# Supplementary material for: Screening non-coding RNAs in transcriptomes from neglected species using PORTRAIT: case study of the pathogenic fungus Paracoccidioides brasiliensis
Source: BMC Bioinformatics. 2009 Aug 4;10:239. doi: 10.1186/1471-2105-10-239 (PMC2731755; doi:10.1186/1471-2105-10-239)
Supplement: Additional file 1 — PORTRAIT standalone package. For working properly, PORTRAIT still needs the following third-party softwares: LIBSVM v2.84, CAST v1.0 and ANGLE. [file 1471-2105-10-239-S1.zip]

Archive with 7 entries (6 files):
- portrait-1.1/
- portrait-1.1/noOrf.model
- portrait-1.1/portrait-1.1.pl
- portrait-1.1/README.txt
- portrait-1.1/SVM_wrapper_2_dual.pl
- portrait-1.1/SVM_wrapper_2_nt.pl
- portrait-1.1/withProteins.model
