# Supplementary material for: Screening non-coding RNAs in transcriptomes from neglected species using PORTRAIT: case study of the pathogenic fungus Paracoccidioides brasiliensis
Source: BMC Bioinformatics. 2009 Aug 4;10:239. doi: 10.1186/1471-2105-10-239 (PMC2731755; doi:10.1186/1471-2105-10-239)
Supplement: Additional file 1 — PORTRAIT standalone package. For working properly, PORTRAIT still needs the following third-party softwares: LIBSVM v2.84, CAST v1.0 and ANGLE. [file 1471-2105-10-239-S1.zip › portrait-1.1/noOrf.model]

svm_type c_svc
kernel_type rbf
gamma 26.9087
nr_class 2
total_sv 16783
rho 0.877151
label 1 -1
probA -2.92209
probB -0.297636
nr_sv 3805 12978
SV
1.881150887224759 1:0.10833333 2:0.275 3:0.26666667 4:0.35 5:0.016666667 6:0.033333333 7:0.05 8:0.016666667 9:0.016666667 10:0.016666667 11:0.15 12:0.083333333 13:0.016666667 14:0.083333333 15:0.066666667 16:0.083333333 17:0.05 18:0.15 19:0.016666667 20:0.15 24:0.025641026 25:0.025641026 28:0.051282051 36:0.025641026 43:0.025641026 50:0.051282051 52:0.025641026 58:0.025641026 59:0.051282051 60:0.15384615 61:0.025641026 64:0.051282051 66:0.20512821 71:0.025641026 73:0.051282051 75:0.076923077 81:0.025641026 83:0.025641026 84:0.051282051 86:1 
3.36358566101486 1:0.3836858 2:0.41389728 3:0.10574018 4:0.096676737 5:0.11515152 6:0.16969697 7:0.03030303 8:0.042424242 9:0.16363636 10:0.17575758 11:0.048484848 12:0.012121212 13:0.060606061 14:0.048484848 16:0.012121212 17:0.072727273 18:0.03030303 19:0.012121212 20:0.0060606061 21:0.054545455 22:0.027272727 24:0.018181818 25:0.090909091 26:0.1 27:0.045454545 28:0.0090909091 29:0.036363636 30:0.018181818 33:0.027272727 36:0.0090909091 37:0.054545455 38:0.081818182 39:0.0090909091 40:0.0090909091 41:0.036363636 42:0.072727273 43:0.018181818 44:0.018181818 46:0.027272727 47:0.0090909091 49:0.0090909091 50:0.0090909091 51:0.0090909091 53:0.0090909091 54:0.0090909091 56:0.0090909091 57:0.0090909091 58:0.018181818 59:0.018181818 65:0.0090909091 69:0.0090909091 70:0.045454545 71:0.0090909091 72:0.018181818 75:0.018181818 77:0.0090909091 82:0.0090909091 86:1 
3.36358566101486 1:0.28596491 2:0.27105263 3:0.24122807 4:0.20175439 5:0.077192982 6:0.054385965 7:0.08245614 8:0.045614035 9:0.047368421 10:0.089473684 11:0.084210526 12:0.056140351 13:0.09122807 14:0.052631579 15:0.064912281 16:0.038596491 17:0.096491228 18:0.068421053 19:0.0035087719 20:0.047368421 21:0.018421053 22:0.028947368 23:0.028947368 24:0.0078947368 25:0.010526316 26:0.010526316 27:0.023684211 28:0.018421053 29:0.034210526 30:0.015789474 31:0.013157895 32:0.021052632 33:0.021052632 34:0.013157895 35:0.0026315789 36:0.0052631579 37:0.013157895 38:0.013157895 39:0.013157895 40:0.010526316 42:0.042105263 43:0.018421053 44:0.034210526 45:0.015789474 46:0.018421053 47:0.031578947 48:0.015789474 49:0.0078947368 50:0.015789474 52:0.0052631579 53:0.021052632 54:0.026315789 55:0.031578947 56:0.010526316 57:0.0052631579 59:0.018421053 60:0.013157895 61:0.039473684 62:0.021052632 63:0.0078947368 64:0.0078947368 65:0.018421053 66:0.010526316 68:0.013157895 69:0.023684211 70:0.013157895 71:0.021052632 72:0.023684211 73:0.023684211 74:0.023684211 75:0.021052632 76:0.018421053 77:0.0026315789 80:0.0026315789 81:0.023684211 82:0.023684211 84:0.0052631579 88:1 
3.36358566101486 1:0.26216641 2:0.35060178 3:0.20303506 4:0.18419676 5:0.076439791 6:0.073298429 7:0.063874346 8:0.043979058 9:0.078534031 10:0.12356021 11:0.09947644 12:0.060732984 13:0.055497382 14:0.059685864 15:0.038743455 16:0.038743455 17:0.056544503 18:0.082722513 19:0.010471204 20:0.037696335 21:0.021978022 22:0.018838305 23:0.01255887 24:0.0078492936 25:0.021978022 26:0.025117739 27:0.023547881 28:0.0078492936 29:0.014128728 30:0.025117739 31:0.0078492936 32:0.0094191523 33:0.026687598 34:0.010989011 35:0.0031397174 36:0.0094191523 37:0.026687598 38:0.025117739 39:0.015698587 40:0.01255887 41:0.020408163 42:0.06122449 43:0.021978022 44:0.025117739 45:0.029827316 46:0.031397174 47:0.018838305 48:0.025117739 49:0.015698587 50:0.026687598 51:0.0015698587 52:0.01255887 53:0.032967033 54:0.0094191523 55:0.01255887 56:0.014128728 57:0.01255887 58:0.01255887 59:0.020408163 60:0.0062794349 61:0.01255887 62:0.015698587 63:0.0031397174 64:0.01255887 65:0.0094191523 66:0.0094191523 67:0.0015698587 68:0.0094191523 70:0.017268446 71:0.025117739 72:0.010989011 73:0.018838305 74:0.026687598 75:0.026687598 76:0.015698587 77:0.0015698587 78:0.0031397174 79:0.0031397174 80:0.0031397174 81:0.010989011 82:0.015698587 84:0.0094191523 88:1 
3.36358566101486 1:0.3 2:0.21851852 3:0.25925926 4:0.22222222 5:0.14074074 6:0.044444444 7:0.066666667 8:0.044444444 9:0.051851852 10:0.059259259 11:0.096296296 12:0.037037037 13:0.044444444 14:0.081481481 15:0.02962963 16:0.1037037 17:0.066666667 18:0.0074074074 19:0.066666667 20:0.059259259 21:0.033333333 22:0.022222222 23:0.033333333 24:0.011111111 25:0.022222222 27:0.033333333 28:0.022222222 29:0.011111111 31:0.022222222 32:0.033333333 33:0.011111111 35:0.022222222 36:0.033333333 38:0.022222222 39:0.011111111 40:0.011111111 42:0.033333333 43:0.011111111 44:0.011111111 45:0.033333333 46:0.011111111 47:0.011111111 48:0.022222222 51:0.011111111 53:0.055555556 54:0.011111111 56:0.022222222 57:0.022222222 58:0.033333333 59:0.011111111 60:0.022222222 61:0.011111111 63:0.011111111 65:0.011111111 66:0.022222222 67:0.011111111 69:0.022222222 70:0.033333333 71:0.033333333 72:0.022222222 75:0.011111111 77:0.011111111 78:0.044444444 79:0.011111111 80:0.022222222 83:0.033333333 84:0.011111111 86:1 
3.36358566101486 1:0.36890756 2:0.35714286 3:0.098319328 4:0.17563025 5:0.1512605 6:0.12436975 7:0.038655462 8:0.043697479 9:0.12268908 10:0.14285714 11:0.047058824 12:0.048739496 13:0.040336134 14:0.028571429 15:0.010084034 16:0.0067226891 17:0.065546218 18:0.057142857 19:0.01512605 20:0.057142857 21:0.055555556 22:0.068181818 23:0.012626263 24:0.02020202 25:0.037878788 26:0.065656566 27:0.027777778 28:0.012626263 29:0.03030303 30:0.0075757576 31:0.0075757576 33:0.01010101 34:0.027777778 36:0.017676768 37:0.037878788 38:0.04040404 39:0.012626263 40:0.017676768 41:0.032828283 42:0.058080808 43:0.01010101 44:0.017676768 45:0.0075757576 46:0.0075757576 47:0.01010101 49:0.04040404 50:0.022727273 51:0.0075757576 52:0.02020202 53:0.01010101 54:0.012626263 55:0.0075757576 56:0.0025252525 57:0.0050505051 58:0.015151515 59:0.01010101 60:0.0025252525 61:0.0050505051 62:0.0025252525 63:0.0025252525 65:0.0050505051 66:0.01010101 68:0.0025252525 69:0.025252525 70:0.022727273 72:0.015151515 73:0.017676768 74:0.012626263 76:0.01010101 77:0.0025252525 78:0.0050505051 80:0.0025252525 81:0.017676768 82:0.015151515 83:0.0025252525 84:0.012626263 88:1 
3.36358566101486 1:0.19014085 2:0.28169014 3:0.31690141 4:0.21126761 5:0.014084507 6:0.042253521 7:0.084507042 8:0.042253521 9:0.028169014 10:0.070422535 11:0.098591549 12:0.028169014 13:0.070422535 14:0.12676056 15:0.098591549 16:0.042253521 17:0.084507042 18:0.098591549 19:0.014084507 20:0.056338028 23:0.063829787 24:0.042553191 26:0.021276596 28:0.021276596 30:0.021276596 34:0.063829787 36:0.021276596 40:0.021276596 41:0.021276596 44:0.042553191 47:0.063829787 49:0.021276596 51:0.021276596 54:0.042553191 55:0.021276596 56:0.042553191 58:0.085106383 59:0.063829787 60:0.021276596 61:0.021276596 62:0.021276596 64:0.042553191 66:0.042553191 68:0.021276596 71:0.021276596 74:0.021276596 75:0.021276596 78:0.021276596 79:0.021276596 84:0.021276596 86:1 
3.36358566101486 1:0.20846906 2:0.29641694 3:0.27035831 4:0.2247557 5:0.052287582 6:0.052287582 7:0.078431373 8:0.026143791 9:0.032679739 10:0.098039216 11:0.098039216 12:0.065359477 13:0.052287582 14:0.039215686 15:0.091503268 16:0.065359477 17:0.071895425 18:0.11111111 19:0.019607843 20:0.045751634 21:0.0098039216 22:0.0098039216 23:0.019607843 25:0.0098039216 26:0.019607843 28:0.0098039216 29:0.029411765 30:0.0098039216 33:0.029411765 34:0.019607843 37:0.0098039216 38:0.019607843 39:0.0098039216 41:0.019607843 42:0.029411765 44:0.039215686 45:0.019607843 46:0.019607843 47:0.019607843 48:0.019607843 49:0.0098039216 50:0.019607843 51:0.0098039216 52:0.019607843 53:0.0098039216 54:0.029411765 55:0.019607843 56:0.0098039216 58:0.0098039216 59:0.039215686 60:0.019607843 61:0.019607843 62:0.0098039216 63:0.039215686 64:0.019607843 65:0.019607843 66:0.039215686 67:0.0098039216 68:0.019607843 69:0.029411765 71:0.039215686 72:0.0098039216 73:0.019607843 74:0.039215686 75:0.058823529 76:0.019607843 79:0.0098039216 82:0.019607843 84:0.0098039216 86:1 
2.962909031799852 1:0.14215686 2:0.28921569 3:0.25490196 4:0.31372549 5:0.0098039216 6:0.0098039216 7:0.058823529 8:0.068627451 9:0.0098039216 10:0.049019608 11:0.078431373 12:0.11764706 13:0.068627451 14:0.078431373 15:0.078431373 16:0.049019608 17:0.049019608 18:0.18627451 19:0.019607843 20:0.068627451 26:0.014705882 27:0.014705882 31:0.014705882 32:0.014705882 34:0.014705882 36:0.029411765 39:0.014705882 40:0.029411765 42:0.014705882 43:0.029411765 44:0.044117647 46:0.014705882 47:0.014705882 49:0.029411765 50:0.014705882 52:0.029411765 54:0.029411765 55:0.029411765 57:0.014705882 58:0.014705882 60:0.014705882 61:0.029411765 63:0.029411765 64:0.029411765 65:0.029411765 66:0.044117647 68:0.014705882 69:0.014705882 71:0.058823529 74:0.044117647 75:0.10294118 76:0.088235294 77:0.014705882 81:0.014705882 82:0.029411765 83:0.014705882 86:1 
3.36358566101486 1:0.34026258 2:0.29157549 3:0.16684902 4:0.20131291 5:0.14332604 6:0.067833698 7:0.049234136 8:0.071115974 9:0.08643326 10:0.09190372 11:0.067833698 12:0.049234136 13:0.048140044 14:0.057986871 15:0.032822757 16:0.0404814 17:0.071115974 18:0.070021882 19:0.0043763676 20:0.048140044 21:0.062397373 22:0.045977011 23:0.02955665 24:0.024630542 25:0.019704433 26:0.022988506 27:0.018062397 28:0.018062397 29:0.013136289 30:0.011494253 31:0.0098522167 32:0.011494253 33:0.02955665 34:0.022988506 35:0.0016420361 36:0.0098522167 37:0.034482759 38:0.024630542 39:0.0098522167 40:0.011494253 41:0.026272578 42:0.031198686 43:0.014778325 44:0.014778325 45:0.0065681445 46:0.027914614 47:0.013136289 48:0.014778325 49:0.0098522167 50:0.016420361 51:0.0032840722 52:0.02134647 53:0.011494253 54:0.0098522167 55:0.0065681445 56:0.014778325 57:0.013136289 58:0.0098522167 59:0.016420361 60:0.0082101806 61:0.011494253 62:0.016420361 63:0.0065681445 64:0.0049261084 65:0.014778325 66:0.016420361 67:0.0016420361 68:0.011494253 69:0.027914614 70:0.016420361 71:0.011494253 72:0.018062397 73:0.0065681445 74:0.027914614 75:0.02134647 76:0.014778325 78:0.0032840722 79:0.0032840722 80:0.0016420361 81:0.022988506 82:0.0065681445 83:0.0032840722 84:0.0082101806 88:1 
3.36358566101486 1:0.29153605 2:0.31191223 3:0.21159875 4:0.18495298 5:0.10031348 6:0.065830721 7:0.087774295 8:0.037617555 9:0.068965517 10:0.12852665 11:0.094043887 12:0.05015674 13:0.062695925 14:0.028213166 15:0.05015674 16:0.047021944 17:0.059561129 18:0.059561129 19:0.0031347962 20:0.056426332 21:0.033018868 22:0.018867925 23:0.023584906 24:0.0094339623 25:0.018867925 26:0.018867925 27:0.018867925 28:0.014150943 29:0.0094339623 30:0.0094339623 31:0.018867925 32:0.037735849 33:0.033018868 34:0.0047169811 36:0.0047169811 37:0.018867925 38:0.014150943 39:0.018867925 40:0.014150943 41:0.037735849 42:0.047169811 43:0.037735849 44:0.018867925 45:0.051886792 46:0.014150943 47:0.018867925 48:0.0047169811 49:0.014150943 50:0.023584906 52:0.023584906 53:0.014150943 54:0.014150943 55:0.018867925 56:0.0047169811 57:0.028301887 58:0.0094339623 59:0.0094339623 61:0.018867925 62:0.0094339623 63:0.0047169811 64:0.014150943 65:0.0094339623 66:0.023584906 68:0.018867925 69:0.018867925 70:0.0047169811 71:0.037735849 72:0.0094339623 73:0.0094339623 74:0.028301887 75:0.0094339623 76:0.0047169811 79:0.0047169811 81:0.014150943 82:0.018867925 84:0.0094339623 87:1 
3.36358566101486 1:0.26287263 2:0.31571816 3:0.20460705 4:0.21680217 5:0.075880759 6:0.089430894 7:0.037940379 8:0.040650407 9:0.056910569 10:0.11924119 11:0.094850949 12:0.040650407 13:0.051490515 14:0.048780488 15:0.062330623 16:0.048780488 17:0.097560976 18:0.062330623 19:0.0027100271 20:0.070460705 21:0.024390244 22:0.032520325 23:0.0081300813 24:0.012195122 25:0.012195122 26:0.032520325 27:0.028455285 29:0.028455285 30:0.0081300813 31:0.032520325 32:0.012195122 33:0.016260163 34:0.012195122 36:0.012195122 37:0.024390244 38:0.020325203 39:0.012195122 40:0.012195122 41:0.012195122 42:0.044715447 43:0.012195122 44:0.036585366 45:0.036585366 46:0.028455285 47:0.028455285 48:0.024390244 49:0.020325203 50:0.028455285 52:0.028455285 53:0.0081300813 54:0.0081300813 55:0.0040650407 56:0.0040650407 57:0.0081300813 58:0.0081300813 59:0.016260163 60:0.0040650407 61:0.032520325 62:0.0040650407 63:0.012195122 64:0.012195122 65:0.016260163 66:0.012195122 68:0.012195122 69:0.024390244 70:0.020325203 71:0.0081300813 72:0.016260163 73:0.0081300813 74:0.024390244 75:0.016260163 76:0.0040650407 78:0.0040650407 80:0.0081300813 81:0.0040650407 82:0.020325203 84:0.036585366 87:1 
3.36358566101486 1:0.28429986 2:0.27298444 3:0.24611033 4:0.19660537 5:0.087818697 6:0.059490085 7:0.082152975 8:0.050991501 9:0.053824363 10:0.082152975 11:0.09631728 12:0.059490085 13:0.07082153 14:0.04815864 15:0.067988669 16:0.050991501 17:0.076487252 18:0.065155807 19:0.0084985836 20:0.039660057 21:0.029787234 22:0.021276596 23:0.021276596 24:0.0085106383 25:0.0085106383 26:0.025531915 27:0.017021277 28:0.012765957 29:0.012765957 30:0.038297872 31:0.012765957 32:0.0042553191 33:0.021276596 34:0.012765957 36:0.012765957 37:0.021276596 38:0.012765957 39:0.021276596 40:0.012765957 41:0.012765957 42:0.021276596 43:0.017021277 44:0.0042553191 45:0.021276596 46:0.021276596 47:0.017021277 48:0.021276596 49:0.021276596 50:0.034042553 52:0.021276596 53:0.021276596 54:0.029787234 55:0.021276596 56:0.012765957 57:0.0042553191 58:0.012765957 59:0.012765957 60:0.017021277 61:0.029787234 62:0.012765957 63:0.021276596 64:0.029787234 65:0.025531915 66:0.017021277 69:0.012765957 70:0.017021277 71:0.034042553 72:0.012765957 73:0.021276596 74:0.012765957 75:0.021276596 76:0.012765957 78:0.0042553191 79:0.0042553191 81:0.021276596 82:0.012765957 84:0.0042553191 87:1 
3.36358566101486 1:0.28191489 2:0.19148936 3:0.28191489 4:0.24468085 5:0.053191489 6:0.042553191 7:0.12765957 8:0.11702128 9:0.010638298 10:0.063829787 11:0.063829787 12:0.053191489 13:0.095744681 14:0.021276596 15:0.095744681 16:0.053191489 17:0.063829787 18:0.063829787 19:0.010638298 20:0.063829787 21:0.032258065 22:0.016129032 23:0.048387097 27:0.016129032 28:0.032258065 29:0.016129032 31:0.016129032 33:0.032258065 34:0.016129032 36:0.016129032 39:0.016129032 42:0.032258065 43:0.032258065 46:0.032258065 48:0.016129032 49:0.016129032 50:0.016129032 52:0.032258065 53:0.016129032 54:0.032258065 55:0.096774194 56:0.064516129 59:0.016129032 61:0.016129032 63:0.032258065 66:0.048387097 68:0.032258065 69:0.016129032 71:0.064516129 72:0.016129032 75:0.032258065 76:0.032258065 81:0.016129032 84:0.032258065 86:1 
3.36358566101486 1:0.35 2:0.225 3:0.20625 4:0.21875 5:0.125 6:0.1 7:0.0625 8:0.025 9:0.1125 10:0.0375 11:0.05 12:0.0875 13:0.0625 15:0.05 16:0.0875 17:0.0875 18:0.025 19:0.05 20:0.0375 21:0.018867925 22:0.056603774 23:0.056603774 24:0.018867925 25:0.018867925 26:0.037735849 27:0.056603774 28:0.037735849 31:0.037735849 32:0.075471698 33:0.018867925 35:0.037735849 36:0.018867925 37:0.037735849 38:0.037735849 43:0.018867925 44:0.018867925 45:0.018867925 52:0.018867925 53:0.018867925 54:0.018867925 58:0.018867925 61:0.018867925 63:0.037735849 66:0.018867925 69:0.037735849 70:0.018867925 72:0.018867925 73:0.018867925 74:0.018867925 76:0.018867925 80:0.056603774 82:0.037735849 86:1 
3.36358566101486 1:0.28793774 2:0.3151751 3:0.20622568 4:0.19066148 5:0.1015625 6:0.0859375 7:0.0703125 8:0.0703125 9:0.046875 10:0.1171875 11:0.1015625 12:0.0546875 13:0.0390625 14:0.0703125 15:0.0390625 16:0.03125 17:0.0625 18:0.0390625 19:0.0234375 20:0.046875 21:0.047058824 24:0.035294118 25:0.047058824 26:0.011764706 28:0.011764706 29:0.011764706 30:0.035294118 33:0.011764706 34:0.035294118 35:0.011764706 36:0.035294118 37:0.035294118 41:0.035294118 42:0.035294118 43:0.035294118 45:0.011764706 46:0.058823529 47:0.011764706 48:0.023529412 49:0.011764706 50:0.023529412 52:0.011764706 53:0.023529412 54:0.035294118 55:0.011764706 57:0.011764706 58:0.058823529 59:0.023529412 60:0.023529412 62:0.011764706 63:0.011764706 65:0.035294118 66:0.011764706 68:0.023529412 69:0.035294118 74:0.011764706 76:0.023529412 77:0.035294118 79:0.011764706 84:0.011764706 86:1 
3.36358566101486 1:0.26219512 2:0.25 3:0.24085366 4:0.24695122 5:0.079268293 6:0.06097561 7:0.06097561 8:0.06097561 9:0.024390244 10:0.06097561 11:0.085365854 12:0.06097561 13:0.085365854 14:0.06097561 15:0.067073171 16:0.042682927 17:0.073170732 18:0.085365854 19:0.012195122 20:0.079268293 21:0.036697248 22:0.0091743119 23:0.036697248 24:0.0091743119 25:0.0091743119 26:0.0091743119 27:0.018348624 28:0.0091743119 29:0.018348624 30:0.0091743119 31:0.0091743119 32:0.0091743119 33:0.0091743119 34:0.036697248 36:0.027522936 37:0.0091743119 38:0.0091743119 39:0.0091743119 41:0.0091743119 42:0.036697248 43:0.018348624 45:0.0091743119 46:0.018348624 47:0.027522936 48:0.0091743119 49:0.018348624 50:0.027522936 52:0.018348624 53:0.0091743119 54:0.018348624 55:0.018348624 56:0.018348624 58:0.0091743119 59:0.027522936 60:0.0091743119 61:0.036697248 62:0.018348624 63:0.036697248 64:0.0091743119 65:0.027522936 66:0.018348624 69:0.027522936 70:0.036697248 71:0.0091743119 72:0.036697248 74:0.018348624 75:0.0091743119 78:0.0091743119 79:0.0091743119 81:0.018348624 82:0.064220183 83:0.0091743119 84:0.018348624 86:1 
3.36358566101486 1:0.14041096 2:0.30136986 3:0.25684932 4:0.30136986 5:0.047945205 6:0.02739726 7:0.054794521 8:0.04109589 9:0.01369863 10:0.068493151 11:0.13013699 12:0.10958904 13:0.02739726 14:0.061643836 15:0.095890411 16:0.04109589 17:0.020547945 18:0.12328767 19:0.0068493151 20:0.13013699 22:0.010309278 23:0.010309278 24:0.010309278 26:0.010309278 27:0.010309278 28:0.010309278 30:0.010309278 31:0.010309278 32:0.010309278 33:0.010309278 34:0.010309278 35:0.010309278 36:0.010309278 37:0.010309278 38:0.010309278 42:0.030927835 43:0.020618557 44:0.030927835 46:0.030927835 47:0.051546392 48:0.06185567 49:0.010309278 50:0.020618557 52:0.072164948 53:0.020618557 55:0.030927835 57:0.010309278 59:0.030927835 60:0.020618557 61:0.010309278 62:0.020618557 63:0.030927835 64:0.010309278 65:0.020618557 66:0.010309278 68:0.041237113 70:0.030927835 71:0.010309278 72:0.010309278 73:0.020618557 74:0.010309278 75:0.041237113 76:0.051546392 77:0.010309278 81:0.010309278 82:0.041237113 84:0.020618557 86:1 
3.36358566101486 1:0.15116279 2:0.29069767 3:0.24127907 4:0.31686047 5:0.029069767 6:0.023255814 7:0.058139535 8:0.023255814 9:0.034883721 10:0.069767442 11:0.10465116 12:0.063953488 13:0.052325581 14:0.075581395 15:0.052325581 16:0.063953488 17:0.052325581 18:0.13953488 19:0.023255814 20:0.13372093 23:0.026315789 27:0.026315789 28:0.01754386 29:0.0087719298 30:0.0087719298 32:0.026315789 34:0.0087719298 36:0.026315789 39:0.035087719 41:0.035087719 42:0.01754386 44:0.026315789 45:0.01754386 46:0.035087719 47:0.061403509 48:0.026315789 49:0.0087719298 50:0.01754386 52:0.052631579 53:0.0087719298 55:0.035087719 56:0.01754386 58:0.0087719298 59:0.01754386 60:0.01754386 61:0.01754386 62:0.026315789 64:0.026315789 65:0.035087719 66:0.0087719298 68:0.01754386 73:0.035087719 74:0.026315789 75:0.026315789 76:0.035087719 78:0.0087719298 81:0.0087719298 82:0.087719298 84:0.052631579 86:1 
3.36358566101486 1:0.21694915 2:0.26101695 3:0.25423729 4:0.26779661 5:0.054421769 6:0.068027211 7:0.088435374 8:0.068027211 9:0.0068027211 10:0.081632653 11:0.10204082 12:0.06122449 13:0.047619048 14:0.034013605 15:0.081632653 16:0.06122449 17:0.047619048 18:0.088435374 19:0.0068027211 20:0.10204082 21:0.020408163 24:0.010204082 25:0.020408163 26:0.010204082 27:0.010204082 29:0.040816327 31:0.020408163 32:0.020408163 33:0.010204082 34:0.030612245 35:0.010204082 36:0.020408163 37:0.010204082 38:0.020408163 41:0.020408163 42:0.020408163 43:0.020408163 45:0.020408163 46:0.010204082 47:0.06122449 48:0.020408163 49:0.010204082 50:0.020408163 52:0.040816327 54:0.030612245 55:0.020408163 56:0.020408163 58:0.020408163 60:0.010204082 61:0.020408163 63:0.030612245 64:0.020408163 65:0.020408163 66:0.020408163 68:0.020408163 69:0.010204082 70:0.010204082 71:0.020408163 72:0.010204082 73:0.010204082 74:0.030612245 75:0.051020408 76:0.020408163 81:0.030612245 82:0.040816327 83:0.010204082 84:0.020408163 86:1 
3.36358566101486 1:0.23728814 2:0.22033898 3:0.35254237 4:0.18983051 5:0.047619048 6:0.040816327 7:0.081632653 8:0.054421769 9:0.020408163 10:0.06122449 11:0.068027211 12:0.013605442 13:0.11564626 14:0.088435374 15:0.14285714 16:0.047619048 17:0.068027211 18:0.088435374 19:0.020408163 20:0.040816327 21:0.030612245 22:0.010204082 24:0.040816327 29:0.030612245 31:0.040816327 32:0.030612245 33:0.030612245 36:0.010204082 38:0.010204082 41:0.010204082 42:0.020408163 43:0.030612245 44:0.010204082 45:0.051020408 46:0.020408163 47:0.030612245 48:0.020408163 50:0.030612245 52:0.020408163 53:0.010204082 54:0.020408163 55:0.071428571 56:0.030612245 58:0.020408163 59:0.051020408 60:0.020408163 61:0.030612245 62:0.030612245 63:0.040816327 64:0.020408163 65:0.010204082 67:0.010204082 68:0.020408163 69:0.010204082 71:0.010204082 72:0.010204082 74:0.010204082 75:0.020408163 76:0.010204082 77:0.010204082 78:0.010204082 81:0.010204082 82:0.020408163 84:0.010204082 86:1 
3.36358566101486 1:0.18794326 2:0.27304965 3:0.19858156 4:0.34042553 5:0.04964539 6:0.042553191 7:0.042553191 8:0.063829787 9:0.028368794 10:0.056737589 11:0.070921986 12:0.12056738 13:0.042553191 14:0.04964539 15:0.056737589 16:0.056737589 17:0.056737589 18:0.12056738 19:0.021276596 20:0.12056738 21:0.021276596 23:0.010638298 24:0.010638298 27:0.010638298 28:0.031914894 29:0.010638298 30:0.010638298 31:0.010638298 32:0.010638298 33:0.010638298 34:0.010638298 36:0.010638298 37:0.021276596 41:0.010638298 42:0.031914894 43:0.010638298 44:0.042553191 45:0.010638298 46:0.010638298 47:0.031914894 49:0.021276596 50:0.021276596 52:0.021276596 54:0.021276596 55:0.010638298 56:0.021276596 57:0.010638298 58:0.021276596 59:0.021276596 60:0.010638298 61:0.010638298 62:0.021276596 63:0.010638298 64:0.010638298 66:0.010638298 68:0.042553191 69:0.010638298 70:0.010638298 71:0.010638298 72:0.021276596 73:0.021276596 74:0.031914894 75:0.053191489 76:0.021276596 77:0.010638298 78:0.010638298 80:0.010638298 81:0.063829787 82:0.042553191 83:0.010638298 84:0.053191489 86:1 
3.36358566101486 1:0.23384615 2:0.28307692 3:0.26769231 4:0.21538462 5:0.055555556 6:0.043209877 7:0.080246914 8:0.049382716 9:0.037037037 10:0.11111111 11:0.067901235 12:0.061728395 13:0.074074074 14:0.043209877 15:0.10493827 16:0.030864198 17:0.074074074 18:0.086419753 19:0.030864198 20:0.049382716 22:0.0092592593 23:0.0092592593 24:0.018518519 25:0.0092592593 26:0.018518519 29:0.027777778 30:0.0092592593 31:0.055555556 32:0.018518519 33:0.0092592593 34:0.018518519 35:0.018518519 36:0.046296296 37:0.0092592593 38:0.0092592593 39:0.018518519 40:0.0092592593 41:0.0092592593 42:0.046296296 43:0.055555556 44:0.027777778 45:0.027777778 46:0.0092592593 47:0.018518519 48:0.027777778 49:0.037037037 50:0.027777778 52:0.0092592593 54:0.018518519 55:0.0092592593 57:0.0092592593 58:0.0092592593 59:0.0092592593 60:0.0092592593 61:0.027777778 62:0.037037037 63:0.037037037 65:0.018518519 69:0.0092592593 70:0.0092592593 71:0.055555556 74:0.018518519 75:0.0092592593 76:0.0092592593 77:0.018518519 81:0.037037037 82:0.018518519 83:0.0092592593 84:0.0092592593 86:1 
3.36358566101486 1:0.22102597 2:0.24699177 3:0.25585814 4:0.27612413 5:0.051964512 6:0.048162231 7:0.077313054 8:0.058301648 9:0.036755387 10:0.073510773 11:0.060836502 12:0.063371356 13:0.055766793 14:0.053231939 15:0.067173638 16:0.081115336 17:0.062103929 18:0.084917617 19:0.049429658 20:0.076045627 21:0.013307985 22:0.011406844 23:0.017110266 24:0.013307985 25:0.0076045627 26:0.019011407 27:0.0038022814 28:0.015209125 29:0.013307985 30:0.019011407 31:0.015209125 32:0.019011407 33:0.022813688 34:0.015209125 35:0.0038022814 36:0.0076045627 37:0.0057034221 38:0.0057034221 39:0.017110266 40:0.0057034221 41:0.022813688 42:0.022813688 43:0.0057034221 44:0.019011407 45:0.017110266 46:0.017110266 47:0.02851711 48:0.020912548 49:0.020912548 50:0.020912548 51:0.015209125 52:0.020912548 53:0.011406844 54:0.011406844 55:0.015209125 56:0.011406844 57:0.011406844 58:0.0076045627 59:0.019011407 60:0.011406844 61:0.0095057034 62:0.017110266 63:0.017110266 64:0.032319392 65:0.013307985 66:0.017110266 67:0.020912548 68:0.022813688 69:0.024714829 70:0.0095057034 71:0.020912548 72:0.020912548 73:0.0095057034 74:0.015209125 75:0.017110266 76:0.022813688 77:0.0076045627 78:0.0076045627 79:0.013307985 80:0.020912548 81:0.020912548 82:0.02851711 83:0.013307985 84:0.015209125 88:1 
3.36358566101486 1:0.33957219 2:0.27272727 3:0.20053476 4:0.18716578 5:0.11229947 6:0.12299465 7:0.053475936 8:0.053475936 9:0.07486631 10:0.058823529 11:0.069518717 12:0.058823529 13:0.080213904 14:0.058823529 15:0.032085561 16:0.026737968 17:0.069518717 18:0.042780749 19:0.048128342 20:0.037433155 21:0.056451613 22:0.040322581 23:0.016129032 24:0.0080645161 25:0.032258065 26:0.016129032 27:0.0080645161 28:0.048387097 29:0.0080645161 30:0.0080645161 33:0.016129032 34:0.0080645161 35:0.016129032 37:0.040322581 38:0.032258065 40:0.024193548 41:0.024193548 42:0.032258065 43:0.0080645161 44:0.024193548 46:0.0080645161 47:0.0080645161 48:0.016129032 49:0.0080645161 50:0.016129032 51:0.024193548 52:0.0080645161 53:0.016129032 54:0.016129032 55:0.024193548 57:0.048387097 58:0.0080645161 59:0.024193548 60:0.0080645161 61:0.048387097 62:0.016129032 63:0.0080645161 64:0.0080645161 65:0.032258065 67:0.0080645161 68:0.0080645161 69:0.032258065 71:0.0080645161 73:0.0080645161 76:0.016129032 78:0.024193548 81:0.048387097 82:0.016129032 83:0.016129032 86:1 
3.36358566101486 1:0.28695652 2:0.29565217 3:0.23478261 4:0.1826087 5:0.087719298 6:0.087719298 7:0.087719298 8:0.035087719 9:0.052631579 10:0.070175439 11:0.070175439 12:0.052631579 13:0.087719298 14:0.087719298 15:0.035087719 16:0.052631579 17:0.052631579 18:0.10526316 20:0.035087719 21:0.026315789 22:0.052631579 25:0.052631579 26:0.026315789 28:0.026315789 29:0.026315789 30:0.026315789 32:0.078947368 33:0.052631579 34:0.026315789 38:0.026315789 40:0.026315789 43:0.026315789 44:0.052631579 46:0.052631579 47:0.026315789 48:0.078947368 49:0.052631579 51:0.026315789 55:0.026315789 58:0.026315789 61:0.052631579 63:0.026315789 65:0.026315789 68:0.026315789 73:0.026315789 74:0.026315789 86:1 
3.36358566101486 1:0.27826087 2:0.25217391 3:0.24347826 4:0.22608696 5:0.10526316 6:0.087719298 7:0.052631579 8:0.052631579 9:0.035087719 10:0.087719298 11:0.052631579 12:0.035087719 13:0.052631579 14:0.035087719 15:0.087719298 16:0.087719298 17:0.070175439 18:0.087719298 19:0.01754386 20:0.052631579 21:0.026315789 22:0.026315789 24:0.052631579 25:0.026315789 26:0.052631579 27:0.026315789 31:0.026315789 32:0.052631579 33:0.052631579 34:0.026315789 36:0.026315789 40:0.026315789 43:0.026315789 44:0.052631579 47:0.052631579 48:0.052631579 49:0.052631579 51:0.026315789 55:0.026315789 58:0.026315789 61:0.026315789 63:0.052631579 65:0.026315789 70:0.052631579 73:0.026315789 74:0.026315789 80:0.052631579 86:1 
2.318230188004053 1:0.24675325 2:0.20779221 3:0.23376623 4:0.31168831 5:0.025974026 6:0.025974026 7:0.090909091 8:0.090909091 9:0.038961039 10:0.051948052 11:0.077922078 12:0.051948052 13:0.025974026 14:0.064935065 15:0.077922078 16:0.012987013 17:0.16883117 18:0.051948052 19:0.038961039 20:0.1038961 26:0.019607843 30:0.019607843 33:0.039215686 34:0.019607843 40:0.019607843 41:0.039215686 44:0.019607843 45:0.039215686 47:0.039215686 52:0.019607843 54:0.019607843 55:0.019607843 59:0.019607843 61:0.039215686 62:0.058823529 63:0.019607843 65:0.078431373 66:0.019607843 67:0.019607843 69:0.098039216 70:0.019607843 71:0.019607843 72:0.058823529 73:0.019607843 74:0.039215686 75:0.019607843 81:0.039215686 82:0.058823529 83:0.019607843 84:0.039215686 86:1 
3.36358566101486 1:0.26035503 2:0.24260355 3:0.31360947 4:0.18343195 5:0.05952381 6:0.047619048 7:0.14285714 8:0.083333333 9:0.023809524 10:0.10714286 11:0.071428571 12:0.035714286 13:0.071428571 14:0.05952381 15:0.10714286 16:0.05952381 17:0.035714286 18:0.035714286 20:0.05952381 22:0.017857143 23:0.053571429 24:0.035714286 27:0.017857143 29:0.035714286 30:0.017857143 31:0.035714286 32:0.017857143 34:0.017857143 36:0.017857143 37:0.017857143 41:0.017857143 42:0.035714286 43:0.071428571 44:0.017857143 45:0.035714286 46:0.017857143 47:0.035714286 48:0.035714286 49:0.017857143 54:0.017857143 55:0.017857143 56:0.035714286 58:0.017857143 59:0.017857143 60:0.017857143 61:0.089285714 62:0.017857143 64:0.017857143 65:0.017857143 66:0.017857143 71:0.035714286 72:0.017857143 76:0.017857143 81:0.035714286 82:0.017857143 84:0.017857143 86:1 
3.36358566101486 1:0.36521739 2:0.2173913 3:0.23478261 4:0.1826087 5:0.10526316 6:0.10526316 7:0.070175439 8:0.052631579 9:0.035087719 10:0.052631579 11:0.052631579 12:0.035087719 13:0.12280702 14:0.070175439 15:0.052631579 16:0.052631579 17:0.14035088 18:0.035087719 20:0.01754386 21:0.052631579 23:0.026315789 24:0.052631579 25:0.026315789 26:0.026315789 27:0.026315789 28:0.052631579 29:0.052631579 31:0.026315789 33:0.026315789 34:0.026315789 35:0.026315789 38:0.052631579 44:0.026315789 45:0.078947368 51:0.026315789 54:0.052631579 56:0.026315789 59:0.052631579 61:0.026315789 65:0.026315789 68:0.026315789 69:0.026315789 71:0.078947368 74:0.026315789 75:0.052631579 86:1 
3.36358566101486 1:0.17647059 2:0.36764706 3:0.17647059 4:0.27941176 5:0.029411765 6:0.029411765 7:0.029411765 8:0.073529412 9:0.073529412 10:0.13235294 11:0.13235294 12:0.073529412 14:0.073529412 15:0.014705882 16:0.088235294 17:0.088235294 18:0.088235294 20:0.073529412 22:0.044444444 23:0.022222222 26:0.022222222 28:0.066666667 33:0.022222222 36:0.022222222 37:0.022222222 38:0.044444444 39:0.022222222 40:0.022222222 42:0.044444444 43:0.022222222 44:0.044444444 46:0.022222222 48:0.044444444 52:0.066666667 58:0.022222222 59:0.044444444 60:0.044444444 63:0.022222222 68:0.044444444 71:0.044444444 72:0.022222222 73:0.044444444 74:0.044444444 75:0.066666667 82:0.044444444 86:1 
3.36358566101486 1:0.18666667 2:0.30666667 3:0.28 4:0.22666667 5:0.04 6:0.066666667 7:0.04 8:0.053333333 9:0.04 10:0.093333333 11:0.093333333 12:0.093333333 13:0.026666667 14:0.08 15:0.14666667 16:0.013333333 17:0.066666667 18:0.053333333 19:0.013333333 20:0.08 23:0.02 28:0.02 29:0.02 30:0.02 33:0.02 34:0.02 36:0.02 38:0.02 39:0.02 40:0.02 41:0.02 43:0.02 44:0.02 45:0.02 46:0.06 47:0.1 49:0.06 50:0.06 51:0.02 52:0.04 53:0.02 54:0.02 55:0.02 56:0.02 60:0.02 62:0.02 63:0.06 64:0.02 66:0.02 70:0.04 72:0.02 74:0.02 75:0.02 81:0.04 83:0.02 86:1 
3.36358566101486 1:0.15577889 2:0.17336683 3:0.29145729 4:0.37939698 5:0.020100503 6:0.010050251 7:0.065326633 8:0.08040201 9:0.010050251 10:0.025125628 11:0.070351759 12:0.045226131 13:0.045226131 14:0.045226131 15:0.10552764 16:0.11557789 17:0.060301508 18:0.11557789 19:0.030150754 20:0.15577889 23:0.022727273 27:0.0075757576 29:0.0075757576 30:0.0075757576 31:0.037878788 32:0.0075757576 33:0.015151515 34:0.015151515 35:0.0075757576 36:0.03030303 37:0.0075757576 40:0.0075757576 41:0.0075757576 42:0.015151515 43:0.015151515 44:0.0075757576 45:0.0075757576 46:0.0075757576 47:0.022727273 48:0.045454545 51:0.015151515 52:0.0075757576 55:0.015151515 56:0.015151515 60:0.015151515 61:0.015151515 62:0.022727273 63:0.03030303 64:0.037878788 65:0.0075757576 66:0.03030303 68:0.037878788 69:0.03030303 71:0.037878788 72:0.037878788 74:0.015151515 75:0.10606061 76:0.022727273 77:0.0075757576 78:0.0075757576 79:0.022727273 80:0.022727273 81:0.03030303 82:0.015151515 84:0.090909091 86:1 
1.738984818912949 1:0.15789474 2:0.25438596 3:0.28947368 4:0.29824561 5:0.01754386 6:0.052631579 7:0.10526316 8:0.01754386 9:0.01754386 10:0.052631579 11:0.070175439 12:0.070175439 13:0.070175439 14:0.070175439 15:0.087719298 16:0.052631579 17:0.01754386 18:0.12280702 19:0.035087719 20:0.14035088 31:0.026315789 33:0.026315789 38:0.026315789 42:0.026315789 45:0.026315789 53:0.078947368 54:0.026315789 58:0.026315789 59:0.052631579 61:0.026315789 62:0.052631579 63:0.026315789 64:0.026315789 66:0.078947368 67:0.026315789 68:0.026315789 70:0.052631579 72:0.026315789 74:0.078947368 76:0.026315789 77:0.026315789 78:0.026315789 79:0.026315789 81:0.026315789 82:0.078947368 84:0.052631579 86:1 
2.029113743050921 1:0.15267176 2:0.19847328 3:0.26717557 4:0.38167939 5:0.015384615 6:0.030769231 7:0.046153846 8:0.046153846 9:0.015384615 10:0.030769231 11:0.13846154 12:0.092307692 13:0.046153846 14:0.030769231 15:0.015384615 16:0.13846154 17:0.092307692 18:0.030769231 19:0.10769231 20:0.12307692 28:0.023255814 29:0.023255814 30:0.046511628 32:0.023255814 46:0.023255814 48:0.023255814 50:0.023255814 56:0.023255814 57:0.023255814 58:0.023255814 59:0.046511628 60:0.023255814 61:0.023255814 64:0.023255814 65:0.046511628 66:0.023255814 67:0.023255814 68:0.069767442 69:0.023255814 70:0.046511628 72:0.046511628 73:0.023255814 74:0.046511628 76:0.023255814 77:0.023255814 79:0.069767442 80:0.023255814 81:0.023255814 82:0.069767442 84:0.046511628 86:1 
3.334473193271397 1:0.16201117 2:0.1396648 3:0.36312849 4:0.33519553 5:0.011235955 7:0.056179775 8:0.02247191 9:0.011235955 10:0.011235955 11:0.1011236 12:0.033707865 13:0.078651685 14:0.04494382 15:0.13483146 16:0.12359551 17:0.13483146 18:0.06741573 19:0.056179775 20:0.11235955 23:0.016949153 28:0.016949153 31:0.050847458 32:0.06779661 33:0.016949153 36:0.06779661 40:0.016949153 43:0.033898305 46:0.016949153 47:0.10169492 48:0.033898305 49:0.033898305 51:0.016949153 54:0.016949153 59:0.033898305 61:0.016949153 62:0.016949153 63:0.016949153 64:0.016949153 65:0.050847458 66:0.016949153 67:0.016949153 68:0.084745763 71:0.050847458 79:0.050847458 80:0.033898305 81:0.033898305 82:0.016949153 84:0.033898305 86:1 
2.714736663887776 1:0.16891892 2:0.2027027 3:0.28378378 4:0.34459459 5:0.054054054 7:0.054054054 8:0.040540541 9:0.013513514 10:0.054054054 11:0.067567568 12:0.040540541 13:0.040540541 14:0.040540541 15:0.094594595 16:0.067567568 17:0.081081081 18:0.13513514 19:0.10810811 20:0.10810811 22:0.020408163 24:0.040816327 29:0.020408163 31:0.020408163 32:0.020408163 35:0.040816327 43:0.040816327 44:0.040816327 46:0.020408163 47:0.020408163 50:0.040816327 51:0.040816327 52:0.020408163 55:0.040816327 56:0.040816327 57:0.020408163 59:0.06122449 65:0.020408163 68:0.10204082 69:0.040816327 71:0.040816327 75:0.06122449 76:0.040816327 78:0.040816327 81:0.020408163 83:0.040816327 84:0.040816327 86:1 
3.36358566101486 1:0.15625 2:0.2265625 3:0.2890625 4:0.328125 5:0.015625 6:0.0625 7:0.078125 8:0.046875 9:0.03125 10:0.03125 11:0.0625 12:0.078125 13:0.015625 14:0.046875 15:0.15625 16:0.0625 17:0.046875 18:0.109375 20:0.15625 28:0.023809524 31:0.023809524 33:0.023809524 44:0.023809524 47:0.047619048 48:0.023809524 49:0.023809524 52:0.047619048 54:0.023809524 55:0.047619048 58:0.023809524 60:0.023809524 61:0.071428571 62:0.047619048 63:0.047619048 64:0.023809524 66:0.023809524 68:0.023809524 69:0.047619048 73:0.047619048 74:0.023809524 75:0.023809524 76:0.047619048 81:0.047619048 82:0.11904762 83:0.047619048 86:1 
1.365998280704668 1:0.20338983 2:0.14689266 3:0.29378531 4:0.3559322 5:0.056818182 6:0.011363636 7:0.056818182 8:0.090909091 10:0.022727273 11:0.045454545 12:0.056818182 13:0.045454545 14:0.034090909 15:0.090909091 16:0.13636364 17:0.090909091 18:0.090909091 19:0.090909091 20:0.079545455 21:0.016949153 24:0.016949153 31:0.06779661 32:0.033898305 33:0.016949153 35:0.033898305 36:0.084745763 43:0.016949153 45:0.033898305 46:0.016949153 47:0.033898305 48:0.050847458 49:0.06779661 51:0.033898305 52:0.050847458 61:0.016949153 62:0.016949153 63:0.016949153 64:0.016949153 65:0.06779661 66:0.050847458 67:0.016949153 68:0.016949153 75:0.033898305 77:0.016949153 79:0.016949153 80:0.033898305 81:0.06779661 83:0.016949153 84:0.016949153 86:1 
3.158713569333717 1:0.18656716 2:0.20149254 3:0.30597015 4:0.30597015 5:0.014925373 6:0.044776119 7:0.089552239 8:0.044776119 10:0.029850746 11:0.089552239 12:0.014925373 13:0.044776119 14:0.029850746 15:0.10447761 16:0.11940299 17:0.11940299 18:0.1641791 19:0.029850746 20:0.059701493 24:0.068181818 28:0.045454545 31:0.022727273 32:0.022727273 34:0.045454545 38:0.022727273 42:0.045454545 44:0.022727273 47:0.045454545 51:0.022727273 55:0.068181818 59:0.068181818 60:0.022727273 64:0.045454545 66:0.022727273 67:0.022727273 68:0.045454545 69:0.022727273 71:0.11363636 72:0.045454545 75:0.090909091 76:0.022727273 80:0.045454545 86:1 
1.686497892476086 1:0.20224719 2:0.17977528 3:0.29775281 4:0.32022472 5:0.02247191 6:0.056179775 7:0.06741573 8:0.056179775 10:0.02247191 11:0.1011236 12:0.02247191 13:0.078651685 14:0.056179775 15:0.06741573 16:0.11235955 17:0.1011236 18:0.078651685 19:0.04494382 20:0.11235955 25:0.016949153 27:0.033898305 30:0.033898305 31:0.050847458 32:0.06779661 33:0.033898305 34:0.016949153 35:0.016949153 36:0.033898305 39:0.016949153 43:0.016949153 45:0.050847458 46:0.033898305 47:0.050847458 48:0.084745763 49:0.016949153 50:0.016949153 52:0.033898305 56:0.016949153 59:0.016949153 61:0.016949153 64:0.016949153 65:0.016949153 66:0.016949153 67:0.016949153 71:0.016949153 72:0.033898305 79:0.033898305 80:0.033898305 81:0.06779661 82:0.016949153 83:0.016949153 84:0.033898305 86:1 
1.638722902519791 1:0.21359223 2:0.19417476 3:0.29126214 4:0.30097087 6:0.039215686 8:0.1372549 9:0.039215686 10:0.058823529 11:0.11764706 12:0.019607843 13:0.098039216 14:0.039215686 15:0.078431373 16:0.11764706 17:0.098039216 18:0.019607843 19:0.058823529 20:0.078431373 27:0.029411765 29:0.029411765 32:0.058823529 33:0.088235294 35:0.088235294 36:0.029411765 43:0.029411765 45:0.029411765 46:0.029411765 47:0.11764706 48:0.029411765 49:0.029411765 51:0.029411765 52:0.029411765 64:0.029411765 65:0.029411765 66:0.058823529 67:0.058823529 71:0.029411765 72:0.029411765 74:0.029411765 81:0.029411765 82:0.058823529 86:1 
1.203515617757411 1:0.17037037 2:0.21481481 3:0.31111111 4:0.3037037 5:0.014925373 6:0.029850746 7:0.059701493 8:0.059701493 10:0.029850746 11:0.11940299 12:0.074626866 13:0.059701493 14:0.059701493 15:0.089552239 16:0.089552239 17:0.10447761 18:0.089552239 19:0.059701493 20:0.059701493 29:0.022222222 31:0.066666667 32:0.066666667 33:0.044444444 34:0.022222222 36:0.022222222 43:0.044444444 45:0.066666667 46:0.044444444 47:0.066666667 48:0.044444444 49:0.044444444 50:0.044444444 51:0.022222222 52:0.044444444 63:0.022222222 64:0.044444444 65:0.044444444 66:0.022222222 67:0.022222222 76:0.022222222 79:0.022222222 80:0.022222222 81:0.044444444 82:0.022222222 83:0.022222222 84:0.022222222 86:1 
1.886252901153068 1:0.1754386 2:0.21637427 3:0.31578947 4:0.29239766 6:0.035294118 7:0.10588235 8:0.047058824 9:0.035294118 10:0.011764706 11:0.11764706 12:0.10588235 13:0.058823529 14:0.035294118 15:0.082352941 16:0.094117647 17:0.070588235 18:0.082352941 19:0.047058824 20:0.070588235 25:0.01754386 27:0.01754386 29:0.035087719 30:0.01754386 31:0.052631579 32:0.01754386 33:0.01754386 34:0.035087719 35:0.035087719 45:0.035087719 46:0.052631579 47:0.070175439 48:0.035087719 49:0.035087719 50:0.01754386 51:0.052631579 52:0.052631579 55:0.01754386 59:0.01754386 63:0.01754386 65:0.035087719 66:0.035087719 67:0.01754386 68:0.01754386 72:0.01754386 75:0.01754386 77:0.01754386 79:0.052631579 80:0.01754386 81:0.052631579 82:0.070175439 86:1 
1.836213037872017 1:0.15675676 2:0.15675676 3:0.37297297 4:0.31351351 5:0.010869565 6:0.032608696 7:0.097826087 8:0.086956522 9:0.010869565 10:0.010869565 11:0.097826087 12:0.043478261 13:0.032608696 14:0.043478261 15:0.17391304 16:0.086956522 17:0.032608696 18:0.065217391 19:0.032608696 20:0.14130435 23:0.016393443 27:0.049180328 30:0.032786885 32:0.032786885 33:0.016393443 36:0.016393443 40:0.049180328 42:0.016393443 44:0.016393443 46:0.016393443 47:0.098360656 52:0.016393443 53:0.016393443 55:0.081967213 56:0.016393443 60:0.016393443 62:0.016393443 63:0.032786885 64:0.032786885 65:0.016393443 66:0.016393443 68:0.049180328 71:0.032786885 75:0.049180328 76:0.016393443 77:0.016393443 79:0.049180328 80:0.049180328 81:0.032786885 83:0.016393443 84:0.06557377 86:1 
2.743055955738769 1:0.24120603 2:0.16080402 3:0.30150754 4:0.29648241 5:0.060606061 6:0.01010101 7:0.11111111 8:0.050505051 9:0.02020202 10:0.01010101 11:0.12121212 12:0.070707071 13:0.070707071 14:0.03030303 15:0.090909091 16:0.04040404 17:0.1010101 18:0.04040404 19:0.050505051 20:0.12121212 21:0.015151515 23:0.090909091 24:0.060606061 27:0.03030303 32:0.015151515 36:0.090909091 40:0.03030303 43:0.015151515 44:0.015151515 45:0.015151515 48:0.015151515 52:0.015151515 55:0.090909091 56:0.045454545 58:0.015151515 59:0.045454545 60:0.045454545 62:0.015151515 63:0.015151515 64:0.045454545 65:0.015151515 67:0.015151515 68:0.015151515 71:0.015151515 72:0.03030303 75:0.090909091 76:0.03030303 78:0.015151515 82:0.03030303 84:0.015151515 86:1 
0.4486363484625832 1:0.21888412 2:0.17596567 3:0.29613734 4:0.30901288 5:0.025862069 6:0.051724138 7:0.043103448 8:0.077586207 9:0.0086206897 10:0.017241379 11:0.077586207 12:0.077586207 13:0.11206897 14:0.051724138 15:0.077586207 16:0.094827586 17:0.094827586 18:0.051724138 19:0.060344828 20:0.077586207 24:0.012987013 27:0.025974026 29:0.077922078 30:0.012987013 31:0.038961039 32:0.012987013 33:0.038961039 34:0.012987013 35:0.025974026 36:0.051948052 40:0.012987013 43:0.012987013 45:0.012987013 46:0.025974026 47:0.077922078 48:0.012987013 49:0.025974026 50:0.051948052 52:0.064935065 55:0.012987013 58:0.012987013 62:0.025974026 63:0.012987013 64:0.038961039 65:0.064935065 68:0.025974026 69:0.012987013 72:0.012987013 76:0.025974026 78:0.012987013 79:0.038961039 80:0.012987013 81:0.051948052 83:0.025974026 86:1 
3.215425391021844 1:0.15270936 2:0.19704433 3:0.28571429 4:0.36453202 5:0.03960396 6:0.01980198 7:0.02970297 8:0.03960396 9:0.01980198 10:0.03960396 11:0.089108911 12:0.069306931 13:0.02970297 14:0.01980198 15:0.099009901 16:0.11881188 17:0.089108911 18:0.099009901 19:0.079207921 20:0.11881188 23:0.059701493 26:0.014925373 27:0.014925373 28:0.044776119 35:0.014925373 36:0.044776119 38:0.014925373 40:0.014925373 44:0.014925373 46:0.014925373 48:0.029850746 52:0.044776119 54:0.014925373 55:0.029850746 56:0.044776119 60:0.029850746 62:0.014925373 63:0.059701493 64:0.074626866 66:0.014925373 68:0.029850746 69:0.014925373 70:0.014925373 72:0.029850746 73:0.014925373 74:0.044776119 75:0.059701493 76:0.059701493 79:0.014925373 80:0.044776119 83:0.029850746 84:0.029850746 86:1 
0.06275820861431888 1:0.20588235 2:0.16176471 3:0.375 4:0.25735294 5:0.014705882 6:0.014705882 7:0.10294118 8:0.058823529 10:0.014705882 11:0.088235294 12:0.058823529 13:0.11764706 14:0.073529412 15:0.10294118 16:0.088235294 17:0.088235294 18:0.058823529 19:0.073529412 20:0.044117647 23:0.022222222 27:0.022222222 28:0.022222222 29:0.022222222 30:0.022222222 31:0.13333333 32:0.044444444 33:0.044444444 36:0.044444444 45:0.022222222 46:0.044444444 47:0.11111111 48:0.044444444 49:0.044444444 51:0.022222222 52:0.022222222 59:0.044444444 64:0.044444444 65:0.044444444 66:0.022222222 68:0.022222222 72:0.022222222 77:0.022222222 79:0.022222222 80:0.022222222 83:0.022222222 84:0.022222222 86:1 
1.113947016105781 1:0.17886179 2:0.17073171 3:0.23577236 4:0.41463415 5:0.032786885 6:0.016393443 7:0.06557377 8:0.032786885 9:0.049180328 10:0.032786885 11:0.06557377 12:0.049180328 13:0.032786885 14:0.049180328 15:0.032786885 16:0.098360656 17:0.098360656 18:0.049180328 19:0.098360656 20:0.19672131 22:0.024390244 24:0.048780488 28:0.024390244 36:0.024390244 40:0.097560976 44:0.024390244 45:0.024390244 49:0.024390244 52:0.024390244 54:0.024390244 55:0.073170732 60:0.024390244 62:0.024390244 64:0.048780488 68:0.048780488 71:0.048780488 72:0.024390244 75:0.097560976 76:0.024390244 78:0.024390244 79:0.024390244 80:0.048780488 81:0.024390244 82:0.024390244 83:0.024390244 84:0.073170732 86:1 
2.199552390764543 1:0.18965517 2:0.17241379 3:0.32758621 4:0.31034483 5:0.017241379 6:0.086206897 7:0.10344828 8:0.017241379 10:0.034482759 11:0.034482759 12:0.068965517 13:0.086206897 14:0.051724138 15:0.12068966 16:0.068965517 17:0.051724138 18:0.034482759 19:0.068965517 20:0.15517241 21:0.026315789 26:0.026315789 32:0.026315789 36:0.026315789 47:0.078947368 48:0.026315789 53:0.052631579 54:0.026315789 55:0.026315789 57:0.026315789 60:0.026315789 62:0.078947368 64:0.078947368 67:0.052631579 70:0.078947368 71:0.052631579 72:0.052631579 74:0.026315789 76:0.026315789 77:0.026315789 78:0.026315789 80:0.026315789 81:0.026315789 82:0.026315789 84:0.052631579 86:1 
1.744837558318474 1:0.25757576 2:0.16666667 3:0.21212121 4:0.36363636 5:0.075757576 6:0.03030303 7:0.045454545 8:0.10606061 9:0.03030303 10:0.03030303 11:0.015151515 12:0.045454545 13:0.03030303 14:0.045454545 15:0.045454545 16:0.16666667 17:0.12121212 18:0.10606061 19:0.03030303 20:0.075757576 41:0.022727273 42:0.022727273 45:0.022727273 48:0.022727273 49:0.022727273 50:0.022727273 55:0.022727273 56:0.022727273 62:0.022727273 63:0.045454545 64:0.045454545 65:0.022727273 66:0.022727273 67:0.022727273 68:0.045454545 69:0.22727273 70:0.045454545 71:0.045454545 72:0.022727273 73:0.068181818 79:0.022727273 80:0.022727273 82:0.11363636 84:0.022727273 86:1 
2.361013356812052 1:0.2345679 2:0.18518519 3:0.22222222 4:0.35802469 5:0.05 6:0.05 7:0.075 8:0.05 9:0.075 11:0.1 14:0.075 15:0.025 16:0.125 17:0.125 18:0.075 20:0.175 22:0.037037037 23:0.037037037 24:0.037037037 27:0.037037037 28:0.037037037 32:0.074074074 36:0.11111111 37:0.037037037 40:0.037037037 46:0.037037037 47:0.037037037 52:0.037037037 54:0.037037037 59:0.037037037 60:0.037037037 64:0.037037037 65:0.037037037 68:0.037037037 72:0.037037037 75:0.074074074 76:0.037037037 83:0.037037037 84:0.037037037 85:1 
0.04473235858849445 1:0.16216216 2:0.22702703 3:0.28648649 4:0.32432432 5:0.02173913 6:0.076086957 7:0.043478261 8:0.065217391 9:0.010869565 10:0.032608696 11:0.10869565 12:0.097826087 13:0.032608696 14:0.054347826 15:0.086956522 16:0.076086957 17:0.054347826 18:0.043478261 19:0.076086957 20:0.11956522 46:0.049180328 53:0.032786885 58:0.016393443 59:0.016393443 60:0.032786885 61:0.032786885 62:0.016393443 63:0.016393443 64:0.081967213 65:0.049180328 66:0.032786885 67:0.016393443 68:0.016393443 69:0.049180328 70:0.13114754 71:0.032786885 72:0.032786885 73:0.032786885 74:0.06557377 75:0.032786885 77:0.016393443 78:0.098360656 79:0.016393443 80:0.016393443 82:0.032786885 84:0.032786885 86:1 
1.746268414363558 1:0.13970588 2:0.26470588 3:0.19117647 4:0.40441176 5:0.044117647 6:0.029411765 7:0.014705882 8:0.073529412 9:0.029411765 10:0.044117647 11:0.10294118 12:0.073529412 14:0.088235294 15:0.029411765 16:0.073529412 17:0.044117647 18:0.11764706 19:0.044117647 20:0.19117647 32:0.022222222 36:0.022222222 40:0.022222222 46:0.044444444 47:0.022222222 48:0.022222222 57:0.022222222 58:0.044444444 60:0.022222222 61:0.022222222 62:0.022222222 64:0.022222222 65:0.022222222 66:0.044444444 68:0.044444444 69:0.044444444 70:0.044444444 72:0.044444444 73:0.066666667 74:0.044444444 75:0.044444444 76:0.022222222 77:0.022222222 78:0.022222222 80:0.022222222 82:0.15555556 84:0.044444444 86:1 
1.641885236639662 1:0.1509434 2:0.24528302 3:0.2327044 4:0.37106918 5:0.012658228 6:0.088607595 7:0.012658228 8:0.037974684 9:0.025316456 10:0.025316456 11:0.063291139 12:0.13924051 13:0.012658228 14:0.050632911 15:0.088607595 16:0.075949367 17:0.10126582 18:0.063291139 19:0.075949367 20:0.12658228 28:0.018867925 31:0.037735849 32:0.037735849 33:0.018867925 35:0.037735849 36:0.018867925 40:0.018867925 43:0.018867925 46:0.037735849 47:0.037735849 48:0.018867925 49:0.13207547 50:0.056603774 51:0.056603774 52:0.056603774 62:0.075471698 64:0.018867925 65:0.018867925 66:0.018867925 79:0.018867925 80:0.018867925 81:0.094339623 82:0.075471698 83:0.056603774 86:1 
1.002032419606393 1:0.2761194 2:0.20895522 3:0.23880597 4:0.2761194 5:0.089552239 6:0.044776119 7:0.044776119 8:0.10447761 9:0.044776119 10:0.044776119 11:0.074626866 12:0.044776119 13:0.059701493 14:0.059701493 15:0.089552239 16:0.029850746 17:0.074626866 18:0.059701493 19:0.029850746 20:0.10447761 21:0.022727273 29:0.045454545 30:0.045454545 31:0.045454545 33:0.090909091 34:0.045454545 35:0.090909091 36:0.068181818 42:0.022727273 43:0.045454545 45:0.045454545 47:0.068181818 49:0.090909091 52:0.045454545 58:0.022727273 59:0.022727273 64:0.022727273 66:0.045454545 68:0.022727273 80:0.022727273 81:0.045454545 82:0.022727273 86:1 
3.36358566101486 1:0.16447368 2:0.21052632 3:0.32894737 4:0.29605263 6:0.052631579 7:0.10526316 8:0.065789474 9:0.013157895 10:0.052631579 11:0.11842105 12:0.052631579 13:0.039473684 14:0.052631579 15:0.10526316 16:0.065789474 17:0.052631579 18:0.026315789 19:0.065789474 20:0.13157895 23:0.04 24:0.02 26:0.02 27:0.06 28:0.02 36:0.04 40:0.02 42:0.02 44:0.06 45:0.02 47:0.02 48:0.02 52:0.02 55:0.04 56:0.04 58:0.02 59:0.06 60:0.04 61:0.02 64:0.06 65:0.02 67:0.02 68:0.02 71:0.06 75:0.06 76:0.04 79:0.04 80:0.02 81:0.02 83:0.02 84:0.02 86:1 
2.726610399330117 1:0.2173913 2:0.17391304 3:0.35507246 4:0.25362319 5:0.014492754 6:0.057971014 7:0.072463768 8:0.028985507 11:0.13043478 12:0.028985507 13:0.13043478 14:0.10144928 15:0.057971014 16:0.11594203 17:0.11594203 18:0.028985507 19:0.043478261 20:0.072463768 27:0.065217391 29:0.043478261 31:0.043478261 32:0.065217391 33:0.043478261 35:0.043478261 36:0.02173913 43:0.02173913 45:0.02173913 46:0.02173913 47:0.10869565 48:0.043478261 49:0.02173913 52:0.02173913 55:0.043478261 59:0.02173913 60:0.02173913 63:0.02173913 64:0.043478261 65:0.02173913 66:0.02173913 69:0.02173913 73:0.02173913 75:0.065217391 81:0.065217391 83:0.02173913 84:0.02173913 86:1 
2.521709986637473 1:0.16931217 2:0.17989418 3:0.37037037 4:0.28042328 5:0.031914894 6:0.031914894 7:0.074468085 8:0.042553191 9:0.010638298 10:0.042553191 11:0.042553191 12:0.042553191 13:0.053191489 14:0.095744681 15:0.12765957 16:0.12765957 17:0.063829787 18:0.053191489 19:0.085106383 20:0.074468085 27:0.015873016 29:0.063492063 30:0.031746032 31:0.031746032 33:0.031746032 35:0.031746032 36:0.015873016 43:0.047619048 45:0.015873016 46:0.015873016 47:0.047619048 48:0.031746032 49:0.047619048 50:0.015873016 51:0.031746032 52:0.031746032 56:0.015873016 57:0.015873016 59:0.031746032 60:0.015873016 61:0.015873016 62:0.015873016 63:0.031746032 64:0.015873016 65:0.047619048 66:0.015873016 67:0.063492063 68:0.063492063 77:0.015873016 79:0.031746032 81:0.015873016 82:0.031746032 83:0.031746032 84:0.015873016 86:1 
1.774392609962996 1:0.16049383 2:0.16666667 3:0.36419753 4:0.30864198 6:0.024691358 7:0.098765432 8:0.037037037 9:0.024691358 10:0.012345679 11:0.12345679 12:0.012345679 13:0.086419753 14:0.049382716 15:0.061728395 16:0.14814815 17:0.049382716 18:0.074074074 19:0.098765432 20:0.098765432 29:0.018518519 30:0.018518519 31:0.074074074 32:0.092592593 33:0.018518519 34:0.018518519 35:0.055555556 36:0.018518519 45:0.037037037 46:0.037037037 48:0.092592593 49:0.018518519 50:0.037037037 51:0.037037037 52:0.037037037 59:0.055555556 61:0.055555556 63:0.037037037 64:0.018518519 66:0.018518519 67:0.018518519 68:0.037037037 79:0.018518519 80:0.055555556 81:0.018518519 82:0.018518519 84:0.037037037 86:1 
0.8348404604310472 1:0.20645161 2:0.17419355 3:0.30322581 4:0.31612903 5:0.064935065 6:0.025974026 7:0.077922078 8:0.064935065 9:0.025974026 11:0.051948052 12:0.1038961 13:0.038961039 14:0.038961039 15:0.1038961 16:0.14285714 17:0.051948052 18:0.1038961 19:0.038961039 20:0.064935065 23:0.019607843 29:0.019607843 32:0.019607843 47:0.058823529 50:0.019607843 52:0.019607843 53:0.058823529 56:0.019607843 57:0.039215686 59:0.019607843 61:0.039215686 62:0.058823529 64:0.058823529 66:0.058823529 67:0.019607843 68:0.019607843 69:0.078431373 70:0.058823529 71:0.019607843 72:0.039215686 73:0.019607843 74:0.039215686 76:0.019607843 79:0.039215686 80:0.039215686 81:0.019607843 82:0.039215686 84:0.039215686 86:1 
2.032571079870176 1:0.17699115 2:0.15044248 3:0.38053097 4:0.2920354 5:0.035714286 6:0.017857143 7:0.10714286 8:0.035714286 11:0.16071429 12:0.053571429 13:0.035714286 14:0.035714286 15:0.089285714 16:0.125 17:0.089285714 18:0.035714286 19:0.10714286 20:0.071428571 29:0.027027027 30:0.027027027 31:0.054054054 32:0.027027027 33:0.027027027 35:0.027027027 36:0.054054054 45:0.054054054 46:0.054054054 47:0.10810811 48:0.027027027 49:0.027027027 52:0.027027027 55:0.027027027 60:0.027027027 62:0.054054054 64:0.027027027 65:0.10810811 67:0.027027027 68:0.054054054 80:0.054054054 81:0.027027027 83:0.027027027 84:0.027027027 86:1 
2.385638208791883 1:0.23893805 2:0.18584071 3:0.32743363 4:0.24778761 5:0.053571429 6:0.017857143 7:0.071428571 8:0.035714286 9:0.017857143 10:0.035714286 11:0.089285714 12:0.035714286 13:0.089285714 14:0.089285714 15:0.071428571 16:0.125 17:0.14285714 18:0.053571429 19:0.035714286 20:0.035714286 23:0.081081081 24:0.054054054 27:0.054054054 28:0.027027027 30:0.027027027 31:0.027027027 32:0.054054054 35:0.027027027 36:0.054054054 40:0.027027027 42:0.027027027 44:0.081081081 53:0.027027027 54:0.027027027 56:0.027027027 59:0.13513514 61:0.027027027 64:0.027027027 68:0.027027027 71:0.027027027 76:0.027027027 79:0.054054054 80:0.027027027 83:0.027027027 86:1 
3.36358566101486 1:0.2421875 2:0.4296875 3:0.1640625 4:0.1640625 5:0.0625 6:0.125 7:0.046875 8:0.015625 9:0.09375 10:0.15625 11:0.0625 12:0.09375 13:0.046875 14:0.078125 15:0.015625 16:0.046875 17:0.03125 18:0.09375 19:0.015625 20:0.015625 21:0.047619048 24:0.023809524 25:0.071428571 26:0.023809524 27:0.023809524 29:0.023809524 30:0.047619048 31:0.023809524 34:0.023809524 38:0.047619048 40:0.023809524 42:0.11904762 44:0.071428571 47:0.023809524 49:0.047619048 50:0.023809524 57:0.023809524 58:0.047619048 60:0.023809524 62:0.023809524 64:0.023809524 65:0.023809524 66:0.047619048 71:0.023809524 74:0.047619048 80:0.023809524 82:0.023809524 86:1 
3.36358566101486 1:0.28971963 2:0.31775701 3:0.23364486 4:0.1588785 5:0.1509434 6:0.075471698 7:0.094339623 8:0.037735849 9:0.018867925 10:0.094339623 11:0.094339623 12:0.11320755 13:0.056603774 14:0.075471698 15:0.037735849 16:0.037735849 18:0.075471698 19:0.018867925 20:0.018867925 21:0.028571429 22:0.028571429 23:0.028571429 24:0.028571429 28:0.028571429 29:0.057142857 32:0.028571429 34:0.028571429 37:0.057142857 38:0.028571429 42:0.057142857 43:0.028571429 44:0.057142857 47:0.057142857 48:0.057142857 49:0.028571429 51:0.028571429 53:0.085714286 54:0.028571429 59:0.028571429 62:0.028571429 65:0.028571429 66:0.028571429 70:0.028571429 74:0.028571429 75:0.028571429 82:0.028571429 86:1 
3.36358566101486 1:0.375 2:0.25 3:0.2109375 4:0.1640625 5:0.171875 6:0.046875 7:0.140625 8:0.046875 9:0.0625 10:0.0625 11:0.03125 12:0.015625 13:0.0625 14:0.09375 15:0.03125 16:0.03125 17:0.046875 18:0.125 20:0.03125 21:0.047619048 22:0.047619048 23:0.047619048 25:0.023809524 29:0.047619048 31:0.047619048 32:0.047619048 33:0.023809524 36:0.023809524 38:0.047619048 42:0.023809524 43:0.023809524 44:0.023809524 46:0.047619048 48:0.047619048 49:0.023809524 50:0.047619048 53:0.14285714 55:0.023809524 69:0.023809524 71:0.023809524 73:0.023809524 74:0.023809524 75:0.047619048 76:0.023809524 81:0.023809524 86:1 
1.925579739599748 1:0.15044248 2:0.14159292 3:0.38053097 4:0.32743363 5:0.017857143 6:0.035714286 7:0.071428571 8:0.071428571 9:0.017857143 11:0.125 12:0.035714286 13:0.017857143 15:0.14285714 16:0.19642857 17:0.053571429 18:0.071428571 19:0.053571429 20:0.089285714 31:0.054054054 32:0.027027027 35:0.027027027 46:0.027027027 47:0.027027027 48:0.081081081 53:0.027027027 54:0.027027027 55:0.027027027 56:0.027027027 62:0.027027027 63:0.027027027 64:0.081081081 66:0.16216216 71:0.081081081 72:0.081081081 76:0.027027027 77:0.027027027 80:0.027027027 81:0.027027027 82:0.027027027 83:0.054054054 86:1 
1.902688643194529 1:0.21686747 2:0.15662651 3:0.24096386 4:0.38554217 6:0.024390244 7:0.024390244 8:0.14634146 11:0.097560976 12:0.024390244 13:0.073170732 14:0.048780488 15:0.024390244 16:0.097560976 17:0.17073171 18:0.12195122 19:0.073170732 20:0.073170732 24:0.074074074 27:0.037037037 30:0.037037037 32:0.11111111 45:0.037037037 47:0.074074074 48:0.14814815 51:0.037037037 65:0.037037037 69:0.037037037 72:0.11111111 76:0.074074074 78:0.037037037 79:0.037037037 81:0.074074074 84:0.037037037 85:1 
1.786063565492936 1:0.17142857 2:0.2 3:0.25714286 4:0.37142857 6:0.042857143 7:0.085714286 8:0.057142857 9:0.014285714 10:0.028571429 11:0.11428571 12:0.042857143 13:0.085714286 14:0.014285714 15:0.028571429 16:0.085714286 17:0.057142857 18:0.11428571 19:0.071428571 20:0.15714286 25:0.02173913 32:0.086956522 33:0.02173913 36:0.02173913 40:0.02173913 41:0.02173913 43:0.043478261 45:0.065217391 46:0.02173913 47:0.043478261 48:0.02173913 49:0.02173913 50:0.043478261 51:0.02173913 52:0.02173913 55:0.02173913 56:0.02173913 61:0.065217391 66:0.02173913 68:0.086956522 71:0.02173913 72:0.043478261 74:0.02173913 76:0.02173913 79:0.02173913 80:0.02173913 82:0.02173913 83:0.02173913 84:0.086956522 86:1 
1.639356536874788 1:0.1299435 2:0.18079096 3:0.32768362 4:0.36158192 5:0.022727273 6:0.022727273 7:0.034090909 8:0.068181818 9:0.034090909 10:0.011363636 11:0.11363636 12:0.045454545 13:0.022727273 14:0.056818182 15:0.10227273 16:0.11363636 17:0.034090909 18:0.056818182 19:0.11363636 20:0.14772727 29:0.016949153 32:0.033898305 43:0.016949153 46:0.016949153 47:0.016949153 48:0.016949153 52:0.016949153 54:0.016949153 56:0.016949153 57:0.016949153 58:0.016949153 59:0.033898305 61:0.06779661 62:0.016949153 63:0.016949153 64:0.016949153 65:0.050847458 66:0.016949153 67:0.033898305 68:0.016949153 69:0.016949153 71:0.016949153 73:0.06779661 74:0.016949153 77:0.033898305 78:0.084745763 79:0.050847458 80:0.033898305 82:0.10169492 83:0.033898305 84:0.06779661 86:1 
3.36358566101486 1:0.18787276 2:0.23459245 3:0.28827038 4:0.28926441 5:0.047713718 6:0.027833002 7:0.073558648 8:0.033797217 9:0.027833002 10:0.055666004 11:0.061630219 12:0.069582505 13:0.06361829 14:0.073558648 15:0.097415507 16:0.083499006 17:0.053677932 18:0.097415507 19:0.02584493 20:0.10735586 21:0.014925373 22:0.0059701493 23:0.011940299 24:0.011940299 25:0.0089552239 26:0.0029850746 27:0.014925373 28:0.014925373 29:0.0089552239 30:0.0089552239 31:0.023880597 32:0.023880597 33:0.0029850746 34:0.011940299 35:0.0029850746 36:0.017910448 37:0.0059701493 38:0.0029850746 39:0.0059701493 41:0.011940299 42:0.014925373 43:0.011940299 44:0.029850746 45:0.020895522 46:0.020895522 47:0.029850746 48:0.023880597 49:0.0089552239 50:0.017910448 51:0.014925373 52:0.026865672 53:0.017910448 54:0.0089552239 55:0.032835821 56:0.0089552239 57:0.0059701493 58:0.0089552239 59:0.014925373 60:0.026865672 61:0.017910448 62:0.014925373 63:0.029850746 64:0.029850746 65:0.011940299 66:0.014925373 67:0.0029850746 68:0.014925373 69:0.0029850746 70:0.0089552239 71:0.041791045 72:0.0059701493 73:0.0089552239 74:0.0059701493 75:0.062686567 76:0.029850746 77:0.0059701493 78:0.0089552239 79:0.0059701493 80:0.011940299 81:0.029850746 82:0.023880597 83:0.0089552239 84:0.03880597 88:1 
1.069568119712558 1:0.1173913 2:0.20434783 3:0.34782609 4:0.33043478 5:0.026086957 6:0.017391304 7:0.060869565 8:0.052173913 10:0.017391304 11:0.13043478 12:0.07826087 13:0.0086956522 14:0.060869565 15:0.11304348 16:0.1826087 17:0.043478261 18:0.086956522 19:0.026086957 20:0.095652174 30:0.013157895 31:0.013157895 34:0.026315789 46:0.013157895 50:0.013157895 53:0.026315789 54:0.013157895 55:0.013157895 56:0.052631579 58:0.026315789 60:0.013157895 61:0.039473684 62:0.052631579 63:0.013157895 64:0.026315789 66:0.14473684 67:0.065789474 68:0.026315789 69:0.013157895 70:0.026315789 71:0.052631579 72:0.013157895 73:0.013157895 74:0.026315789 75:0.052631579 76:0.013157895 78:0.026315789 79:0.013157895 80:0.052631579 82:0.065789474 83:0.026315789 84:0.013157895 86:1 
3.36358566101486 1:0.18803419 2:0.17094017 3:0.26495726 4:0.37606838 5:0.051724138 6:0.017241379 7:0.086206897 8:0.086206897 10:0.068965517 11:0.051724138 12:0.034482759 13:0.034482759 14:0.034482759 15:0.086206897 16:0.086206897 17:0.051724138 18:0.068965517 19:0.051724138 20:0.18965517 24:0.025641026 26:0.025641026 29:0.025641026 30:0.025641026 31:0.025641026 34:0.025641026 35:0.025641026 36:0.025641026 44:0.051282051 47:0.025641026 52:0.025641026 56:0.025641026 60:0.025641026 61:0.1025641 62:0.025641026 64:0.025641026 66:0.025641026 67:0.025641026 68:0.051282051 69:0.025641026 70:0.025641026 71:0.051282051 74:0.051282051 75:0.025641026 76:0.025641026 80:0.025641026 81:0.051282051 83:0.025641026 84:0.076923077 86:1 
3.36358566101486 1:0.16756757 2:0.15135135 3:0.30810811 4:0.37297297 5:0.032608696 6:0.010869565 7:0.097826087 8:0.043478261 9:0.010869565 10:0.02173913 11:0.065217391 12:0.076086957 13:0.02173913 14:0.02173913 15:0.13043478 16:0.11956522 17:0.086956522 18:0.076086957 19:0.032608696 20:0.15217391 23:0.016393443 29:0.032786885 30:0.016393443 32:0.032786885 36:0.016393443 47:0.032786885 48:0.016393443 51:0.016393443 52:0.032786885 53:0.016393443 55:0.016393443 56:0.016393443 59:0.016393443 61:0.032786885 62:0.016393443 63:0.049180328 64:0.032786885 65:0.016393443 66:0.032786885 67:0.032786885 68:0.032786885 69:0.032786885 70:0.016393443 71:0.032786885 72:0.049180328 73:0.016393443 74:0.049180328 76:0.016393443 78:0.032786885 79:0.049180328 80:0.016393443 81:0.049180328 82:0.098360656 84:0.016393443 86:1 
3.023886896737713 1:0.14864865 2:0.19594595 3:0.37837838 4:0.27702703 5:0.013513514 6:0.013513514 7:0.081081081 8:0.054054054 9:0.013513514 10:0.013513514 11:0.12162162 12:0.027027027 13:0.067567568 14:0.054054054 15:0.13513514 16:0.10810811 17:0.040540541 18:0.13513514 19:0.054054054 20:0.067567568 27:0.040816327 29:0.040816327 31:0.06122449 32:0.06122449 35:0.040816327 36:0.040816327 39:0.020408163 45:0.06122449 47:0.081632653 48:0.06122449 50:0.081632653 59:0.040816327 60:0.040816327 62:0.020408163 64:0.081632653 65:0.020408163 68:0.06122449 75:0.040816327 76:0.020408163 81:0.020408163 83:0.06122449 86:1 
3.36358566101486 1:0.17123288 2:0.23287671 3:0.33561644 4:0.26027397 5:0.054794521 6:0.082191781 7:0.054794521 8:0.01369863 9:0.02739726 10:0.04109589 11:0.12328767 12:0.04109589 13:0.04109589 14:0.068493151 15:0.095890411 16:0.095890411 17:0.01369863 18:0.04109589 19:0.095890411 20:0.10958904 22:0.020833333 23:0.041666667 24:0.020833333 28:0.020833333 32:0.0625 35:0.020833333 36:0.020833333 41:0.020833333 42:0.020833333 43:0.0625 46:0.020833333 47:0.083333333 48:0.0625 49:0.020833333 52:0.020833333 55:0.020833333 57:0.041666667 59:0.020833333 61:0.041666667 63:0.020833333 66:0.020833333 67:0.0625 68:0.020833333 71:0.020833333 73:0.020833333 74:0.020833333 75:0.041666667 79:0.020833333 81:0.020833333 82:0.020833333 83:0.020833333 84:0.041666667 86:1 
1.815559668222413 1:0.28735632 2:0.091954023 3:0.40229885 4:0.2183908 5:0.046511628 6:0.023255814 7:0.11627907 11:0.069767442 13:0.18604651 14:0.046511628 15:0.11627907 16:0.11627907 17:0.1627907 18:0.046511628 19:0.046511628 20:0.023255814 21:0.034482759 27:0.034482759 29:0.068965517 31:0.17241379 33:0.10344828 47:0.068965517 51:0.034482759 55:0.034482759 59:0.068965517 64:0.034482759 65:0.13793103 68:0.068965517 75:0.068965517 80:0.034482759 81:0.034482759 85:1 
2.228708702000245 1:0.1 2:0.27142857 3:0.27857143 4:0.35 6:0.042857143 7:0.028571429 8:0.028571429 10:0.042857143 11:0.12857143 12:0.1 13:0.014285714 14:0.057142857 15:0.11428571 16:0.057142857 17:0.085714286 18:0.12857143 19:0.042857143 20:0.12857143 42:0.02173913 46:0.02173913 48:0.043478261 49:0.02173913 50:0.02173913 52:0.043478261 54:0.02173913 57:0.02173913 58:0.02173913 59:0.02173913 60:0.02173913 62:0.043478261 63:0.02173913 64:0.043478261 65:0.043478261 66:0.043478261 67:0.02173913 68:0.043478261 70:0.043478261 71:0.065217391 72:0.02173913 73:0.02173913 74:0.065217391 78:0.065217391 79:0.043478261 81:0.02173913 82:0.086956522 84:0.02173913 86:1 
1.736658880117828 1:0.19444444 2:0.11111111 3:0.37962963 4:0.31481481 6:0.018518519 7:0.16666667 8:0.037037037 11:0.074074074 12:0.018518519 13:0.092592593 14:0.018518519 15:0.12962963 16:0.11111111 17:0.074074074 18:0.092592593 19:0.037037037 20:0.12962963 25:0.027777778 31:0.13888889 32:0.055555556 33:0.055555556 35:0.027777778 36:0.027777778 47:0.027777778 48:0.11111111 51:0.027777778 55:0.027777778 56:0.055555556 59:0.055555556 62:0.027777778 63:0.027777778 64:0.027777778 66:0.027777778 71:0.083333333 75:0.027777778 80:0.027777778 84:0.11111111 86:1 
3.36358566101486 1:0.1657754 2:0.17112299 3:0.35828877 4:0.30481283 5:0.032258065 6:0.021505376 7:0.075268817 8:0.043010753 10:0.021505376 11:0.086021505 12:0.043010753 13:0.075268817 14:0.053763441 15:0.15053763 16:0.075268817 17:0.053763441 18:0.096774194 19:0.043010753 20:0.12903226 21:0.016129032 23:0.016129032 27:0.016129032 30:0.032258065 31:0.048387097 33:0.048387097 35:0.016129032 36:0.048387097 45:0.032258065 46:0.016129032 47:0.080645161 48:0.048387097 49:0.032258065 50:0.016129032 51:0.016129032 52:0.016129032 54:0.016129032 55:0.032258065 59:0.016129032 60:0.032258065 63:0.064516129 66:0.032258065 67:0.016129032 68:0.080645161 71:0.048387097 75:0.016129032 76:0.032258065 79:0.016129032 80:0.032258065 82:0.032258065 84:0.032258065 86:1 
2.403624095187804 1:0.13368984 2:0.26203209 3:0.25668449 4:0.34759358 5:0.010752688 6:0.010752688 7:0.043010753 8:0.032258065 9:0.010752688 10:0.053763441 11:0.11827957 12:0.11827957 13:0.053763441 14:0.021505376 15:0.075268817 16:0.075268817 17:0.096774194 18:0.13978495 19:0.043010753 20:0.096774194 23:0.016129032 24:0.016129032 26:0.016129032 27:0.064516129 28:0.016129032 31:0.016129032 32:0.016129032 34:0.016129032 36:0.048387097 40:0.016129032 42:0.048387097 44:0.016129032 46:0.016129032 47:0.032258065 51:0.016129032 52:0.080645161 55:0.032258065 56:0.032258065 59:0.032258065 60:0.096774194 63:0.016129032 64:0.032258065 68:0.064516129 71:0.016129032 72:0.016129032 74:0.032258065 75:0.032258065 76:0.080645161 77:0.032258065 83:0.016129032 84:0.016129032 86:1 
3.36358566101486 1:0.1627907 2:0.28682171 3:0.27131783 4:0.27906977 5:0.03125 7:0.0625 8:0.046875 9:0.046875 10:0.046875 11:0.171875 12:0.09375 14:0.046875 15:0.0625 16:0.125 17:0.109375 18:0.125 20:0.03125 22:0.023255814 25:0.023255814 27:0.023255814 31:0.023255814 32:0.023255814 34:0.046511628 37:0.023255814 46:0.023255814 47:0.023255814 48:0.046511628 50:0.046511628 55:0.023255814 57:0.023255814 58:0.023255814 59:0.046511628 62:0.046511628 64:0.069767442 65:0.046511628 66:0.069767442 68:0.046511628 69:0.023255814 70:0.046511628 73:0.023255814 74:0.069767442 78:0.023255814 81:0.023255814 82:0.046511628 84:0.023255814 86:1 
2.254928646687285 1:0.20454545 2:0.1969697 3:0.25757576 4:0.34090909 5:0.03030303 7:0.015151515 8:0.075757576 9:0.03030303 10:0.03030303 11:0.075757576 12:0.060606061 13:0.075757576 14:0.060606061 15:0.075757576 16:0.090909091 17:0.15151515 18:0.10606061 19:0.045454545 20:0.075757576 23:0.022727273 29:0.022727273 31:0.022727273 33:0.045454545 34:0.068181818 36:0.022727273 50:0.022727273 53:0.022727273 54:0.022727273 58:0.022727273 60:0.022727273 61:0.022727273 62:0.068181818 63:0.022727273 64:0.022727273 65:0.068181818 66:0.022727273 67:0.022727273 68:0.045454545 69:0.022727273 70:0.022727273 71:0.022727273 72:0.022727273 74:0.068181818 75:0.022727273 79:0.022727273 81:0.045454545 82:0.11363636 83:0.022727273 86:1 
3.36358566101486 1:0.17699115 2:0.20353982 3:0.42477876 4:0.19469027 5:0.035714286 6:0.017857143 7:0.071428571 8:0.035714286 9:0.017857143 10:0.053571429 11:0.14285714 12:0.035714286 13:0.053571429 14:0.053571429 15:0.19642857 16:0.071428571 17:0.089285714 18:0.035714286 19:0.053571429 20:0.035714286 22:0.027027027 23:0.027027027 27:0.027027027 31:0.054054054 32:0.027027027 33:0.027027027 35:0.081081081 39:0.027027027 42:0.054054054 43:0.027027027 46:0.027027027 52:0.027027027 55:0.027027027 56:0.027027027 59:0.081081081 61:0.027027027 62:0.027027027 63:0.081081081 64:0.054054054 65:0.054054054 66:0.027027027 68:0.027027027 72:0.027027027 75:0.081081081 80:0.027027027 86:1 
3.36358566101486 1:0.26938776 2:0.34285714 3:0.18367347 4:0.20408163 5:0.090163934 6:0.090163934 7:0.06557377 8:0.0081967213 9:0.081967213 10:0.12295082 11:0.024590164 12:0.06557377 13:0.06557377 14:0.040983607 15:0.06557377 16:0.040983607 17:0.049180328 18:0.13934426 20:0.049180328 21:0.037037037 22:0.012345679 23:0.012345679 25:0.012345679 26:0.012345679 27:0.024691358 28:0.012345679 29:0.024691358 31:0.012345679 34:0.012345679 37:0.037037037 38:0.037037037 39:0.012345679 40:0.012345679 41:0.074074074 42:0.049382716 43:0.012345679 44:0.012345679 45:0.037037037 46:0.012345679 47:0.012345679 50:0.024691358 52:0.037037037 53:0.024691358 54:0.012345679 56:0.012345679 59:0.012345679 61:0.061728395 62:0.024691358 63:0.012345679 65:0.024691358 66:0.024691358 68:0.024691358 69:0.037037037 70:0.012345679 71:0.012345679 74:0.049382716 76:0.049382716 82:0.049382716 84:0.012345679 86:1 
2.424478758429945 1:0.36666667 2:0.2 3:0.26666667 4:0.16666667 5:0.16666667 6:0.05 7:0.1 8:0.083333333 9:0.016666667 10:0.05 11:0.083333333 12:0.066666667 13:0.1 14:0.033333333 15:0.066666667 16:0.083333333 17:0.05 18:0.05 21:0.025 22:0.05 23:0.05 24:0.025 27:0.075 33:0.05 35:0.025 41:0.025 49:0.025 50:0.075 53:0.075 55:0.1 56:0.025 58:0.025 62:0.05 63:0.025 64:0.025 65:0.025 69:0.1 70:0.025 74:0.025 75:0.05 78:0.025 86:1 
2.415380820479004 1:0.39805825 2:0.33980583 3:0.17475728 4:0.087378641 5:0.17647059 6:0.098039216 7:0.1372549 9:0.1372549 10:0.1372549 11:0.058823529 12:0.078431373 13:0.058823529 15:0.039215686 17:0.019607843 18:0.039215686 20:0.019607843 21:0.058823529 22:0.11764706 25:0.029411765 26:0.029411765 29:0.058823529 30:0.029411765 31:0.058823529 32:0.029411765 37:0.088235294 41:0.029411765 42:0.14705882 45:0.029411765 48:0.029411765 50:0.058823529 53:0.058823529 55:0.029411765 59:0.029411765 69:0.029411765 71:0.029411765 84:0.029411765 86:1 
3.36358566101486 1:0.23913043 2:0.32608696 3:0.23369565 4:0.20108696 5:0.043478261 6:0.054347826 7:0.086956522 8:0.076086957 9:0.086956522 10:0.11956522 11:0.097826087 12:0.076086957 13:0.054347826 14:0.02173913 15:0.065217391 16:0.054347826 17:0.032608696 18:0.076086957 19:0.02173913 20:0.032608696 21:0.032786885 22:0.032786885 25:0.032786885 26:0.032786885 29:0.016393443 31:0.016393443 32:0.016393443 34:0.016393443 36:0.016393443 39:0.016393443 41:0.016393443 42:0.06557377 43:0.06557377 44:0.016393443 46:0.016393443 47:0.016393443 49:0.032786885 53:0.016393443 54:0.049180328 55:0.032786885 56:0.049180328 57:0.016393443 58:0.016393443 60:0.016393443 61:0.016393443 62:0.016393443 63:0.016393443 66:0.032786885 67:0.016393443 71:0.032786885 72:0.016393443 73:0.016393443 74:0.016393443 75:0.032786885 76:0.049180328 77:0.016393443 82:0.049180328 83:0.016393443 86:1 
3.36358566101486 1:0.26282051 2:0.3974359 3:0.15384615 4:0.18589744 5:0.076923077 6:0.1025641 7:0.025641026 8:0.012820513 9:0.051282051 10:0.20512821 11:0.08974359 12:0.08974359 13:0.1025641 15:0.025641026 16:0.038461538 17:0.076923077 18:0.051282051 20:0.051282051 21:0.057692308 22:0.057692308 26:0.019230769 27:0.038461538 28:0.019230769 29:0.019230769 34:0.019230769 41:0.019230769 42:0.11538462 44:0.019230769 46:0.038461538 49:0.019230769 50:0.076923077 51:0.019230769 52:0.038461538 53:0.057692308 54:0.019230769 55:0.038461538 58:0.038461538 61:0.019230769 67:0.019230769 68:0.019230769 70:0.076923077 71:0.038461538 73:0.019230769 74:0.019230769 75:0.019230769 82:0.038461538 86:1 
3.36358566101486 1:0.36551724 2:0.24137931 3:0.22758621 4:0.16551724 5:0.11111111 6:0.083333333 7:0.097222222 8:0.097222222 9:0.083333333 10:0.069444444 11:0.041666667 12:0.013888889 13:0.069444444 14:0.027777778 15:0.097222222 16:0.027777778 17:0.083333333 18:0.083333333 20:0.013888889 21:0.041666667 23:0.020833333 24:0.020833333 25:0.020833333 26:0.020833333 27:0.020833333 29:0.020833333 31:0.020833333 33:0.0625 34:0.020833333 36:0.020833333 37:0.020833333 39:0.041666667 41:0.041666667 42:0.020833333 44:0.020833333 45:0.020833333 46:0.020833333 47:0.020833333 49:0.020833333 50:0.020833333 55:0.0625 56:0.0625 57:0.0625 59:0.020833333 61:0.020833333 69:0.0625 70:0.020833333 71:0.041666667 73:0.020833333 75:0.0625 78:0.020833333 86:1 
3.36358566101486 1:0.21212121 2:0.18686869 3:0.35353535 4:0.24747475 5:0.050505051 6:0.04040404 7:0.060606061 8:0.070707071 9:0.01010101 10:0.03030303 11:0.080808081 12:0.02020202 13:0.060606061 14:0.080808081 15:0.17171717 16:0.04040404 17:0.080808081 18:0.080808081 19:0.04040404 20:0.080808081 23:0.045454545 24:0.015151515 26:0.015151515 27:0.015151515 29:0.015151515 31:0.045454545 32:0.015151515 34:0.015151515 35:0.03030303 36:0.045454545 42:0.015151515 43:0.015151515 45:0.090909091 46:0.03030303 47:0.075757576 49:0.03030303 51:0.015151515 52:0.015151515 55:0.015151515 56:0.015151515 59:0.015151515 60:0.015151515 61:0.03030303 62:0.03030303 63:0.045454545 64:0.03030303 65:0.015151515 66:0.015151515 67:0.015151515 68:0.015151515 69:0.015151515 70:0.015151515 71:0.015151515 72:0.015151515 75:0.015151515 76:0.03030303 80:0.015151515 81:0.03030303 83:0.015151515 84:0.03030303 86:1 
3.36358566101486 1:0.26943005 2:0.2642487 3:0.22279793 4:0.24352332 5:0.0625 6:0.041666667 7:0.09375 8:0.0625 9:0.041666667 10:0.072916667 11:0.09375 12:0.09375 13:0.083333333 14:0.03125 15:0.052083333 16:0.041666667 17:0.083333333 18:0.083333333 20:0.0625 21:0.046875 23:0.03125 24:0.015625 26:0.015625 27:0.03125 28:0.046875 29:0.015625 31:0.03125 32:0.015625 33:0.015625 36:0.015625 38:0.015625 39:0.015625 40:0.015625 42:0.046875 44:0.03125 45:0.015625 46:0.03125 50:0.015625 52:0.015625 53:0.015625 55:0.046875 56:0.015625 58:0.015625 59:0.015625 62:0.015625 64:0.015625 65:0.03125 66:0.03125 69:0.03125 70:0.015625 71:0.0625 72:0.015625 74:0.03125 75:0.09375 76:0.015625 82:0.015625 84:0.03125 86:1 
3.36358566101486 1:0.2481203 2:0.31578947 3:0.23308271 4:0.20300752 5:0.090909091 6:0.045454545 7:0.10606061 8:0.03030303 9:0.015151515 10:0.10606061 11:0.045454545 12:0.090909091 13:0.090909091 14:0.10606061 15:0.03030303 16:0.045454545 17:0.03030303 18:0.12121212 20:0.045454545 21:0.045454545 23:0.045454545 25:0.022727273 27:0.022727273 30:0.022727273 31:0.022727273 33:0.045454545 38:0.022727273 41:0.068181818 43:0.022727273 44:0.068181818 46:0.022727273 47:0.022727273 49:0.022727273 50:0.045454545 52:0.045454545 53:0.022727273 54:0.022727273 55:0.068181818 56:0.022727273 58:0.022727273 59:0.022727273 60:0.022727273 62:0.022727273 66:0.022727273 71:0.022727273 74:0.022727273 75:0.022727273 76:0.022727273 77:0.022727273 80:0.022727273 82:0.045454545 86:1 
3.36358566101486 1:0.30708661 2:0.30708661 3:0.20472441 4:0.18110236 5:0.11111111 6:0.047619048 7:0.079365079 8:0.047619048 9:0.11111111 10:0.063492063 11:0.095238095 12:0.095238095 13:0.047619048 14:0.047619048 15:0.063492063 17:0.063492063 18:0.079365079 19:0.015873016 20:0.031746032 21:0.071428571 22:0.023809524 24:0.023809524 25:0.023809524 26:0.047619048 27:0.047619048 29:0.023809524 30:0.071428571 31:0.047619048 32:0.023809524 33:0.023809524 36:0.023809524 37:0.023809524 39:0.023809524 41:0.023809524 42:0.023809524 45:0.023809524 46:0.023809524 47:0.071428571 50:0.047619048 51:0.023809524 52:0.023809524 54:0.023809524 58:0.023809524 60:0.023809524 68:0.023809524 71:0.023809524 72:0.023809524 73:0.023809524 74:0.023809524 76:0.023809524 84:0.023809524 86:1 
3.36358566101486 1:0.32480818 2:0.31713555 3:0.18925831 4:0.16879795 5:0.13846154 6:0.066666667 7:0.066666667 8:0.041025641 9:0.076923077 10:0.12307692 11:0.061538462 12:0.030769231 13:0.056410256 14:0.076923077 15:0.041025641 16:0.030769231 17:0.066666667 18:0.071794872 19:0.0051282051 20:0.046153846 21:0.053846154 22:0.015384615 23:0.069230769 24:0.015384615 25:0.061538462 26:0.023076923 27:0.030769231 28:0.0076923077 29:0.038461538 31:0.030769231 33:0.0076923077 34:0.0076923077 36:0.030769231 37:0.0076923077 38:0.0076923077 39:0.015384615 40:0.015384615 41:0.0076923077 42:0.076923077 43:0.023076923 44:0.015384615 45:0.015384615 46:0.023076923 48:0.015384615 49:0.015384615 50:0.015384615 52:0.023076923 53:0.015384615 56:0.0076923077 57:0.023076923 58:0.038461538 59:0.038461538 63:0.0076923077 64:0.0076923077 65:0.015384615 66:0.015384615 68:0.0076923077 69:0.0076923077 70:0.023076923 71:0.015384615 72:0.0076923077 73:0.023076923 74:0.0076923077 75:0.0076923077 76:0.015384615 78:0.0076923077 81:0.015384615 82:0.0076923077 83:0.0076923077 84:0.0076923077 86:1 
3.36358566101486 1:0.31343284 2:0.29104478 3:0.20149254 4:0.19402985 5:0.11940299 6:0.029850746 7:0.074626866 8:0.074626866 9:0.044776119 10:0.13432836 11:0.044776119 12:0.074626866 13:0.10447761 14:0.059701493 15:0.044776119 16:0.029850746 17:0.059701493 18:0.059701493 20:0.044776119 21:0.022727273 22:0.022727273 23:0.045454545 24:0.022727273 26:0.045454545 27:0.022727273 29:0.045454545 30:0.045454545 31:0.022727273 37:0.022727273 39:0.022727273 42:0.022727273 44:0.068181818 45:0.045454545 46:0.022727273 47:0.022727273 49:0.022727273 50:0.022727273 53:0.022727273 54:0.022727273 56:0.022727273 57:0.022727273 60:0.022727273 64:0.022727273 65:0.022727273 69:0.022727273 70:0.045454545 71:0.045454545 73:0.022727273 74:0.045454545 75:0.022727273 76:0.022727273 81:0.022727273 84:0.022727273 86:1 
3.36358566101486 1:0.31468531 2:0.22377622 3:0.26573427 4:0.1958042 5:0.084507042 6:0.042253521 7:0.098591549 8:0.014084507 9:0.070422535 10:0.042253521 11:0.084507042 12:0.098591549 13:0.084507042 14:0.014084507 15:0.098591549 16:0.042253521 17:0.14084507 18:0.056338028 19:0.014084507 20:0.014084507 21:0.021276596 23:0.042553191 26:0.042553191 27:0.042553191 29:0.021276596 31:0.042553191 33:0.021276596 35:0.021276596 36:0.021276596 37:0.042553191 38:0.021276596 39:0.042553191 43:0.021276596 45:0.021276596 48:0.021276596 49:0.042553191 50:0.042553191 52:0.042553191 53:0.021276596 55:0.042553191 56:0.042553191 57:0.021276596 58:0.021276596 60:0.021276596 61:0.021276596 63:0.021276596 64:0.042553191 69:0.021276596 70:0.021276596 71:0.042553191 72:0.021276596 73:0.021276596 75:0.021276596 76:0.021276596 86:1 
3.36358566101486 1:0.24827586 2:0.32413793 3:0.2137931 4:0.2137931 5:0.055555556 6:0.055555556 7:0.055555556 8:0.097222222 9:0.055555556 10:0.16666667 11:0.055555556 12:0.041666667 13:0.041666667 14:0.041666667 15:0.083333333 16:0.055555556 17:0.083333333 18:0.055555556 19:0.013888889 20:0.041666667 22:0.0625 23:0.020833333 24:0.041666667 26:0.020833333 30:0.041666667 33:0.041666667 34:0.020833333 35:0.020833333 37:0.020833333 42:0.041666667 43:0.083333333 44:0.020833333 46:0.020833333 47:0.041666667 49:0.041666667 50:0.020833333 52:0.020833333 53:0.020833333 57:0.020833333 59:0.020833333 61:0.020833333 62:0.041666667 63:0.020833333 67:0.020833333 70:0.041666667 71:0.0625 72:0.041666667 74:0.0625 84:0.041666667 86:1 
3.36358566101486 1:0.35416667 2:0.32638889 3:0.18055556 4:0.13888889 5:0.15277778 6:0.083333333 7:0.083333333 8:0.027777778 9:0.097222222 10:0.097222222 11:0.11111111 12:0.027777778 13:0.055555556 14:0.055555556 16:0.055555556 17:0.055555556 18:0.083333333 20:0.013888889 21:0.041666667 22:0.0625 23:0.020833333 24:0.020833333 25:0.083333333 26:0.020833333 27:0.020833333 29:0.0625 33:0.020833333 34:0.041666667 38:0.020833333 40:0.020833333 42:0.0625 43:0.020833333 46:0.020833333 48:0.041666667 49:0.041666667 50:0.041666667 53:0.041666667 54:0.041666667 56:0.020833333 57:0.020833333 59:0.020833333 62:0.020833333 65:0.041666667 66:0.0625 73:0.020833333 75:0.041666667 86:1 
3.36358566101486 1:0.31140351 2:0.29824561 3:0.20175439 4:0.18859649 5:0.070175439 6:0.14035088 7:0.10526316 8:0.061403509 9:0.061403509 10:0.052631579 11:0.070175439 12:0.096491228 13:0.070175439 14:0.043859649 15:0.035087719 16:0.043859649 17:0.043859649 18:0.078947368 20:0.026315789 22:0.013157895 23:0.026315789 24:0.013157895 25:0.052631579 26:0.026315789 27:0.092105263 28:0.026315789 29:0.039473684 31:0.026315789 32:0.013157895 33:0.039473684 36:0.013157895 38:0.065789474 39:0.026315789 42:0.026315789 44:0.065789474 46:0.013157895 47:0.013157895 48:0.026315789 49:0.026315789 50:0.026315789 52:0.026315789 53:0.026315789 54:0.013157895 55:0.026315789 56:0.026315789 59:0.026315789 63:0.013157895 69:0.026315789 71:0.039473684 72:0.026315789 73:0.013157895 74:0.013157895 75:0.039473684 84:0.013157895 86:1 
3.36358566101486 1:0.34375 2:0.275 3:0.19375 4:0.1875 5:0.125 6:0.075 7:0.1125 8:0.0375 9:0.1 10:0.1 11:0.025 12:0.05 13:0.0875 14:0.05 15:0.0125 16:0.075 17:0.025 18:0.05 19:0.0125 20:0.0625 21:0.056603774 22:0.037735849 23:0.056603774 27:0.018867925 28:0.018867925 29:0.056603774 30:0.037735849 31:0.037735849 32:0.056603774 34:0.018867925 36:0.018867925 37:0.018867925 40:0.037735849 42:0.056603774 44:0.056603774 45:0.056603774 48:0.037735849 52:0.018867925 53:0.018867925 54:0.018867925 57:0.018867925 58:0.018867925 61:0.018867925 62:0.018867925 65:0.037735849 70:0.056603774 73:0.037735849 74:0.018867925 84:0.037735849 86:1 
3.36358566101486 1:0.26219512 2:0.36585366 3:0.18902439 4:0.18292683 5:0.085365854 6:0.06097561 7:0.048780488 8:0.073170732 9:0.06097561 10:0.14634146 11:0.1097561 12:0.073170732 13:0.048780488 14:0.06097561 15:0.036585366 16:0.036585366 17:0.06097561 18:0.073170732 20:0.024390244 21:0.018518519 24:0.018518519 26:0.018518519 27:0.055555556 28:0.018518519 29:0.018518519 31:0.037037037 33:0.037037037 34:0.018518519 37:0.018518519 38:0.018518519 40:0.018518519 42:0.037037037 43:0.074074074 44:0.037037037 45:0.018518519 46:0.055555556 47:0.055555556 48:0.018518519 49:0.074074074 50:0.037037037 52:0.018518519 53:0.018518519 54:0.018518519 57:0.018518519 59:0.018518519 69:0.037037037 71:0.037037037 72:0.018518519 73:0.037037037 74:0.055555556 81:0.018518519 86:1 
3.36358566101486 1:0.27165932 2:0.34508076 3:0.21145374 4:0.17180617 5:0.097058824 6:0.10588235 7:0.044117647 8:0.017647059 9:0.073529412 10:0.12941176 11:0.052941176 12:0.058823529 13:0.055882353 14:0.073529412 15:0.061764706 16:0.055882353 17:0.05 18:0.067647059 19:0.017647059 20:0.038235294 21:0.039647577 22:0.030837004 23:0.035242291 24:0.0044052863 25:0.030837004 26:0.0088105727 27:0.017621145 28:0.013215859 29:0.013215859 30:0.013215859 31:0.017621145 32:0.017621145 33:0.017621145 34:0.013215859 36:0.0088105727 37:0.022026432 38:0.04845815 40:0.0044052863 41:0.030837004 42:0.04845815 43:0.026431718 44:0.035242291 45:0.013215859 46:0.030837004 47:0.022026432 48:0.017621145 49:0.022026432 50:0.022026432 51:0.0044052863 52:0.026431718 53:0.022026432 54:0.0088105727 55:0.013215859 57:0.0088105727 58:0.022026432 59:0.022026432 61:0.013215859 62:0.017621145 63:0.026431718 64:0.0044052863 65:0.013215859 66:0.013215859 68:0.013215859 70:0.013215859 72:0.013215859 73:0.0044052863 74:0.030837004 75:0.013215859 76:0.013215859 77:0.0044052863 78:0.0088105727 79:0.0088105727 81:0.022026432 82:0.0044052863 84:0.0088105727 87:1 
3.36358566101486 1:0.3147139 2:0.30790191 3:0.17574932 4:0.20163488 5:0.10899183 6:0.070844687 7:0.070844687 8:0.081743869 9:0.068119891 10:0.10899183 11:0.065395095 12:0.059945504 13:0.049046322 14:0.054495913 15:0.038147139 16:0.029972752 17:0.070844687 18:0.079019074 19:0.0054495913 20:0.038147139 21:0.036885246 22:0.020491803 23:0.028688525 24:0.036885246 25:0.0081967213 26:0.024590164 27:0.024590164 28:0.020491803 29:0.016393443 30:0.016393443 31:0.020491803 32:0.0081967213 33:0.012295082 34:0.016393443 36:0.0040983607 37:0.024590164 38:0.036885246 39:0.020491803 40:0.0040983607 41:0.020491803 42:0.040983607 43:0.016393443 44:0.032786885 45:0.012295082 46:0.0081967213 47:0.024590164 48:0.012295082 49:0.016393443 50:0.024590164 52:0.012295082 53:0.028688525 55:0.0081967213 56:0.016393443 57:0.016393443 58:0.024590164 59:0.012295082 60:0.016393443 62:0.0040983607 63:0.012295082 64:0.0081967213 65:0.012295082 66:0.0040983607 68:0.0040983607 69:0.024590164 70:0.028688525 71:0.020491803 72:0.032786885 73:0.012295082 74:0.024590164 75:0.020491803 77:0.0040983607 78:0.0040983607 81:0.032786885 82:0.024590164 87:1 
3.36358566101486 1:0.34279919 2:0.34685598 3:0.14807302 4:0.16227181 5:0.13821138 6:0.089430894 7:0.06504065 8:0.06097561 9:0.077235772 10:0.1300813 11:0.069105691 12:0.069105691 13:0.044715447 14:0.069105691 15:0.016260163 16:0.016260163 17:0.073170732 18:0.06097561 20:0.020325203 21:0.036585366 22:0.048780488 23:0.024390244 24:0.036585366 25:0.030487805 26:0.030487805 27:0.036585366 29:0.030487805 30:0.018292683 31:0.006097561 32:0.018292683 33:0.018292683 36:0.006097561 37:0.042682927 38:0.024390244 39:0.006097561 40:0.018292683 41:0.024390244 42:0.054878049 43:0.006097561 44:0.018292683 45:0.012195122 46:0.036585366 47:0.018292683 48:0.018292683 49:0.036585366 50:0.054878049 52:0.018292683 53:0.024390244 54:0.024390244 56:0.018292683 57:0.018292683 58:0.012195122 59:0.012195122 61:0.006097561 63:0.012195122 65:0.012195122 69:0.012195122 70:0.030487805 72:0.018292683 73:0.018292683 74:0.012195122 75:0.006097561 76:0.018292683 82:0.006097561 84:0.006097561 87:1 
3.36358566101486 1:0.29238985 2:0.35246996 3:0.18958611 4:0.16555407 5:0.10160428 6:0.072192513 7:0.061497326 8:0.053475936 9:0.080213904 10:0.14438503 11:0.090909091 12:0.040106952 13:0.064171123 14:0.069518717 15:0.024064171 16:0.037433155 17:0.050802139 18:0.061497326 19:0.0080213904 20:0.040106952 21:0.02811245 22:0.024096386 23:0.040160643 24:0.020080321 25:0.032128514 26:0.036144578 27:0.0040160643 28:0.0040160643 29:0.016064257 30:0.040160643 31:0.012048193 32:0.0080321285 33:0.0080321285 34:0.012048193 35:0.0040160643 36:0.012048193 37:0.016064257 38:0.012048193 39:0.012048193 40:0.020080321 41:0.044176707 42:0.064257028 43:0.024096386 44:0.0080321285 45:0.012048193 46:0.024096386 47:0.0080321285 48:0.012048193 49:0.016064257 50:0.020080321 51:0.0080321285 52:0.012048193 53:0.024096386 54:0.012048193 55:0.020080321 56:0.032128514 57:0.012048193 58:0.032128514 59:0.016064257 60:0.016064257 61:0.012048193 62:0.02811245 65:0.0040160643 66:0.016064257 69:0.012048193 70:0.0080321285 71:0.0040160643 72:0.016064257 73:0.016064257 74:0.024096386 75:0.016064257 76:0.024096386 77:0.0040160643 81:0.020080321 82:0.012048193 84:0.0040160643 87:1 
3.36358566101486 1:0.2739726 2:0.34371108 3:0.19551681 4:0.1867995 5:0.079800499 6:0.079800499 7:0.047381546 8:0.06234414 9:0.094763092 10:0.13965087 11:0.11471322 12:0.024937656 13:0.037406484 14:0.037406484 15:0.042394015 16:0.032418953 17:0.064837905 18:0.057356608 19:0.037406484 20:0.047381546 21:0.011235955 22:0.048689139 23:0.011235955 24:0.011235955 25:0.018726592 26:0.02247191 27:0.02247191 28:0.018726592 29:0.02247191 30:0.018726592 31:0.014981273 32:0.018726592 33:0.011235955 34:0.026217228 36:0.014981273 37:0.018726592 38:0.026217228 39:0.026217228 40:0.014981273 41:0.037453184 42:0.056179775 43:0.026217228 44:0.02247191 45:0.018726592 46:0.02247191 47:0.02247191 48:0.02247191 49:0.018726592 50:0.0074906367 51:0.0074906367 52:0.0074906367 53:0.0074906367 54:0.029962547 55:0.0037453184 56:0.0037453184 57:0.011235955 58:0.02247191 59:0.02247191 60:0.0074906367 61:0.0074906367 62:0.0037453184 63:0.0074906367 64:0.011235955 65:0.0037453184 66:0.02247191 67:0.0074906367 68:0.014981273 69:0.029962547 70:0.011235955 71:0.0074906367 72:0.011235955 73:0.0074906367 74:0.011235955 75:0.011235955 76:0.011235955 78:0.0037453184 80:0.0074906367 81:0.026217228 82:0.014981273 83:0.0074906367 84:0.0037453184 87:1 
3.36358566101486 1:0.34760052 2:0.3385214 3:0.16342412 4:0.15045396 5:0.14025974 6:0.1038961 7:0.072727273 8:0.028571429 9:0.093506494 10:0.11948052 11:0.046753247 12:0.075324675 13:0.054545455 14:0.049350649 15:0.036363636 16:0.025974026 17:0.062337662 18:0.07012987 19:0.0025974026 20:0.018181818 21:0.06614786 22:0.046692607 23:0.023346304 24:0.0077821012 25:0.031128405 26:0.019455253 27:0.019455253 28:0.019455253 29:0.015564202 30:0.011673152 31:0.0077821012 32:0.011673152 33:0.023346304 34:0.027237354 36:0.015564202 37:0.019455253 38:0.046692607 39:0.023346304 40:0.0038910506 41:0.035019455 42:0.050583658 43:0.023346304 44:0.027237354 45:0.015564202 46:0.015564202 47:0.011673152 48:0.0077821012 49:0.011673152 50:0.027237354 52:0.011673152 53:0.027237354 54:0.0038910506 55:0.015564202 56:0.015564202 57:0.027237354 58:0.019455253 59:0.0077821012 60:0.0038910506 61:0.019455253 62:0.0077821012 63:0.0077821012 64:0.0077821012 65:0.0038910506 66:0.023346304 68:0.0038910506 69:0.023346304 70:0.015564202 71:0.0077821012 72:0.011673152 73:0.011673152 74:0.023346304 75:0.0077821012 76:0.015564202 81:0.0077821012 82:0.0038910506 87:1 
3.36358566101486 1:0.27158273 2:0.35251799 3:0.19604317 4:0.17985612 5:0.10431655 6:0.064748201 7:0.04676259 8:0.050359712 9:0.057553957 10:0.15107914 11:0.061151079 12:0.04676259 13:0.064748201 14:0.089928058 15:0.039568345 16:0.043165468 17:0.050359712 18:0.082733813 19:0.0071942446 20:0.039568345 21:0.021621622 22:0.032432432 23:0.0054054054 24:0.027027027 26:0.021621622 27:0.0054054054 28:0.0054054054 29:0.010810811 30:0.027027027 31:0.021621622 32:0.010810811 33:0.027027027 34:0.010810811 35:0.0054054054 36:0.0054054054 37:0.016216216 38:0.021621622 39:0.010810811 40:0.010810811 41:0.027027027 42:0.091891892 43:0.0054054054 44:0.032432432 45:0.032432432 46:0.032432432 47:0.027027027 49:0.032432432 50:0.027027027 51:0.0054054054 52:0.010810811 53:0.048648649 54:0.010810811 56:0.0054054054 57:0.016216216 58:0.021621622 59:0.027027027 61:0.016216216 63:0.016216216 65:0.021621622 66:0.010810811 68:0.016216216 69:0.016216216 70:0.016216216 71:0.0054054054 72:0.0054054054 73:0.010810811 74:0.010810811 75:0.032432432 76:0.0054054054 77:0.0054054054 78:0.0054054054 81:0.016216216 82:0.021621622 83:0.0054054054 84:0.010810811 87:1 
3.36358566101486 1:0.32474227 2:0.33376289 3:0.18298969 4:0.15850515 5:0.1056701 6:0.095360825 7:0.06443299 8:0.051546392 9:0.090206186 10:0.12628866 11:0.069587629 12:0.056701031 13:0.06185567 14:0.056701031 15:0.041237113 16:0.023195876 17:0.074742268 18:0.046391753 19:0.0077319588 20:0.028350515 21:0.03875969 22:0.031007752 23:0.027131783 24:0.007751938 25:0.034883721 26:0.027131783 27:0.019379845 28:0.015503876 29:0.007751938 30:0.023255814 31:0.015503876 32:0.007751938 33:0.027131783 34:0.011627907 36:0.003875969 37:0.023255814 38:0.023255814 39:0.011627907 40:0.015503876 41:0.042635659 42:0.050387597 43:0.027131783 44:0.023255814 45:0.031007752 46:0.011627907 47:0.003875969 48:0.011627907 49:0.027131783 50:0.011627907 52:0.023255814 53:0.027131783 54:0.019379845 55:0.023255814 56:0.015503876 57:0.019379845 58:0.011627907 59:0.007751938 60:0.015503876 61:0.019379845 62:0.011627907 63:0.011627907 64:0.003875969 65:0.015503876 66:0.011627907 68:0.003875969 69:0.023255814 70:0.019379845 71:0.003875969 72:0.007751938 73:0.003875969 74:0.031007752 75:0.015503876 76:0.007751938 77:0.003875969 78:0.003875969 81:0.011627907 82:0.011627907 84:0.003875969 87:1 
3.36358566101486 1:0.32338308 2:0.33457711 3:0.16169154 4:0.18034826 5:0.12437811 6:0.097014925 7:0.042288557 8:0.062189055 9:0.089552239 10:0.12189055 11:0.092039801 12:0.047263682 13:0.044776119 14:0.037313433 15:0.032338308 16:0.034825871 17:0.062189055 18:0.062189055 19:0.0074626866 20:0.042288557 21:0.029850746 22:0.078358209 23:0.02238806 24:0.014925373 25:0.014925373 26:0.029850746 27:0.014925373 28:0.02238806 29:0.014925373 30:0.01119403 31:0.0074626866 32:0.014925373 33:0.01119403 34:0.018656716 36:0.01119403 37:0.026119403 38:0.0074626866 39:0.02238806 40:0.0074626866 41:0.02238806 42:0.059701493 43:0.0074626866 44:0.02238806 45:0.014925373 46:0.029850746 47:0.018656716 48:0.01119403 49:0.02238806 50:0.018656716 52:0.01119403 53:0.026119403 54:0.03358209 55:0.0037313433 56:0.018656716 57:0.029850746 58:0.018656716 59:0.0074626866 61:0.0074626866 62:0.0037313433 63:0.0037313433 64:0.0074626866 65:0.014925373 66:0.01119403 68:0.0037313433 69:0.02238806 70:0.026119403 71:0.01119403 72:0.014925373 73:0.018656716 74:0.018656716 75:0.01119403 76:0.0074626866 78:0.0037313433 79:0.0037313433 80:0.0037313433 81:0.01119403 82:0.026119403 83:0.0037313433 84:0.0074626866 87:1 
3.36358566101486 1:0.30404218 2:0.31458699 3:0.20386643 4:0.17750439 5:0.10211268 6:0.070422535 7:0.077464789 8:0.049295775 9:0.073943662 10:0.13380282 11:0.080985915 12:0.045774648 13:0.059859155 14:0.038732394 15:0.045774648 16:0.031690141 17:0.073943662 18:0.052816901 19:0.028169014 20:0.035211268 21:0.021164021 22:0.026455026 23:0.015873016 24:0.010582011 25:0.026455026 26:0.047619048 27:0.037037037 28:0.0052910053 29:0.015873016 30:0.015873016 31:0.0052910053 32:0.015873016 33:0.031746032 34:0.015873016 35:0.015873016 36:0.0052910053 37:0.031746032 38:0.0052910053 39:0.015873016 40:0.010582011 41:0.010582011 42:0.052910053 43:0.010582011 44:0.037037037 45:0.026455026 46:0.010582011 47:0.015873016 48:0.010582011 49:0.015873016 50:0.021164021 51:0.0052910053 53:0.010582011 55:0.015873016 56:0.010582011 57:0.0052910053 58:0.015873016 59:0.021164021 60:0.0052910053 61:0.037037037 62:0.021164021 64:0.0052910053 65:0.031746032 66:0.015873016 68:0.010582011 69:0.037037037 70:0.021164021 71:0.037037037 72:0.0052910053 73:0.010582011 74:0.031746032 75:0.015873016 76:0.0052910053 77:0.0052910053 78:0.010582011 81:0.0052910053 82:0.015873016 87:1 
3.36358566101486 1:0.3016129 2:0.33709677 3:0.18709677 4:0.17419355 5:0.096774194 6:0.083870968 7:0.067741935 8:0.051612903 9:0.077419355 10:0.12903226 11:0.061290323 12:0.04516129 13:0.05483871 14:0.067741935 15:0.04516129 16:0.025806452 17:0.074193548 18:0.080645161 19:0.0064516129 20:0.032258065 21:0.04368932 22:0.0097087379 23:0.019417476 24:0.0048543689 25:0.019417476 26:0.029126214 27:0.0097087379 28:0.014563107 29:0.014563107 30:0.014563107 31:0.019417476 33:0.019417476 34:0.0097087379 36:0.0097087379 37:0.024271845 38:0.04368932 39:0.0048543689 41:0.04368932 42:0.053398058 43:0.014563107 44:0.014563107 45:0.029126214 46:0.019417476 47:0.014563107 48:0.014563107 49:0.014563107 50:0.029126214 51:0.0048543689 52:0.019417476 53:0.048543689 54:0.019417476 55:0.0097087379 56:0.014563107 57:0.0097087379 58:0.019417476 59:0.0048543689 60:0.0048543689 61:0.019417476 62:0.024271845 63:0.014563107 64:0.0097087379 65:0.0048543689 66:0.019417476 69:0.019417476 70:0.014563107 71:0.019417476 72:0.033980583 73:0.0097087379 74:0.033980583 76:0.014563107 78:0.0048543689 81:0.019417476 82:0.019417476 83:0.0048543689 87:1 
3.36358566101486 1:0.37269939 2:0.29907975 3:0.15184049 4:0.17638037 5:0.1809816 6:0.067484663 7:0.064417178 8:0.042944785 9:0.11042945 10:0.085889571 11:0.070552147 12:0.076687117 13:0.039877301 14:0.052147239 15:0.027607362 16:0.015337423 17:0.058282209 18:0.049079755 19:0.0061349693 20:0.052147239 21:0.10599078 22:0.032258065 23:0.032258065 24:0.013824885 25:0.036866359 26:0.02764977 27:0.0092165899 28:0.01843318 29:0.013824885 30:0.023041475 31:0.023041475 32:0.0046082949 33:0.0092165899 34:0.0046082949 36:0.0046082949 37:0.013824885 38:0.036866359 39:0.0046082949 40:0.013824885 41:0.032258065 42:0.023041475 44:0.023041475 45:0.013824885 46:0.032258065 47:0.013824885 48:0.013824885 49:0.0092165899 50:0.032258065 52:0.0092165899 53:0.023041475 54:0.013824885 55:0.01843318 56:0.0046082949 57:0.02764977 58:0.023041475 60:0.013824885 61:0.013824885 63:0.0046082949 66:0.0092165899 68:0.0046082949 69:0.02764977 70:0.036866359 72:0.01843318 73:0.0092165899 74:0.0092165899 75:0.02764977 76:0.0092165899 79:0.0046082949 81:0.02764977 82:0.032258065 84:0.0092165899 87:1 
3.36358566101486 1:0.31612903 2:0.33709677 3:0.16612903 4:0.18064516 5:0.10645161 6:0.1 7:0.064516129 8:0.061290323 9:0.090322581 10:0.11612903 11:0.080645161 12:0.077419355 13:0.041935484 14:0.051612903 15:0.035483871 16:0.016129032 17:0.061290323 18:0.041935484 19:0.0064516129 20:0.048387097 21:0.024271845 22:0.053398058 23:0.0097087379 24:0.029126214 25:0.024271845 26:0.024271845 27:0.029126214 28:0.024271845 29:0.014563107 30:0.014563107 31:0.0097087379 32:0.014563107 33:0.019417476 34:0.038834951 35:0.0097087379 36:0.019417476 37:0.029126214 38:0.024271845 39:0.0097087379 40:0.0097087379 41:0.0097087379 42:0.048543689 43:0.019417476 44:0.04368932 45:0.029126214 46:0.029126214 47:0.0097087379 48:0.0097087379 49:0.014563107 50:0.0048543689 52:0.0048543689 53:0.0097087379 54:0.014563107 55:0.0097087379 57:0.029126214 58:0.0048543689 59:0.029126214 61:0.029126214 62:0.014563107 64:0.0048543689 65:0.0097087379 69:0.024271845 70:0.019417476 71:0.0097087379 72:0.0097087379 73:0.024271845 74:0.024271845 75:0.019417476 76:0.014563107 81:0.014563107 82:0.024271845 84:0.0048543689 87:1 
3.36358566101486 1:0.32872928 2:0.34116022 3:0.1698895 4:0.16022099 5:0.1160221 6:0.085635359 7:0.069060773 8:0.049723757 9:0.10220994 10:0.12154696 11:0.080110497 12:0.05801105 13:0.05801105 14:0.049723757 15:0.024861878 16:0.024861878 17:0.060773481 18:0.063535912 19:0.0082872928 20:0.027624309 21:0.045643154 22:0.045643154 23:0.01659751 24:0.020746888 25:0.045643154 26:0.020746888 27:0.029045643 28:0.0082987552 29:0.012448133 30:0.012448133 31:0.01659751 32:0.0082987552 33:0.024896266 34:0.012448133 36:0.01659751 37:0.045643154 38:0.037344398 39:0.0041493776 40:0.024896266 41:0.020746888 42:0.049792531 43:0.024896266 44:0.01659751 45:0.01659751 46:0.037344398 47:0.020746888 48:0.0041493776 49:0.0082987552 50:0.020746888 51:0.0041493776 52:0.0041493776 53:0.020746888 54:0.024896266 55:0.01659751 56:0.0041493776 58:0.020746888 59:0.012448133 60:0.01659751 61:0.012448133 62:0.0041493776 64:0.0041493776 65:0.0082987552 66:0.020746888 67:0.0041493776 68:0.0082987552 69:0.0041493776 70:0.020746888 71:0.024896266 72:0.0082987552 73:0.0082987552 74:0.024896266 76:0.020746888 79:0.0041493776 81:0.012448133 82:0.0082987552 84:0.0082987552 87:1 
2.68489042576018 1:0.11801242 2:0.18012422 3:0.33540373 4:0.36645963 5:0.0125 6:0.0125 7:0.0875 8:0.0375 9:0.0125 10:0.0125 11:0.0375 12:0.05 13:0.025 14:0.05 15:0.1 16:0.1375 17:0.0375 18:0.175 19:0.1375 20:0.075 23:0.037735849 24:0.018867925 27:0.018867925 32:0.037735849 35:0.018867925 37:0.018867925 39:0.018867925 40:0.018867925 42:0.018867925 43:0.018867925 44:0.037735849 48:0.037735849 51:0.018867925 52:0.018867925 53:0.018867925 55:0.018867925 62:0.018867925 63:0.037735849 64:0.037735849 66:0.018867925 67:0.075471698 68:0.056603774 72:0.037735849 75:0.11320755 76:0.075471698 79:0.056603774 80:0.037735849 83:0.037735849 84:0.018867925 86:1 
3.36358566101486 1:0.32394366 2:0.33333333 3:0.18309859 4:0.15962441 5:0.075471698 6:0.11320755 7:0.047169811 8:0.066037736 9:0.10377358 10:0.13207547 11:0.056603774 12:0.066037736 13:0.10377358 14:0.037735849 15:0.037735849 16:0.018867925 17:0.066037736 18:0.028301887 19:0.018867925 20:0.028301887 21:0.042253521 22:0.028169014 23:0.014084507 25:0.042253521 26:0.070422535 29:0.028169014 30:0.014084507 31:0.028169014 33:0.014084507 35:0.014084507 36:0.042253521 37:0.014084507 38:0.056338028 39:0.014084507 40:0.014084507 41:0.014084507 42:0.070422535 44:0.042253521 45:0.056338028 47:0.014084507 48:0.014084507 49:0.014084507 50:0.014084507 52:0.014084507 53:0.042253521 55:0.014084507 56:0.014084507 60:0.028169014 61:0.014084507 62:0.028169014 63:0.014084507 69:0.014084507 70:0.014084507 71:0.014084507 72:0.028169014 74:0.028169014 75:0.014084507 76:0.014084507 77:0.014084507 79:0.014084507 86:1 
3.36358566101486 1:0.30851064 2:0.36879433 3:0.20921986 4:0.11347518 5:0.13475177 6:0.056737589 7:0.042553191 8:0.021276596 9:0.11347518 10:0.16312057 11:0.078014184 12:0.028368794 13:0.078014184 14:0.042553191 15:0.070921986 16:0.028368794 17:0.035460993 18:0.092198582 19:0.0070921986 20:0.0070921986 21:0.074468085 22:0.021276596 23:0.021276596 25:0.031914894 26:0.021276596 27:0.042553191 28:0.021276596 29:0.010638298 30:0.010638298 31:0.010638298 33:0.021276596 36:0.010638298 37:0.053191489 38:0.031914894 39:0.010638298 41:0.042553191 42:0.074468085 43:0.021276596 44:0.031914894 45:0.010638298 46:0.021276596 47:0.031914894 49:0.010638298 50:0.021276596 53:0.010638298 54:0.010638298 55:0.031914894 56:0.021276596 57:0.031914894 58:0.031914894 59:0.031914894 60:0.010638298 63:0.010638298 64:0.021276596 66:0.021276596 68:0.010638298 71:0.021276596 73:0.010638298 74:0.021276596 75:0.010638298 76:0.010638298 77:0.010638298 82:0.010638298 86:1 
3.36358566101486 1:0.3032491 2:0.3898917 3:0.15884477 4:0.14801444 5:0.086956522 6:0.15942029 7:0.043478261 8:0.050724638 9:0.094202899 10:0.13768116 11:0.057971014 12:0.057971014 13:0.050724638 14:0.065217391 15:0.043478261 16:0.014492754 17:0.036231884 18:0.072463768 20:0.028985507 21:0.032608696 22:0.032608696 23:0.010869565 24:0.02173913 25:0.043478261 26:0.065217391 27:0.032608696 28:0.010869565 30:0.02173913 31:0.010869565 32:0.010869565 33:0.032608696 34:0.02173913 36:0.010869565 37:0.032608696 38:0.02173913 39:0.032608696 40:0.02173913 41:0.02173913 42:0.065217391 43:0.010869565 44:0.02173913 45:0.010869565 46:0.032608696 47:0.010869565 48:0.02173913 49:0.010869565 50:0.010869565 53:0.010869565 54:0.02173913 57:0.032608696 58:0.032608696 59:0.010869565 60:0.010869565 62:0.02173913 63:0.010869565 65:0.010869565 66:0.010869565 69:0.010869565 72:0.010869565 73:0.02173913 74:0.032608696 75:0.010869565 77:0.010869565 81:0.010869565 82:0.032608696 86:1 
3.36358566101486 1:0.28482972 2:0.42105263 3:0.16099071 4:0.13312693 5:0.11801242 6:0.093167702 7:0.086956522 8:0.031055901 9:0.055900621 10:0.22981366 11:0.043478261 12:0.055900621 13:0.01863354 14:0.068322981 15:0.031055901 16:0.031055901 17:0.043478261 18:0.068322981 19:0.01242236 20:0.01242236 21:0.028037383 22:0.046728972 23:0.028037383 24:0.0093457944 26:0.018691589 27:0.0093457944 28:0.018691589 29:0.018691589 30:0.028037383 31:0.0093457944 32:0.018691589 33:0.0093457944 34:0.028037383 37:0.056074766 38:0.028037383 39:0.018691589 40:0.018691589 41:0.065420561 42:0.10280374 43:0.0093457944 44:0.046728972 45:0.0093457944 46:0.0093457944 48:0.0093457944 49:0.0093457944 50:0.037383178 54:0.028037383 55:0.0093457944 57:0.0093457944 58:0.037383178 59:0.028037383 62:0.018691589 63:0.018691589 65:0.028037383 66:0.018691589 68:0.0093457944 69:0.0093457944 70:0.018691589 72:0.0093457944 73:0.018691589 74:0.018691589 76:0.0093457944 78:0.0093457944 82:0.0093457944 86:1 
3.36358566101486 1:0.35616438 2:0.3652968 3:0.16894977 4:0.10958904 5:0.13761468 6:0.091743119 7:0.10091743 8:0.018348624 9:0.16513761 10:0.11926606 11:0.064220183 12:0.073394495 13:0.055045872 14:0.064220183 15:0.0091743119 16:0.027522936 17:0.0091743119 18:0.027522936 19:0.0091743119 20:0.027522936 21:0.082191781 22:0.04109589 23:0.02739726 24:0.01369863 25:0.054794521 26:0.054794521 27:0.01369863 28:0.01369863 30:0.01369863 31:0.01369863 32:0.01369863 34:0.01369863 36:0.01369863 37:0.04109589 38:0.082191781 39:0.04109589 40:0.01369863 41:0.01369863 42:0.04109589 43:0.02739726 44:0.02739726 46:0.01369863 48:0.01369863 50:0.01369863 53:0.02739726 55:0.04109589 57:0.02739726 58:0.04109589 59:0.01369863 63:0.01369863 66:0.01369863 71:0.01369863 74:0.02739726 75:0.02739726 76:0.02739726 77:0.01369863 81:0.01369863 86:1 
3.36358566101486 1:0.32919255 2:0.33229814 3:0.17391304 4:0.16459627 5:0.11180124 6:0.16770186 7:0.055900621 8:0.037267081 9:0.080745342 10:0.080745342 11:0.055900621 12:0.068322981 13:0.055900621 14:0.062111801 15:0.037267081 16:0.02484472 17:0.037267081 18:0.068322981 19:0.01863354 20:0.037267081 21:0.028037383 22:0.028037383 23:0.018691589 24:0.0093457944 25:0.028037383 26:0.028037383 27:0.046728972 28:0.028037383 29:0.037383178 31:0.018691589 32:0.018691589 33:0.018691589 34:0.037383178 37:0.056074766 38:0.037383178 39:0.0093457944 40:0.0093457944 41:0.037383178 42:0.037383178 43:0.046728972 44:0.0093457944 46:0.018691589 47:0.0093457944 49:0.018691589 50:0.018691589 52:0.0093457944 53:0.018691589 55:0.0093457944 57:0.0093457944 58:0.037383178 59:0.0093457944 61:0.0093457944 62:0.0093457944 63:0.0093457944 64:0.0093457944 66:0.0093457944 67:0.0093457944 68:0.0093457944 69:0.028037383 70:0.018691589 71:0.0093457944 73:0.028037383 74:0.018691589 76:0.018691589 77:0.018691589 79:0.0093457944 81:0.018691589 84:0.018691589 86:1 
3.36358566101486 1:0.33884298 2:0.33471074 3:0.16942149 4:0.15702479 5:0.11570248 6:0.11570248 7:0.074380165 8:0.10743802 9:0.082644628 10:0.12396694 11:0.049586777 12:0.033057851 13:0.016528926 14:0.082644628 15:0.041322314 16:0.016528926 17:0.049586777 18:0.05785124 19:0.016528926 20:0.016528926 21:0.05 22:0.0375 23:0.0375 25:0.0125 27:0.025 29:0.025 30:0.025 31:0.025 33:0.0625 34:0.0125 37:0.0625 38:0.05 39:0.0125 40:0.0125 41:0.0375 42:0.075 43:0.0375 44:0.0125 45:0.0125 46:0.025 47:0.025 48:0.0125 52:0.0125 53:0.0125 56:0.0125 58:0.0125 62:0.0125 63:0.0125 64:0.0125 65:0.0125 68:0.0125 69:0.0125 70:0.025 72:0.0375 73:0.0125 74:0.05 76:0.0125 77:0.0125 78:0.0125 81:0.0125 83:0.0125 86:1 
3.36358566101486 1:0.26851852 2:0.41666667 3:0.2037037 4:0.11111111 5:0.092592593 6:0.10185185 7:0.10185185 8:0.027777778 9:0.055555556 10:0.19444444 11:0.074074074 12:0.055555556 13:0.037037037 14:0.11111111 15:0.037037037 17:0.027777778 18:0.046296296 19:0.0092592593 20:0.027777778 21:0.027777778 22:0.013888889 23:0.013888889 25:0.013888889 26:0.013888889 27:0.027777778 28:0.013888889 29:0.013888889 33:0.041666667 36:0.013888889 37:0.041666667 38:0.055555556 39:0.013888889 41:0.027777778 42:0.125 43:0.013888889 44:0.013888889 45:0.013888889 46:0.041666667 47:0.013888889 48:0.013888889 49:0.013888889 51:0.013888889 53:0.027777778 54:0.027777778 55:0.027777778 57:0.027777778 58:0.069444444 61:0.027777778 62:0.027777778 63:0.013888889 69:0.013888889 70:0.027777778 71:0.013888889 74:0.013888889 75:0.041666667 81:0.013888889 82:0.027777778 86:1 
3.36358566101486 1:0.32587859 2:0.35782748 3:0.17252396 4:0.14376997 5:0.13461538 6:0.11538462 7:0.038461538 8:0.038461538 9:0.076923077 10:0.14102564 11:0.064102564 12:0.057692308 13:0.070512821 14:0.064102564 15:0.044871795 16:0.012820513 17:0.044871795 18:0.057692308 19:0.0064102564 20:0.032051282 21:0.028846154 22:0.057692308 23:0.038461538 24:0.019230769 25:0.038461538 26:0.019230769 29:0.0096153846 30:0.028846154 31:0.0096153846 33:0.019230769 34:0.028846154 36:0.0096153846 37:0.028846154 38:0.0096153846 39:0.019230769 40:0.019230769 41:0.038461538 42:0.028846154 43:0.048076923 44:0.019230769 45:0.048076923 46:0.0096153846 47:0.0096153846 49:0.019230769 50:0.019230769 51:0.0096153846 53:0.019230769 54:0.019230769 55:0.0096153846 56:0.0096153846 57:0.048076923 58:0.057692308 60:0.0096153846 61:0.0096153846 62:0.0096153846 64:0.0096153846 68:0.0096153846 70:0.028846154 73:0.028846154 74:0.038461538 76:0.0096153846 77:0.0096153846 80:0.0096153846 81:0.019230769 82:0.0096153846 86:1 
3.36358566101486 1:0.34033613 2:0.33613445 3:0.19747899 4:0.12605042 5:0.14285714 6:0.092436975 7:0.067226891 8:0.050420168 9:0.058823529 10:0.14285714 11:0.067226891 12:0.042016807 13:0.050420168 14:0.092436975 15:0.042016807 16:0.016806723 17:0.075630252 18:0.033613445 19:0.016806723 20:0.0084033613 21:0.050632911 22:0.063291139 23:0.012658228 25:0.025316456 26:0.025316456 27:0.025316456 29:0.025316456 30:0.037974684 33:0.037974684 34:0.012658228 37:0.037974684 39:0.012658228 40:0.037974684 41:0.025316456 42:0.10126582 45:0.050632911 46:0.012658228 47:0.025316456 48:0.025316456 49:0.025316456 51:0.012658228 53:0.012658228 54:0.012658228 55:0.012658228 56:0.012658228 57:0.012658228 58:0.012658228 59:0.012658228 60:0.012658228 61:0.025316456 62:0.012658228 63:0.012658228 65:0.012658228 67:0.012658228 69:0.012658228 70:0.012658228 71:0.025316456 72:0.012658228 73:0.025316456 74:0.012658228 75:0.012658228 76:0.012658228 82:0.012658228 86:1 
3.36358566101486 1:0.25878594 2:0.39616613 3:0.18530351 4:0.15974441 5:0.076923077 6:0.096153846 7:0.057692308 8:0.025641026 9:0.11538462 10:0.14102564 11:0.051282051 12:0.070512821 13:0.044871795 14:0.12179487 15:0.012820513 16:0.032051282 17:0.025641026 18:0.057692308 19:0.032051282 20:0.038461538 21:0.048076923 22:0.0096153846 23:0.0096153846 25:0.028846154 26:0.067307692 27:0.028846154 28:0.0096153846 31:0.0096153846 32:0.019230769 33:0.0096153846 34:0.0096153846 36:0.0096153846 37:0.028846154 38:0.057692308 39:0.019230769 40:0.0096153846 41:0.028846154 42:0.067307692 43:0.038461538 44:0.019230769 45:0.019230769 46:0.0096153846 48:0.0096153846 49:0.019230769 50:0.019230769 51:0.038461538 52:0.028846154 54:0.019230769 55:0.038461538 57:0.038461538 58:0.019230769 59:0.028846154 62:0.028846154 68:0.028846154 69:0.019230769 70:0.0096153846 73:0.0096153846 74:0.028846154 76:0.0096153846 79:0.0096153846 80:0.0096153846 82:0.0096153846 83:0.0096153846 84:0.0096153846 86:1 
3.36358566101486 1:0.29493088 2:0.35023041 3:0.1797235 4:0.17511521 5:0.083333333 6:0.10185185 7:0.046296296 8:0.046296296 9:0.074074074 10:0.12037037 11:0.055555556 12:0.10185185 13:0.11111111 14:0.055555556 15:0.037037037 16:0.0092592593 17:0.046296296 18:0.074074074 19:0.0092592593 20:0.027777778 21:0.027777778 22:0.013888889 23:0.041666667 25:0.013888889 26:0.041666667 27:0.027777778 28:0.083333333 29:0.027777778 31:0.013888889 33:0.013888889 34:0.027777778 36:0.013888889 37:0.013888889 38:0.041666667 39:0.013888889 42:0.083333333 43:0.041666667 44:0.027777778 45:0.027777778 48:0.013888889 50:0.013888889 53:0.027777778 54:0.027777778 55:0.027777778 56:0.041666667 58:0.027777778 60:0.013888889 61:0.013888889 63:0.013888889 71:0.027777778 72:0.013888889 73:0.041666667 74:0.027777778 75:0.027777778 76:0.013888889 81:0.013888889 84:0.013888889 86:1 
3.36358566101486 1:0.32526882 2:0.32795699 3:0.21774194 4:0.12903226 5:0.10215054 6:0.086021505 7:0.096774194 8:0.053763441 9:0.080645161 10:0.11827957 11:0.075268817 12:0.059139785 13:0.069892473 14:0.075268817 15:0.048387097 16:0.021505376 17:0.059139785 18:0.043010753 20:0.010752688 21:0.040322581 22:0.016129032 23:0.032258065 25:0.016129032 26:0.016129032 27:0.032258065 28:0.016129032 29:0.024193548 30:0.040322581 32:0.016129032 33:0.024193548 34:0.0080645161 36:0.0080645161 37:0.040322581 38:0.016129032 39:0.016129032 40:0.0080645161 41:0.040322581 42:0.064516129 43:0.0080645161 44:0.024193548 45:0.032258065 46:0.016129032 47:0.016129032 48:0.016129032 49:0.016129032 50:0.0080645161 53:0.040322581 54:0.016129032 56:0.024193548 57:0.032258065 58:0.040322581 59:0.0080645161 60:0.0080645161 61:0.024193548 62:0.016129032 64:0.016129032 65:0.0080645161 67:0.0080645161 69:0.016129032 70:0.016129032 71:0.032258065 72:0.0080645161 74:0.016129032 75:0.032258065 76:0.0080645161 78:0.0080645161 81:0.0080645161 86:1 
3.36358566101486 1:0.32532348 2:0.36229205 3:0.16820702 4:0.14417745 5:0.12222222 6:0.092592593 7:0.066666667 8:0.051851852 9:0.088888889 10:0.17777778 11:0.059259259 12:0.055555556 13:0.051851852 14:0.055555556 15:0.022222222 16:0.044444444 17:0.055555556 18:0.014814815 19:0.014814815 20:0.025925926 21:0.044444444 22:0.022222222 23:0.027777778 24:0.0055555556 25:0.022222222 26:0.044444444 27:0.033333333 28:0.0055555556 29:0.038888889 30:0.044444444 31:0.011111111 32:0.0055555556 33:0.033333333 34:0.0055555556 35:0.011111111 37:0.022222222 38:0.033333333 39:0.011111111 40:0.022222222 41:0.022222222 42:0.1 43:0.022222222 44:0.027777778 45:0.011111111 46:0.022222222 48:0.011111111 50:0.0055555556 51:0.0055555556 53:0.022222222 54:0.011111111 56:0.0055555556 57:0.011111111 58:0.022222222 59:0.011111111 60:0.022222222 61:0.0055555556 63:0.0055555556 64:0.011111111 65:0.016666667 66:0.0055555556 68:0.0055555556 69:0.027777778 70:0.033333333 71:0.022222222 73:0.016666667 74:0.0055555556 75:0.016666667 76:0.016666667 77:0.0055555556 81:0.011111111 82:0.011111111 84:0.0055555556 87:1 
3.36358566101486 1:0.26637555 2:0.44541485 3:0.15720524 4:0.13100437 5:0.10526316 6:0.070175439 7:0.026315789 8:0.026315789 9:0.096491228 10:0.21052632 11:0.096491228 12:0.096491228 13:0.052631579 14:0.043859649 15:0.043859649 17:0.052631579 18:0.070175439 20:0.0087719298 21:0.026315789 22:0.052631579 24:0.013157895 25:0.013157895 26:0.026315789 27:0.039473684 28:0.026315789 29:0.013157895 30:0.013157895 31:0.013157895 33:0.013157895 34:0.013157895 36:0.013157895 37:0.065789474 38:0.052631579 41:0.026315789 42:0.10526316 43:0.039473684 44:0.013157895 46:0.026315789 47:0.013157895 49:0.026315789 50:0.039473684 52:0.013157895 54:0.013157895 56:0.013157895 57:0.026315789 58:0.013157895 59:0.013157895 61:0.026315789 62:0.065789474 70:0.026315789 72:0.026315789 74:0.052631579 76:0.026315789 86:1 
3.36358566101486 1:0.32833958 2:0.34706617 3:0.16791511 4:0.15667915 5:0.12484395 6:0.1011236 7:0.064918851 8:0.042446941 9:0.088639201 10:0.13483146 11:0.06741573 12:0.042446941 13:0.051186017 14:0.058676654 15:0.028714107 16:0.029962547 17:0.058676654 18:0.066167291 19:0.0062421973 20:0.033707865 21:0.061797753 22:0.020599251 23:0.026217228 24:0.024344569 25:0.028089888 26:0.033707865 27:0.018726592 28:0.016853933 29:0.016853933 30:0.020599251 31:0.0056179775 32:0.011235955 33:0.0093632959 34:0.024344569 35:0.0037453184 36:0.0037453184 37:0.029962547 38:0.029962547 39:0.014981273 40:0.020599251 41:0.048689139 42:0.046816479 43:0.024344569 44:0.028089888 45:0.014981273 46:0.028089888 47:0.0074906367 48:0.011235955 49:0.014981273 50:0.020599251 52:0.0093632959 53:0.024344569 54:0.014981273 55:0.014981273 56:0.0018726592 57:0.014981273 58:0.020599251 59:0.011235955 60:0.0093632959 61:0.0093632959 62:0.0074906367 63:0.0056179775 64:0.013108614 65:0.011235955 66:0.0056179775 68:0.0037453184 69:0.011235955 70:0.020599251 71:0.016853933 72:0.0056179775 73:0.011235955 74:0.020599251 75:0.028089888 76:0.0037453184 77:0.0018726592 78:0.0018726592 81:0.011235955 82:0.0093632959 83:0.0018726592 84:0.011235955 88:1 
3.36358566101486 1:0.25426071 2:0.27038231 3:0.24550898 4:0.229848 5:0.081105991 6:0.055299539 7:0.083870968 8:0.039631336 9:0.032258065 10:0.088479263 11:0.078341014 12:0.059907834 13:0.069124424 14:0.058064516 15:0.069124424 16:0.053456221 17:0.066359447 18:0.080184332 19:0.010138249 20:0.074654378 21:0.030428769 22:0.022130014 23:0.031811895 24:0.012448133 25:0.0069156293 26:0.013831259 27:0.013831259 28:0.0069156293 29:0.022130014 30:0.020746888 31:0.015214385 32:0.022130014 33:0.020746888 34:0.011065007 35:0.0013831259 36:0.0082987552 37:0.0096818811 38:0.0082987552 39:0.0069156293 40:0.0055325035 41:0.0082987552 42:0.047026279 43:0.015214385 44:0.015214385 45:0.020746888 46:0.0096818811 47:0.031811895 48:0.013831259 49:0.011065007 50:0.02351314 51:0.0069156293 52:0.020746888 53:0.01659751 54:0.012448133 55:0.015214385 56:0.011065007 57:0.0082987552 58:0.011065007 59:0.01659751 60:0.0096818811 61:0.026279391 62:0.019363762 63:0.019363762 64:0.01659751 65:0.015214385 66:0.029045643 67:0.0055325035 68:0.01659751 69:0.0041493776 70:0.017980636 71:0.031811895 72:0.022130014 73:0.012448133 74:0.027662517 75:0.027662517 76:0.01659751 77:0.0041493776 78:0.0041493776 79:0.0013831259 81:0.026279391 82:0.022130014 84:0.017980636 88:1 
3.36358566101486 1:0.23148148 2:0.24382716 3:0.30864198 4:0.21604938 5:0.055555556 6:0.055555556 7:0.11111111 8:0.037037037 9:0.030864198 10:0.055555556 11:0.055555556 12:0.037037037 13:0.086419753 14:0.098765432 15:0.086419753 16:0.049382716 17:0.030864198 18:0.098765432 19:0.043209877 20:0.067901235 21:0.0092592593 26:0.0092592593 29:0.018518519 30:0.0092592593 31:0.018518519 32:0.037037037 33:0.0092592593 36:0.0092592593 37:0.027777778 39:0.0092592593 41:0.018518519 42:0.0092592593 43:0.018518519 44:0.018518519 45:0.037037037 46:0.027777778 47:0.018518519 48:0.018518519 49:0.0092592593 50:0.0092592593 51:0.0092592593 52:0.0092592593 53:0.055555556 54:0.0092592593 55:0.037037037 56:0.018518519 57:0.0092592593 58:0.0092592593 59:0.018518519 60:0.027777778 61:0.064814815 62:0.046296296 63:0.0092592593 64:0.018518519 66:0.0092592593 67:0.0092592593 68:0.018518519 69:0.018518519 70:0.018518519 71:0.046296296 72:0.018518519 73:0.018518519 74:0.037037037 75:0.027777778 76:0.037037037 79:0.0092592593 81:0.0092592593 82:0.037037037 86:1 
1.784644229291591 1:0.13615023 2:0.19248826 3:0.30985915 4:0.36150235 5:0.0094339623 6:0.047169811 7:0.066037736 8:0.047169811 9:0.0094339623 10:0.028301887 11:0.10377358 12:0.066037736 13:0.028301887 14:0.018867925 15:0.12264151 16:0.12264151 17:0.056603774 18:0.08490566 19:0.037735849 20:0.1509434 27:0.014084507 28:0.014084507 29:0.014084507 31:0.070422535 33:0.028169014 35:0.028169014 36:0.014084507 45:0.042253521 46:0.014084507 47:0.014084507 48:0.12676056 49:0.056338028 50:0.028169014 52:0.028169014 60:0.014084507 61:0.028169014 62:0.014084507 63:0.042253521 65:0.028169014 66:0.070422535 68:0.042253521 74:0.014084507 75:0.028169014 76:0.014084507 79:0.028169014 80:0.042253521 81:0.028169014 82:0.028169014 83:0.028169014 84:0.056338028 86:1 
3.36358566101486 1:0.22137405 2:0.25954198 3:0.3129771 4:0.20610687 5:0.046153846 6:0.030769231 7:0.13846154 8:0.015384615 9:0.015384615 10:0.030769231 11:0.10769231 12:0.076923077 13:0.076923077 14:0.10769231 15:0.076923077 16:0.030769231 17:0.076923077 18:0.10769231 19:0.015384615 20:0.046153846 21:0.023255814 22:0.023255814 23:0.046511628 31:0.023255814 33:0.046511628 43:0.046511628 45:0.023255814 46:0.023255814 47:0.046511628 48:0.023255814 49:0.023255814 50:0.046511628 52:0.069767442 53:0.046511628 58:0.046511628 59:0.023255814 60:0.069767442 61:0.069767442 62:0.046511628 64:0.023255814 65:0.023255814 66:0.046511628 69:0.023255814 71:0.046511628 75:0.023255814 81:0.023255814 82:0.023255814 86:1 
3.36358566101486 1:0.15196078 2:0.19117647 3:0.2745098 4:0.38235294 5:0.029411765 6:0.029411765 7:0.068627451 8:0.058823529 10:0.049019608 11:0.039215686 12:0.068627451 13:0.029411765 14:0.058823529 15:0.068627451 16:0.14705882 17:0.058823529 18:0.088235294 19:0.068627451 20:0.1372549 23:0.029411765 24:0.014705882 31:0.029411765 32:0.029411765 33:0.014705882 36:0.029411765 40:0.029411765 42:0.014705882 45:0.044117647 46:0.014705882 47:0.029411765 48:0.029411765 49:0.014705882 50:0.058823529 51:0.044117647 52:0.044117647 54:0.014705882 60:0.014705882 62:0.014705882 63:0.029411765 64:0.029411765 65:0.029411765 66:0.029411765 67:0.073529412 68:0.029411765 71:0.014705882 72:0.029411765 74:0.014705882 76:0.014705882 80:0.029411765 81:0.073529412 82:0.029411765 83:0.029411765 84:0.029411765 86:1 
3.36358566101486 1:0.22564103 2:0.26666667 3:0.27179487 4:0.23589744 5:0.06185567 6:0.020618557 7:0.082474227 8:0.06185567 9:0.030927835 10:0.12371134 11:0.082474227 12:0.030927835 13:0.051546392 14:0.051546392 15:0.11340206 16:0.041237113 17:0.072164948 18:0.072164948 19:0.010309278 20:0.092783505 21:0.015384615 24:0.015384615 25:0.015384615 27:0.015384615 28:0.015384615 29:0.015384615 30:0.015384615 31:0.046153846 32:0.015384615 33:0.030769231 37:0.015384615 41:0.015384615 42:0.092307692 43:0.015384615 45:0.015384615 46:0.030769231 47:0.015384615 49:0.015384615 50:0.046153846 52:0.030769231 53:0.030769231 55:0.046153846 57:0.015384615 61:0.030769231 63:0.046153846 64:0.015384615 65:0.015384615 66:0.030769231 67:0.015384615 68:0.015384615 69:0.030769231 71:0.015384615 73:0.015384615 75:0.030769231 78:0.015384615 79:0.015384615 81:0.030769231 82:0.046153846 83:0.015384615 84:0.030769231 86:1 
3.36358566101486 1:0.15384615 2:0.24725275 3:0.24175824 4:0.35714286 5:0.032967033 6:0.043956044 7:0.065934066 8:0.010989011 10:0.065934066 11:0.010989011 12:0.098901099 13:0.054945055 14:0.065934066 15:0.076923077 16:0.098901099 17:0.065934066 18:0.14285714 19:0.032967033 20:0.13186813 23:0.016666667 28:0.016666667 31:0.016666667 32:0.016666667 36:0.016666667 43:0.016666667 44:0.016666667 46:0.016666667 47:0.033333333 48:0.016666667 49:0.033333333 52:0.033333333 55:0.033333333 56:0.033333333 58:0.016666667 59:0.016666667 60:0.016666667 61:0.066666667 62:0.016666667 65:0.016666667 66:0.033333333 68:0.016666667 69:0.016666667 70:0.066666667 71:0.05 72:0.016666667 74:0.066666667 75:0.05 76:0.083333333 78:0.016666667 80:0.016666667 81:0.016666667 82:0.05 84:0.033333333 86:1 
3.36358566101486 1:0.20441989 2:0.27624309 3:0.26519337 4:0.25414365 5:0.055555556 6:0.033333333 7:0.066666667 8:0.055555556 9:0.022222222 10:0.11111111 11:0.12222222 12:0.066666667 13:0.066666667 14:0.011111111 15:0.11111111 16:0.011111111 17:0.044444444 18:0.077777778 19:0.033333333 20:0.11111111 23:0.05 24:0.033333333 26:0.016666667 27:0.05 32:0.016666667 34:0.016666667 36:0.016666667 38:0.016666667 39:0.016666667 40:0.066666667 42:0.05 43:0.016666667 44:0.016666667 45:0.016666667 46:0.016666667 47:0.016666667 50:0.016666667 53:0.016666667 55:0.016666667 56:0.033333333 58:0.016666667 59:0.033333333 60:0.033333333 61:0.033333333 63:0.033333333 64:0.016666667 65:0.016666667 66:0.016666667 68:0.033333333 71:0.016666667 72:0.016666667 73:0.016666667 74:0.033333333 75:0.066666667 76:0.016666667 79:0.016666667 81:0.016666667 82:0.016666667 84:0.033333333 86:1 
2.897371678105788 1:0.14572864 2:0.24120603 3:0.29145729 4:0.32160804 5:0.01010101 6:0.03030303 7:0.04040404 8:0.050505051 9:0.050505051 10:0.04040404 11:0.03030303 12:0.1010101 14:0.12121212 15:0.13131313 16:0.080808081 17:0.1010101 18:0.060606061 19:0.050505051 20:0.1010101 30:0.015151515 32:0.015151515 33:0.015151515 34:0.015151515 42:0.015151515 46:0.03030303 47:0.015151515 52:0.015151515 54:0.015151515 56:0.03030303 57:0.03030303 58:0.045454545 59:0.045454545 60:0.015151515 62:0.03030303 63:0.075757576 64:0.03030303 65:0.015151515 66:0.015151515 67:0.015151515 70:0.060606061 71:0.045454545 72:0.060606061 73:0.045454545 74:0.03030303 75:0.03030303 76:0.03030303 77:0.03030303 78:0.045454545 81:0.03030303 82:0.03030303 84:0.060606061 86:1 
3.36358566101486 1:0.2513369 2:0.18716578 3:0.25668449 4:0.30481283 5:0.032258065 6:0.021505376 7:0.10752688 8:0.096774194 9:0.010752688 10:0.032258065 11:0.043010753 12:0.075268817 13:0.10752688 14:0.053763441 15:0.064516129 16:0.043010753 17:0.096774194 18:0.10752688 19:0.021505376 20:0.086021505 23:0.016129032 24:0.016129032 28:0.016129032 29:0.032258065 31:0.064516129 32:0.048387097 33:0.016129032 34:0.016129032 36:0.032258065 37:0.016129032 45:0.032258065 46:0.048387097 47:0.016129032 48:0.032258065 49:0.032258065 50:0.016129032 51:0.016129032 53:0.032258065 54:0.032258065 55:0.016129032 56:0.016129032 61:0.016129032 62:0.032258065 65:0.016129032 66:0.016129032 68:0.048387097 69:0.016129032 71:0.032258065 72:0.048387097 74:0.048387097 76:0.048387097 77:0.016129032 80:0.016129032 81:0.032258065 82:0.032258065 83:0.016129032 86:1 
3.36358566101486 1:0.25 2:0.37222222 3:0.16666667 4:0.21111111 5:0.066666667 6:0.072222222 7:0.066666667 8:0.061111111 9:0.083333333 10:0.13333333 11:0.083333333 12:0.066666667 13:0.011111111 14:0.055555556 15:0.044444444 16:0.022222222 17:0.072222222 18:0.11666667 19:0.0055555556 20:0.038888889 21:0.0083333333 22:0.016666667 23:0.0083333333 24:0.016666667 25:0.05 26:0.041666667 27:0.016666667 28:0.0083333333 29:0.0083333333 30:0.016666667 31:0.0083333333 32:0.016666667 34:0.025 37:0.033333333 38:0.016666667 39:0.0083333333 40:0.016666667 41:0.033333333 42:0.05 43:0.033333333 44:0.033333333 45:0.0083333333 46:0.016666667 49:0.0083333333 50:0.033333333 53:0.016666667 55:0.025 57:0.016666667 58:0.016666667 59:0.041666667 60:0.0083333333 61:0.0083333333 62:0.0083333333 63:0.0083333333 65:0.025 66:0.025 69:0.016666667 70:0.016666667 71:0.0083333333 72:0.0083333333 74:0.041666667 75:0.033333333 76:0.033333333 81:0.058333333 82:0.041666667 83:0.0083333333 86:1 
3.36358566101486 1:0.24166667 2:0.31388889 3:0.19166667 4:0.25277778 5:0.077777778 6:0.055555556 7:0.05 8:0.038888889 9:0.055555556 10:0.1 11:0.077777778 12:0.072222222 13:0.05 14:0.066666667 15:0.038888889 16:0.055555556 17:0.077777778 18:0.1 19:0.0055555556 20:0.077777778 21:0.025 22:0.016666667 23:0.016666667 25:0.0083333333 26:0.033333333 27:0.033333333 29:0.016666667 30:0.016666667 31:0.0083333333 32:0.025 33:0.025 34:0.025 36:0.0083333333 38:0.0083333333 41:0.016666667 42:0.058333333 43:0.033333333 45:0.025 46:0.0083333333 47:0.016666667 48:0.016666667 50:0.016666667 52:0.016666667 53:0.016666667 54:0.016666667 55:0.0083333333 56:0.016666667 57:0.0083333333 58:0.025 59:0.016666667 60:0.0083333333 64:0.016666667 65:0.016666667 66:0.016666667 68:0.0083333333 69:0.041666667 70:0.0083333333 71:0.041666667 72:0.0083333333 73:0.016666667 74:0.041666667 75:0.05 76:0.066666667 77:0.0083333333 79:0.0083333333 81:0.016666667 82:0.016666667 84:0.025 86:1 
3.36358566101486 1:0.29027113 2:0.32748538 3:0.1887294 4:0.19351409 5:0.10106383 6:0.079787234 7:0.053191489 8:0.055319149 9:0.059574468 10:0.12021277 11:0.072340426 12:0.071276596 13:0.065957447 14:0.054255319 15:0.036170213 16:0.035106383 17:0.064893617 18:0.077659574 19:0.024468085 20:0.028723404 21:0.03030303 22:0.023923445 23:0.01754386 24:0.019138756 25:0.022328549 26:0.022328549 27:0.01754386 28:0.020733652 29:0.01754386 30:0.015948963 31:0.0079744817 32:0.014354067 33:0.015948963 34:0.027113238 35:0.0079744817 36:0.012759171 37:0.025518341 38:0.01754386 39:0.004784689 40:0.0079744817 41:0.012759171 42:0.049441786 43:0.023923445 44:0.019138756 45:0.01754386 46:0.031897927 47:0.014354067 48:0.014354067 49:0.027113238 50:0.022328549 51:0.0079744817 52:0.0079744817 53:0.025518341 54:0.020733652 55:0.023923445 56:0.011164274 57:0.011164274 58:0.023923445 59:0.01754386 60:0.004784689 61:0.004784689 62:0.014354067 63:0.0031897927 64:0.0031897927 65:0.015948963 66:0.015948963 67:0.0063795853 68:0.0031897927 69:0.028708134 70:0.011164274 71:0.014354067 72:0.014354067 73:0.0079744817 74:0.038277512 75:0.0063795853 76:0.023923445 77:0.011164274 78:0.0079744817 79:0.0015948963 80:0.004784689 81:0.0063795853 82:0.012759171 84:0.0063795853 88:1 
3.36358566101486 1:0.22151899 2:0.31012658 3:0.21518987 4:0.25316456 5:0.063291139 6:0.012658228 7:0.075949367 8:0.037974684 9:0.063291139 10:0.050632911 11:0.12658228 12:0.11392405 13:0.063291139 14:0.075949367 15:0.025316456 16:0.025316456 17:0.063291139 18:0.12658228 19:0.012658228 20:0.063291139 21:0.038461538 23:0.019230769 30:0.019230769 31:0.019230769 33:0.019230769 34:0.038461538 39:0.038461538 40:0.019230769 42:0.038461538 44:0.038461538 45:0.019230769 46:0.019230769 47:0.019230769 49:0.076923077 50:0.019230769 53:0.019230769 54:0.057692308 55:0.019230769 56:0.019230769 57:0.019230769 58:0.019230769 59:0.038461538 61:0.019230769 66:0.057692308 68:0.019230769 69:0.019230769 71:0.019230769 74:0.038461538 75:0.038461538 76:0.057692308 77:0.019230769 82:0.038461538 84:0.038461538 86:1 
3.36358566101486 1:0.28125 2:0.25 3:0.25 4:0.21875 5:0.052083333 6:0.052083333 7:0.083333333 8:0.03125 9:0.0625 10:0.072916667 11:0.09375 12:0.020833333 13:0.125 14:0.052083333 15:0.041666667 16:0.052083333 17:0.10416667 18:0.072916667 19:0.010416667 20:0.072916667 21:0.015625 22:0.015625 23:0.046875 25:0.015625 27:0.03125 29:0.0625 30:0.015625 31:0.015625 32:0.015625 33:0.015625 34:0.015625 36:0.015625 38:0.015625 39:0.015625 41:0.03125 42:0.015625 43:0.046875 44:0.03125 47:0.0625 48:0.03125 49:0.03125 52:0.015625 53:0.015625 54:0.015625 55:0.015625 56:0.046875 58:0.015625 60:0.03125 63:0.015625 64:0.015625 67:0.015625 69:0.03125 71:0.046875 73:0.03125 74:0.015625 75:0.015625 76:0.015625 81:0.03125 82:0.03125 84:0.015625 86:1 
3.36358566101486 1:0.23152709 2:0.32019704 3:0.22660099 4:0.22167488 5:0.03960396 6:0.079207921 7:0.069306931 8:0.059405941 9:0.04950495 10:0.12871287 11:0.069306931 12:0.01980198 13:0.069306931 14:0.069306931 15:0.03960396 16:0.079207921 17:0.059405941 18:0.099009901 19:0.0099009901 20:0.059405941 21:0.014925373 26:0.059701493 28:0.014925373 29:0.029850746 31:0.029850746 32:0.014925373 33:0.014925373 34:0.014925373 36:0.044776119 38:0.029850746 39:0.014925373 40:0.014925373 42:0.044776119 43:0.014925373 44:0.014925373 45:0.059701493 46:0.014925373 47:0.014925373 48:0.044776119 50:0.044776119 52:0.014925373 53:0.014925373 54:0.029850746 55:0.029850746 58:0.014925373 59:0.014925373 60:0.029850746 61:0.029850746 65:0.029850746 66:0.014925373 69:0.014925373 70:0.029850746 71:0.014925373 72:0.029850746 73:0.014925373 74:0.014925373 75:0.059701493 79:0.014925373 82:0.014925373 84:0.014925373 86:1 
2.861740881731937 1:0.19727891 2:0.27210884 3:0.21088435 4:0.31972789 5:0.04109589 6:0.054794521 7:0.054794521 8:0.04109589 9:0.02739726 10:0.04109589 11:0.082191781 12:0.16438356 13:0.082191781 15:0.054794521 16:0.04109589 17:0.054794521 18:0.1369863 19:0.04109589 20:0.082191781 24:0.020408163 26:0.020408163 27:0.040816327 28:0.040816327 29:0.020408163 31:0.040816327 32:0.020408163 33:0.020408163 34:0.020408163 35:0.020408163 39:0.020408163 40:0.020408163 43:0.020408163 44:0.040816327 45:0.020408163 48:0.040816327 49:0.040816327 50:0.020408163 52:0.06122449 53:0.020408163 55:0.020408163 59:0.040816327 61:0.020408163 66:0.020408163 67:0.020408163 71:0.040816327 73:0.020408163 74:0.020408163 75:0.020408163 76:0.040816327 78:0.020408163 81:0.020408163 82:0.10204082 83:0.020408163 86:1 
3.36358566101486 1:0.15425532 2:0.26595745 3:0.2287234 4:0.35106383 5:0.042553191 6:0.010638298 7:0.063829787 8:0.053191489 9:0.010638298 10:0.074468085 11:0.063829787 12:0.10638298 13:0.010638298 14:0.053191489 15:0.074468085 16:0.074468085 17:0.074468085 18:0.13829787 19:0.042553191 20:0.10638298 24:0.016129032 27:0.032258065 30:0.016129032 31:0.016129032 32:0.032258065 34:0.016129032 35:0.016129032 36:0.048387097 37:0.016129032 38:0.016129032 39:0.016129032 43:0.048387097 44:0.016129032 47:0.048387097 48:0.016129032 49:0.048387097 52:0.032258065 55:0.032258065 57:0.016129032 58:0.016129032 60:0.016129032 61:0.016129032 62:0.016129032 63:0.016129032 64:0.016129032 66:0.064516129 71:0.016129032 72:0.032258065 74:0.048387097 75:0.048387097 76:0.048387097 81:0.016129032 82:0.064516129 84:0.064516129 86:1 
3.36358566101486 1:0.20264317 2:0.23788546 3:0.25550661 4:0.30396476 5:0.026548673 6:0.03539823 7:0.097345133 8:0.053097345 9:0.044247788 10:0.044247788 11:0.053097345 12:0.12389381 13:0.044247788 14:0.061946903 15:0.079646018 16:0.079646018 17:0.079646018 18:0.061946903 19:0.017699115 20:0.097345133 21:0.013333333 23:0.013333333 26:0.013333333 29:0.013333333 30:0.013333333 31:0.013333333 33:0.013333333 35:0.013333333 37:0.013333333 41:0.013333333 42:0.013333333 43:0.013333333 44:0.026666667 46:0.026666667 48:0.026666667 49:0.026666667 50:0.04 52:0.026666667 53:0.026666667 54:0.053333333 55:0.026666667 57:0.013333333 58:0.013333333 60:0.013333333 61:0.026666667 62:0.013333333 63:0.026666667 64:0.013333333 65:0.053333333 66:0.013333333 67:0.013333333 69:0.013333333 71:0.013333333 72:0.013333333 73:0.026666667 74:0.013333333 75:0.013333333 76:0.04 78:0.013333333 79:0.053333333 80:0.026666667 81:0.066666667 82:0.04 84:0.026666667 86:1 
1.82622838361271 1:0.33333333 2:0.38321168 3:0.13990268 4:0.14355231 5:0.12895377 6:0.082725061 7:0.058394161 8:0.075425791 9:0.10218978 10:0.18491484 11:0.060827251 12:0.051094891 13:0.03406326 14:0.053527981 15:0.02676399 16:0.01946472 17:0.055961071 18:0.04622871 20:0.01946472 21:0.051094891 22:0.04379562 23:0.032846715 24:0.018248175 25:0.02189781 26:0.047445255 27:0.01459854 28:0.0072992701 29:0.01459854 30:0.010948905 31:0.0072992701 32:0.0072992701 33:0.025547445 34:0.010948905 35:0.003649635 36:0.003649635 37:0.01459854 38:0.025547445 39:0.010948905 40:0.010948905 41:0.080291971 42:0.072992701 43:0.02919708 44:0.02919708 45:0.010948905 46:0.01459854 47:0.018248175 48:0.010948905 49:0.0072992701 50:0.025547445 52:0.003649635 53:0.040145985 55:0.003649635 56:0.01459854 57:0.032846715 58:0.01459854 59:0.003649635 60:0.003649635 61:0.003649635 62:0.0072992701 64:0.003649635 65:0.0072992701 66:0.018248175 68:0.003649635 69:0.01459854 70:0.018248175 71:0.018248175 72:0.01459854 73:0.01459854 74:0.03649635 75:0.0072992701 76:0.0072992701 78:0.003649635 81:0.0072992701 82:0.010948905 84:0.003649635 87:1 
3.36358566101486 1:0.25457103 2:0.22644163 3:0.24261603 4:0.27637131 5:0.074542897 6:0.053445851 7:0.074542897 8:0.053445851 9:0.049226442 10:0.084388186 11:0.028129395 12:0.05766526 13:0.054852321 14:0.037974684 15:0.081575246 16:0.075949367 17:0.074542897 18:0.05766526 19:0.050632911 20:0.091420534 21:0.018987342 22:0.016877637 23:0.023206751 24:0.016877637 25:0.012658228 26:0.016877637 27:0.018987342 28:0.010548523 29:0.023206751 30:0.012658228 31:0.025316456 32:0.016877637 33:0.016877637 34:0.0063291139 35:0.0084388186 36:0.0084388186 37:0.016877637 38:0.016877637 39:0.012658228 40:0.010548523 41:0.012658228 42:0.035864979 43:0.010548523 44:0.021097046 45:0.0021097046 46:0.0021097046 47:0.021097046 48:0.0084388186 49:0.014767932 50:0.014767932 51:0.010548523 52:0.033755274 53:0.018987342 54:0.0042194093 55:0.014767932 56:0.021097046 57:0.0084388186 58:0.0042194093 59:0.012658228 60:0.0042194093 61:0.016877637 62:0.012658228 63:0.02742616 64:0.014767932 65:0.0063291139 66:0.025316456 67:0.0084388186 68:0.029535865 69:0.021097046 70:0.0042194093 71:0.02742616 72:0.025316456 73:0.014767932 74:0.018987342 75:0.0021097046 76:0.021097046 77:0.0084388186 78:0.010548523 79:0.014767932 80:0.021097046 81:0.02742616 82:0.0063291139 83:0.021097046 84:0.02742616 88:1 
3.36358566101486 1:0.24378109 2:0.31343284 3:0.22885572 4:0.21393035 5:0.11 6:0.08 7:0.03 8:0.03 9:0.05 10:0.11 11:0.09 12:0.05 13:0.04 14:0.06 15:0.07 16:0.06 17:0.04 18:0.08 19:0.04 20:0.06 21:0.014925373 22:0.014925373 23:0.029850746 24:0.029850746 25:0.014925373 26:0.014925373 28:0.029850746 30:0.014925373 34:0.014925373 35:0.014925373 36:0.014925373 37:0.044776119 38:0.014925373 39:0.014925373 40:0.014925373 42:0.029850746 43:0.044776119 44:0.014925373 45:0.014925373 46:0.014925373 47:0.029850746 48:0.014925373 49:0.029850746 52:0.044776119 53:0.044776119 54:0.014925373 55:0.014925373 56:0.014925373 58:0.014925373 59:0.014925373 61:0.014925373 62:0.014925373 63:0.014925373 65:0.029850746 66:0.029850746 67:0.014925373 70:0.014925373 71:0.014925373 73:0.014925373 74:0.059701493 75:0.059701493 78:0.014925373 79:0.014925373 82:0.014925373 84:0.014925373 86:1 
3.36358566101486 1:0.2761194 2:0.40298507 3:0.20149254 4:0.11940299 5:0.075757576 6:0.12121212 7:0.075757576 8:0.045454545 9:0.090909091 10:0.1969697 11:0.060606061 12:0.045454545 13:0.015151515 14:0.060606061 15:0.060606061 16:0.045454545 17:0.060606061 18:0.045454545 21:0.045454545 22:0.022727273 23:0.045454545 25:0.022727273 26:0.068181818 29:0.022727273 31:0.045454545 33:0.022727273 34:0.022727273 38:0.045454545 40:0.022727273 41:0.045454545 42:0.090909091 43:0.068181818 44:0.068181818 46:0.022727273 47:0.045454545 48:0.022727273 54:0.022727273 56:0.045454545 57:0.022727273 58:0.022727273 61:0.022727273 65:0.022727273 70:0.022727273 73:0.022727273 75:0.022727273 80:0.022727273 86:1 
3.36358566101486 1:0.38121547 2:0.1878453 3:0.20994475 4:0.22099448 5:0.18888889 6:0.044444444 7:0.1 8:0.077777778 9:0.044444444 10:0.044444444 11:0.088888889 12:0.033333333 13:0.011111111 14:0.033333333 15:0.055555556 16:0.077777778 17:0.1 18:0.044444444 20:0.055555556 21:0.1 22:0.016666667 23:0.083333333 24:0.016666667 27:0.033333333 31:0.033333333 32:0.033333333 33:0.016666667 34:0.016666667 35:0.016666667 36:0.016666667 37:0.05 39:0.016666667 40:0.033333333 42:0.016666667 46:0.016666667 47:0.066666667 49:0.016666667 52:0.016666667 53:0.016666667 54:0.016666667 56:0.016666667 63:0.016666667 64:0.016666667 68:0.016666667 69:0.033333333 70:0.05 71:0.016666667 73:0.016666667 74:0.016666667 75:0.05 76:0.016666667 78:0.016666667 81:0.033333333 82:0.016666667 84:0.016666667 86:1 
3.293465195999379 1:0.43 2:0.275 3:0.125 4:0.17 5:0.2 6:0.135 7:0.055 8:0.075 9:0.08 10:0.105 11:0.04 12:0.01 13:0.035 14:0.03 15:0.025 16:0.02 17:0.08 18:0.045 19:0.02 20:0.045 21:0.10526316 22:0.045112782 23:0.015037594 24:0.045112782 25:0.015037594 26:0.030075188 27:0.022556391 28:0.007518797 31:0.007518797 32:0.007518797 33:0.007518797 34:0.015037594 35:0.007518797 37:0.067669173 38:0.022556391 39:0.015037594 40:0.037593985 41:0.090225564 42:0.030075188 43:0.022556391 49:0.030075188 50:0.015037594 52:0.015037594 53:0.030075188 54:0.007518797 55:0.007518797 58:0.007518797 59:0.015037594 61:0.007518797 63:0.007518797 65:0.045112782 66:0.015037594 68:0.007518797 69:0.022556391 70:0.015037594 71:0.030075188 72:0.030075188 73:0.022556391 75:0.007518797 77:0.007518797 78:0.007518797 81:0.015037594 83:0.015037594 87:1 
3.36358566101486 1:0.31692913 2:0.26771654 3:0.23425197 4:0.18110236 5:0.15354331 6:0.051181102 7:0.059055118 8:0.023622047 9:0.078740157 10:0.086614173 11:0.070866142 12:0.043307087 13:0.066929134 14:0.066929134 15:0.059055118 16:0.059055118 17:0.047244094 18:0.051181102 19:0.027559055 20:0.05511811 21:0.071005917 22:0.01183432 23:0.047337278 25:0.0059171598 26:0.029585799 27:0.023668639 28:0.017751479 29:0.035502959 30:0.017751479 31:0.01183432 32:0.017751479 33:0.0059171598 35:0.01183432 37:0.053254438 38:0.0059171598 39:0.0059171598 41:0.01183432 42:0.035502959 43:0.029585799 44:0.01183432 45:0.01183432 46:0.017751479 47:0.0059171598 48:0.023668639 49:0.01183432 50:0.029585799 51:0.01183432 52:0.035502959 53:0.041420118 55:0.01183432 56:0.0059171598 57:0.0059171598 58:0.023668639 59:0.023668639 60:0.0059171598 61:0.029585799 62:0.01183432 63:0.017751479 65:0.017751479 66:0.01183432 67:0.0059171598 68:0.023668639 69:0.017751479 70:0.017751479 73:0.01183432 74:0.0059171598 75:0.023668639 76:0.0059171598 77:0.0059171598 78:0.0059171598 79:0.0059171598 80:0.0059171598 81:0.017751479 82:0.0059171598 83:0.0059171598 84:0.017751479 87:1 
2.230492626553198 1:0.17880795 2:0.25827815 3:0.31788079 4:0.24503311 5:0.013333333 6:0.08 7:0.066666667 8:0.026666667 9:0.013333333 10:0.04 11:0.08 12:0.053333333 13:0.08 14:0.08 15:0.12 16:0.053333333 17:0.066666667 18:0.13333333 19:0.026666667 20:0.066666667 23:0.02 24:0.02 28:0.02 31:0.02 36:0.02 38:0.02 41:0.02 50:0.02 53:0.04 54:0.1 57:0.02 58:0.02 61:0.04 62:0.06 63:0.06 64:0.04 65:0.02 66:0.04 70:0.06 73:0.02 74:0.06 75:0.06 76:0.02 77:0.02 78:0.06 82:0.04 83:0.04 84:0.02 86:1 
1.28253152233602 1:0.068181818 2:0.16477273 3:0.34090909 4:0.42613636 7:0.022727273 8:0.045454545 9:0.011363636 11:0.056818182 12:0.034090909 13:0.022727273 14:0.056818182 15:0.090909091 16:0.17045455 17:0.034090909 18:0.17045455 19:0.17045455 20:0.11363636 27:0.017241379 31:0.017241379 33:0.017241379 35:0.017241379 36:0.017241379 50:0.051724138 51:0.034482759 56:0.017241379 58:0.017241379 60:0.017241379 62:0.034482759 63:0.017241379 64:0.051724138 66:0.034482759 67:0.051724138 68:0.068965517 75:0.18965517 76:0.017241379 78:0.017241379 79:0.051724138 80:0.017241379 81:0.068965517 83:0.10344828 84:0.051724138 86:1 
3.36358566101486 1:0.16828255 2:0.1932133 3:0.32202216 4:0.31648199 5:0.03601108 6:0.026315789 7:0.058171745 8:0.05401662 9:0.01800554 10:0.048476454 11:0.074792244 12:0.060941828 13:0.048476454 14:0.03601108 15:0.11495845 16:0.1232687 17:0.059556787 18:0.073407202 19:0.073407202 20:0.094182825 21:0.0083160083 22:0.01039501 23:0.01039501 24:0.012474012 26:0.0083160083 27:0.0062370062 28:0.0041580042 29:0.01039501 30:0.0083160083 31:0.016632017 32:0.027027027 33:0.018711019 34:0.018711019 35:0.0020790021 36:0.012474012 37:0.012474012 38:0.0020790021 40:0.0041580042 41:0.0041580042 42:0.014553015 43:0.0083160083 44:0.0041580042 45:0.012474012 46:0.012474012 47:0.020790021 48:0.022869023 49:0.012474012 50:0.01039501 51:0.0062370062 52:0.022869023 53:0.0083160083 54:0.0062370062 55:0.018711019 56:0.0062370062 57:0.0020790021 58:0.016632017 59:0.018711019 60:0.016632017 61:0.020790021 62:0.014553015 63:0.043659044 64:0.031185031 65:0.012474012 66:0.035343035 67:0.033264033 68:0.035343035 69:0.0083160083 70:0.022869023 71:0.022869023 72:0.020790021 73:0.0041580042 74:0.014553015 75:0.03950104 76:0.024948025 77:0.0062370062 78:0.012474012 79:0.03950104 80:0.024948025 81:0.014553015 82:0.012474012 83:0.035343035 84:0.031185031 88:1 
3.36358566101486 1:0.19191919 2:0.22222222 3:0.28282828 4:0.3030303 5:0.060606061 6:0.02020202 7:0.070707071 8:0.04040404 9:0.01010101 10:0.04040404 11:0.090909091 12:0.070707071 13:0.060606061 14:0.060606061 15:0.080808081 16:0.11111111 17:0.060606061 18:0.11111111 19:0.01010101 20:0.1010101 22:0.03030303 23:0.045454545 27:0.03030303 29:0.03030303 30:0.015151515 31:0.045454545 32:0.015151515 39:0.015151515 42:0.015151515 43:0.03030303 47:0.060606061 48:0.060606061 49:0.015151515 50:0.03030303 55:0.03030303 61:0.015151515 62:0.045454545 63:0.015151515 64:0.03030303 66:0.015151515 68:0.015151515 69:0.015151515 71:0.03030303 72:0.03030303 73:0.015151515 74:0.03030303 75:0.015151515 76:0.075757576 79:0.015151515 81:0.075757576 82:0.045454545 84:0.045454545 86:1 
3.36358566101486 1:0.27074236 2:0.31004367 3:0.23144105 4:0.18777293 5:0.096491228 6:0.078947368 7:0.061403509 8:0.026315789 9:0.035087719 10:0.12280702 11:0.061403509 12:0.026315789 13:0.061403509 14:0.087719298 15:0.078947368 16:0.01754386 17:0.087719298 18:0.087719298 19:0.01754386 20:0.052631579 21:0.039473684 22:0.039473684 23:0.013157895 25:0.026315789 26:0.013157895 27:0.026315789 28:0.013157895 29:0.026315789 30:0.013157895 32:0.013157895 33:0.052631579 34:0.026315789 36:0.039473684 37:0.013157895 38:0.013157895 39:0.013157895 41:0.013157895 42:0.052631579 43:0.026315789 44:0.052631579 45:0.013157895 46:0.013157895 47:0.039473684 48:0.013157895 49:0.013157895 50:0.039473684 54:0.013157895 55:0.026315789 58:0.013157895 59:0.026315789 60:0.013157895 61:0.013157895 62:0.013157895 63:0.026315789 64:0.013157895 65:0.013157895 66:0.013157895 67:0.026315789 68:0.013157895 69:0.013157895 71:0.039473684 74:0.026315789 75:0.013157895 76:0.013157895 81:0.013157895 86:1 
3.36358566101486 1:0.25526316 2:0.33947368 3:0.21315789 4:0.19210526 5:0.078947368 6:0.068421053 7:0.068421053 8:0.036842105 9:0.052631579 10:0.12105263 11:0.073684211 12:0.057894737 13:0.047368421 14:0.094736842 15:0.047368421 16:0.031578947 17:0.078947368 18:0.089473684 19:0.015789474 20:0.036842105 21:0.031746032 22:0.047619048 23:0.0079365079 25:0.015873016 26:0.015873016 27:0.015873016 28:0.023809524 29:0.0079365079 30:0.023809524 31:0.0079365079 32:0.015873016 33:0.0079365079 34:0.015873016 35:0.0079365079 36:0.015873016 37:0.015873016 38:0.0079365079 39:0.015873016 40:0.0079365079 41:0.031746032 42:0.03968254 43:0.055555556 44:0.031746032 45:0.023809524 46:0.03968254 47:0.015873016 48:0.0079365079 50:0.015873016 53:0.0079365079 54:0.015873016 55:0.023809524 56:0.0079365079 57:0.023809524 58:0.0079365079 59:0.015873016 60:0.031746032 61:0.031746032 62:0.0079365079 63:0.0079365079 66:0.03968254 69:0.015873016 70:0.0079365079 71:0.023809524 72:0.031746032 73:0.0079365079 74:0.031746032 75:0.023809524 76:0.0079365079 80:0.0079365079 81:0.0079365079 82:0.015873016 84:0.023809524 86:1 
3.36358566101486 1:0.26538462 2:0.21538462 3:0.28461538 4:0.23461538 5:0.076923077 6:0.038461538 7:0.1 8:0.053846154 9:0.046153846 10:0.053846154 11:0.069230769 12:0.030769231 13:0.076923077 14:0.046153846 15:0.11538462 16:0.038461538 17:0.061538462 18:0.092307692 19:0.0076923077 20:0.092307692 21:0.034883721 23:0.046511628 24:0.034883721 25:0.011627907 26:0.023255814 27:0.011627907 28:0.011627907 29:0.023255814 31:0.011627907 34:0.011627907 36:0.023255814 38:0.023255814 39:0.011627907 40:0.011627907 42:0.011627907 43:0.023255814 47:0.058139535 49:0.011627907 50:0.011627907 52:0.023255814 53:0.058139535 54:0.023255814 55:0.046511628 56:0.011627907 57:0.011627907 58:0.023255814 59:0.023255814 60:0.011627907 62:0.011627907 63:0.058139535 64:0.011627907 66:0.011627907 69:0.011627907 71:0.011627907 72:0.034883721 74:0.011627907 75:0.034883721 76:0.046511628 79:0.011627907 80:0.011627907 81:0.034883721 82:0.034883721 84:0.023255814 86:1 
3.36358566101486 1:0.22419355 2:0.21129032 3:0.29516129 4:0.26935484 5:0.051612903 6:0.032258065 7:0.096774194 8:0.038709677 9:0.012903226 10:0.05483871 11:0.1 12:0.048387097 13:0.074193548 14:0.048387097 15:0.090322581 16:0.070967742 17:0.090322581 18:0.070967742 19:0.019354839 20:0.1 21:0.0097087379 22:0.0097087379 23:0.014563107 24:0.0048543689 26:0.0097087379 27:0.0097087379 28:0.0097087379 29:0.024271845 30:0.0097087379 31:0.04368932 32:0.033980583 33:0.029126214 34:0.0048543689 35:0.0048543689 36:0.0097087379 37:0.0048543689 40:0.0048543689 42:0.014563107 43:0.0097087379 44:0.0097087379 45:0.058252427 46:0.019417476 47:0.04368932 48:0.014563107 49:0.014563107 50:0.014563107 51:0.0048543689 52:0.033980583 53:0.014563107 54:0.014563107 55:0.038834951 56:0.0048543689 58:0.0097087379 59:0.014563107 60:0.0097087379 61:0.029126214 62:0.019417476 63:0.014563107 64:0.019417476 65:0.019417476 66:0.029126214 68:0.053398058 69:0.014563107 70:0.0048543689 71:0.033980583 72:0.0097087379 73:0.0097087379 74:0.024271845 75:0.029126214 76:0.0048543689 78:0.0048543689 81:0.033980583 82:0.029126214 84:0.033980583 87:1 
3.36358566101486 1:0.175 2:0.175 3:0.25357143 4:0.39642857 5:0.028571429 6:0.014285714 7:0.064285714 8:0.042857143 9:0.0071428571 10:0.035714286 11:0.035714286 12:0.085714286 13:0.064285714 14:0.042857143 15:0.071428571 16:0.10714286 17:0.1 18:0.092857143 19:0.05 20:0.15714286 22:0.010752688 23:0.010752688 24:0.021505376 27:0.021505376 28:0.010752688 29:0.010752688 32:0.010752688 33:0.021505376 35:0.021505376 36:0.010752688 40:0.010752688 44:0.010752688 45:0.021505376 46:0.010752688 47:0.032258065 48:0.032258065 49:0.021505376 52:0.053763441 53:0.021505376 54:0.010752688 55:0.021505376 56:0.010752688 58:0.010752688 60:0.021505376 63:0.043010753 64:0.032258065 65:0.021505376 66:0.032258065 67:0.010752688 68:0.010752688 70:0.010752688 71:0.043010753 74:0.032258065 75:0.021505376 76:0.075268817 79:0.010752688 80:0.043010753 81:0.086021505 82:0.010752688 83:0.021505376 84:0.053763441 86:1 
3.36358566101486 1:0.16060606 2:0.20606061 3:0.32727273 4:0.30606061 5:0.036363636 6:0.042424242 7:0.036363636 8:0.048484848 9:0.0060606061 10:0.03030303 11:0.054545455 12:0.1030303 13:0.078787879 14:0.060606061 15:0.1030303 16:0.096969697 17:0.036363636 18:0.084848485 19:0.12121212 20:0.060606061 21:0.0090909091 23:0.018181818 26:0.0090909091 27:0.027272727 28:0.036363636 29:0.0090909091 30:0.0090909091 31:0.018181818 32:0.0090909091 33:0.0090909091 35:0.045454545 36:0.027272727 42:0.0090909091 43:0.0090909091 44:0.036363636 45:0.018181818 46:0.018181818 47:0.045454545 48:0.045454545 49:0.027272727 50:0.045454545 51:0.054545455 52:0.018181818 53:0.0090909091 55:0.0090909091 59:0.0090909091 61:0.0090909091 62:0.036363636 63:0.0090909091 64:0.018181818 65:0.045454545 66:0.0090909091 67:0.045454545 68:0.027272727 69:0.0090909091 71:0.0090909091 72:0.018181818 76:0.0090909091 77:0.027272727 79:0.063636364 80:0.018181818 82:0.0090909091 83:0.036363636 84:0.018181818 86:1 
3.36358566101486 1:0.26423488 2:0.26690391 3:0.21441281 4:0.2544484 5:0.06405694 6:0.055160142 7:0.065836299 8:0.065836299 9:0.056939502 10:0.087188612 11:0.076512456 12:0.067615658 13:0.060498221 14:0.042704626 15:0.06227758 16:0.042704626 17:0.096085409 18:0.060498221 19:0.016014235 20:0.080071174 21:0.013368984 22:0.010695187 23:0.016042781 24:0.016042781 25:0.013368984 26:0.010695187 27:0.016042781 28:0.0053475936 29:0.016042781 30:0.018716578 31:0.026737968 32:0.018716578 33:0.021390374 34:0.016042781 35:0.0026737968 36:0.021390374 37:0.016042781 38:0.016042781 39:0.010695187 40:0.0053475936 41:0.026737968 42:0.018716578 43:0.016042781 44:0.013368984 45:0.013368984 46:0.029411765 47:0.018716578 48:0.0080213904 49:0.018716578 50:0.024064171 52:0.037433155 53:0.024064171 54:0.018716578 55:0.0080213904 56:0.013368984 57:0.0080213904 58:0.013368984 59:0.013368984 60:0.010695187 61:0.018716578 62:0.016042781 63:0.013368984 64:0.0080213904 65:0.010695187 66:0.018716578 67:0.0080213904 68:0.010695187 69:0.026737968 70:0.024064171 71:0.024064171 72:0.024064171 73:0.010695187 74:0.018716578 75:0.026737968 76:0.013368984 77:0.0026737968 78:0.0080213904 79:0.0053475936 81:0.042780749 82:0.029411765 84:0.013368984 88:1 
3.36358566101486 1:0.215311 2:0.22392344 3:0.25550239 4:0.30526316 5:0.046332046 6:0.044401544 7:0.073359073 8:0.055984556 9:0.023166023 10:0.036679537 11:0.077220077 12:0.067567568 13:0.057915058 14:0.055984556 15:0.090733591 16:0.05019305 17:0.081081081 18:0.10810811 19:0.015444015 20:0.11583012 21:0.011627907 22:0.01744186 23:0.01744186 24:0.011627907 25:0.0029069767 26:0.014534884 27:0.0087209302 28:0.0087209302 29:0.034883721 30:0.011627907 31:0.0087209302 32:0.01744186 33:0.01744186 34:0.0087209302 36:0.01744186 37:0.014534884 38:0.0087209302 39:0.011627907 40:0.0029069767 41:0.0029069767 42:0.0058139535 44:0.011627907 45:0.011627907 46:0.01744186 47:0.031976744 48:0.014534884 49:0.023255814 50:0.046511628 51:0.0029069767 52:0.034883721 53:0.014534884 54:0.0087209302 55:0.020348837 56:0.0087209302 57:0.0029069767 58:0.0058139535 59:0.014534884 60:0.014534884 61:0.01744186 62:0.029069767 63:0.037790698 64:0.026162791 65:0.0087209302 66:0.014534884 68:0.014534884 69:0.0058139535 70:0.01744186 71:0.023255814 72:0.031976744 73:0.0058139535 74:0.0058139535 75:0.052325581 76:0.034883721 78:0.0029069767 79:0.011627907 80:0.0058139535 81:0.037790698 82:0.020348837 83:0.0087209302 84:0.046511628 88:1 
3.36358566101486 1:0.28089888 2:0.24344569 3:0.25093633 4:0.2247191 5:0.11278195 6:0.067669173 7:0.07518797 8:0.052631579 9:0.037593985 10:0.10526316 11:0.037593985 12:0.037593985 13:0.082706767 14:0.045112782 15:0.060150376 16:0.07518797 17:0.022556391 18:0.052631579 19:0.067669173 20:0.067669173 21:0.078651685 22:0.011235955 23:0.033707865 25:0.02247191 26:0.02247191 27:0.011235955 30:0.011235955 31:0.02247191 33:0.011235955 34:0.011235955 36:0.011235955 37:0.011235955 41:0.056179775 42:0.02247191 43:0.02247191 44:0.033707865 45:0.011235955 46:0.02247191 47:0.033707865 48:0.011235955 49:0.02247191 50:0.011235955 52:0.02247191 53:0.011235955 54:0.033707865 55:0.011235955 56:0.04494382 58:0.011235955 60:0.011235955 61:0.011235955 62:0.011235955 63:0.011235955 64:0.02247191 65:0.011235955 66:0.02247191 67:0.033707865 68:0.056179775 69:0.033707865 72:0.02247191 73:0.011235955 75:0.011235955 78:0.011235955 79:0.02247191 80:0.02247191 81:0.011235955 82:0.011235955 83:0.011235955 86:1 
3.36358566101486 1:0.28571429 2:0.23076923 3:0.24725275 4:0.23626374 5:0.12087912 6:0.054945055 7:0.032967033 8:0.043956044 9:0.054945055 10:0.065934066 11:0.098901099 12:0.032967033 13:0.065934066 14:0.021978022 15:0.054945055 16:0.098901099 17:0.076923077 18:0.065934066 19:0.065934066 20:0.043956044 21:0.066666667 22:0.033333333 23:0.066666667 24:0.016666667 26:0.016666667 27:0.033333333 28:0.016666667 32:0.016666667 35:0.033333333 36:0.033333333 37:0.033333333 38:0.016666667 39:0.016666667 41:0.033333333 42:0.016666667 45:0.033333333 46:0.016666667 48:0.016666667 50:0.016666667 58:0.016666667 59:0.033333333 62:0.016666667 63:0.033333333 64:0.033333333 66:0.033333333 67:0.033333333 70:0.016666667 71:0.033333333 74:0.016666667 75:0.033333333 77:0.033333333 80:0.016666667 81:0.033333333 82:0.05 83:0.016666667 84:0.016666667 86:1 
3.36358566101486 1:0.21311475 2:0.24590164 3:0.25901639 4:0.28196721 5:0.052631579 6:0.026315789 7:0.078947368 8:0.065789474 9:0.019736842 10:0.078947368 11:0.078947368 12:0.065789474 13:0.039473684 14:0.072368421 15:0.059210526 16:0.065789474 17:0.092105263 18:0.065789474 19:0.065789474 20:0.072368421 21:0.01980198 22:0.0099009901 23:0.0099009901 24:0.0099009901 26:0.01980198 27:0.01980198 28:0.0099009901 29:0.0099009901 30:0.0099009901 31:0.01980198 32:0.01980198 33:0.01980198 34:0.0099009901 36:0.01980198 37:0.01980198 39:0.0099009901 42:0.0099009901 43:0.0099009901 44:0.02970297 45:0.02970297 46:0.01980198 48:0.0099009901 49:0.0099009901 50:0.02970297 51:0.0099009901 52:0.02970297 53:0.0099009901 55:0.0099009901 56:0.02970297 58:0.03960396 59:0.01980198 60:0.04950495 62:0.01980198 63:0.01980198 64:0.0099009901 65:0.03960396 66:0.01980198 67:0.02970297 69:0.02970297 70:0.0099009901 71:0.01980198 72:0.01980198 73:0.0099009901 74:0.0099009901 75:0.02970297 76:0.0099009901 77:0.01980198 79:0.03960396 80:0.0099009901 81:0.0099009901 82:0.03960396 84:0.01980198 86:1 
3.36358566101486 1:0.27272727 2:0.36363636 3:0.16942149 4:0.19421488 5:0.11570248 6:0.066115702 7:0.05785124 8:0.041322314 9:0.049586777 10:0.18181818 11:0.049586777 12:0.066115702 13:0.066115702 14:0.066115702 15:0.016528926 16:0.041322314 17:0.033057851 18:0.066115702 19:0.024793388 20:0.05785124 21:0.05 22:0.0125 23:0.0125 25:0.0375 26:0.0375 27:0.025 29:0.0125 31:0.0125 33:0.0125 35:0.0125 37:0.025 38:0.025 39:0.0125 40:0.025 41:0.025 42:0.0375 43:0.05 44:0.0375 45:0.025 46:0.025 47:0.0125 48:0.0125 49:0.025 50:0.025 52:0.0125 53:0.025 54:0.0125 55:0.0125 58:0.025 61:0.025 62:0.0125 66:0.025 68:0.0125 69:0.025 70:0.0125 71:0.0125 72:0.0125 74:0.05 75:0.0375 76:0.025 77:0.0125 80:0.0125 82:0.0375 84:0.0125 86:1 
3.36358566101486 1:0.3125 2:0.30608974 3:0.19070513 4:0.19070513 5:0.10576923 6:0.076923077 7:0.060897436 8:0.064102564 9:0.060897436 10:0.10576923 11:0.08974359 12:0.054487179 13:0.057692308 14:0.060897436 15:0.038461538 16:0.025641026 17:0.092948718 18:0.057692308 19:0.0096153846 20:0.038461538 21:0.052884615 22:0.028846154 23:0.019230769 24:0.0048076923 25:0.033653846 26:0.014423077 27:0.0048076923 28:0.0096153846 29:0.0048076923 30:0.033653846 31:0.0048076923 32:0.0096153846 33:0.028846154 34:0.0096153846 35:0.0048076923 36:0.024038462 37:0.019230769 38:0.019230769 39:0.0096153846 40:0.019230769 41:0.0096153846 42:0.038461538 43:0.028846154 44:0.024038462 45:0.024038462 46:0.019230769 47:0.019230769 48:0.0096153846 49:0.0048076923 50:0.019230769 51:0.0048076923 52:0.0048076923 53:0.019230769 54:0.024038462 56:0.024038462 57:0.014423077 58:0.028846154 59:0.024038462 60:0.014423077 61:0.024038462 62:0.0048076923 64:0.0096153846 65:0.033653846 66:0.028846154 69:0.024038462 70:0.028846154 71:0.019230769 72:0.0096153846 73:0.014423077 74:0.028846154 75:0.014423077 78:0.0048076923 81:0.019230769 82:0.0096153846 84:0.014423077 87:1 
3.36358566101486 1:0.29588015 2:0.34082397 3:0.18913858 4:0.1741573 5:0.11235955 6:0.086142322 7:0.048689139 8:0.04494382 9:0.056179775 10:0.1423221 11:0.082397004 12:0.078651685 13:0.06741573 14:0.056179775 15:0.033707865 16:0.041198502 17:0.063670412 18:0.037453184 19:0.014981273 20:0.033707865 21:0.033707865 22:0.033707865 23:0.028089888 24:0.011235955 25:0.011235955 26:0.033707865 27:0.028089888 28:0.011235955 29:0.028089888 30:0.033707865 31:0.0056179775 32:0.0056179775 33:0.016853933 36:0.0056179775 37:0.028089888 38:0.028089888 39:0.011235955 40:0.011235955 41:0.028089888 42:0.056179775 43:0.02247191 44:0.011235955 45:0.02247191 49:0.016853933 50:0.050561798 52:0.0056179775 53:0.011235955 54:0.016853933 55:0.0056179775 56:0.011235955 57:0.0056179775 58:0.04494382 59:0.011235955 60:0.0056179775 61:0.02247191 62:0.039325843 63:0.0056179775 65:0.0056179775 66:0.016853933 68:0.016853933 69:0.02247191 70:0.016853933 71:0.028089888 72:0.02247191 74:0.02247191 75:0.011235955 76:0.011235955 77:0.0056179775 78:0.011235955 79:0.0056179775 81:0.02247191 82:0.011235955 84:0.011235955 87:1 
3.36358566101486 1:0.28028504 2:0.35866983 3:0.14964371 4:0.21140143 5:0.09047619 6:0.1047619 7:0.042857143 8:0.057142857 9:0.052380952 10:0.12380952 11:0.080952381 12:0.09047619 13:0.047619048 14:0.057142857 15:0.019047619 16:0.028571429 17:0.076190476 18:0.080952381 19:0.0047619048 20:0.042857143 21:0.028571429 22:0.035714286 23:0.0071428571 24:0.021428571 25:0.014285714 26:0.028571429 27:0.028571429 28:0.0071428571 29:0.028571429 30:0.0071428571 31:0.021428571 33:0.014285714 34:0.014285714 36:0.021428571 37:0.021428571 38:0.042857143 39:0.014285714 40:0.021428571 41:0.035714286 42:0.05 43:0.021428571 44:0.021428571 45:0.035714286 46:0.035714286 47:0.0071428571 48:0.021428571 49:0.064285714 50:0.021428571 52:0.014285714 57:0.0071428571 58:0.0071428571 59:0.014285714 60:0.021428571 61:0.021428571 65:0.035714286 66:0.021428571 70:0.028571429 71:0.0071428571 72:0.014285714 73:0.014285714 74:0.014285714 75:0.014285714 76:0.035714286 80:0.0071428571 84:0.028571429 87:1 
3.36358566101486 1:0.36504854 2:0.27378641 3:0.22135922 4:0.13980583 5:0.15175097 6:0.070038911 7:0.093385214 8:0.035019455 9:0.093385214 10:0.10116732 11:0.046692607 12:0.023346304 13:0.054474708 14:0.050583658 15:0.077821012 16:0.038910506 17:0.081712062 18:0.062256809 19:0.0038910506 20:0.015564202 21:0.070175439 22:0.035087719 23:0.040935673 24:0.011695906 25:0.0058479532 26:0.035087719 27:0.01754386 28:0.0058479532 29:0.023391813 31:0.029239766 32:0.023391813 33:0.035087719 34:0.023391813 35:0.0058479532 36:0.011695906 37:0.023391813 38:0.029239766 39:0.035087719 40:0.011695906 41:0.052631579 42:0.023391813 43:0.023391813 44:0.01754386 45:0.040935673 46:0.0058479532 48:0.0058479532 49:0.01754386 50:0.011695906 52:0.011695906 53:0.029239766 55:0.035087719 56:0.011695906 57:0.01754386 58:0.011695906 60:0.0058479532 62:0.011695906 63:0.040935673 64:0.011695906 65:0.029239766 66:0.023391813 69:0.011695906 70:0.01754386 71:0.0058479532 74:0.01754386 75:0.0058479532 76:0.011695906 82:0.011695906 83:0.0058479532 87:1 
3.36358566101486 1:0.24175824 2:0.30769231 3:0.24725275 4:0.2032967 5:0.054945055 6:0.087912088 7:0.065934066 8:0.032967033 9:0.054945055 10:0.10989011 11:0.076923077 12:0.043956044 13:0.043956044 14:0.087912088 15:0.065934066 16:0.076923077 17:0.087912088 18:0.043956044 19:0.010989011 20:0.054945055 21:0.016666667 22:0.016666667 23:0.016666667 24:0.016666667 25:0.016666667 26:0.05 27:0.05 29:0.016666667 31:0.033333333 35:0.016666667 38:0.016666667 39:0.016666667 41:0.016666667 42:0.033333333 43:0.083333333 45:0.033333333 46:0.033333333 47:0.016666667 49:0.033333333 51:0.033333333 52:0.016666667 54:0.016666667 55:0.016666667 57:0.05 59:0.016666667 64:0.016666667 68:0.066666667 71:0.066666667 73:0.033333333 74:0.016666667 75:0.033333333 81:0.033333333 82:0.016666667 83:0.016666667 84:0.016666667 86:1 
3.36358566101486 1:0.36263736 2:0.30869131 3:0.18081918 4:0.14785215 5:0.136 6:0.112 7:0.056 8:0.056 9:0.118 10:0.092 11:0.092 12:0.036 13:0.062 14:0.036 15:0.044 16:0.022 17:0.05 18:0.038 19:0.006 20:0.044 21:0.057057057 22:0.039039039 23:0.009009009 24:0.027027027 25:0.054054054 26:0.03003003 27:0.027027027 28:0.009009009 29:0.03003003 30:0.003003003 31:0.009009009 32:0.009009009 33:0.03003003 34:0.012012012 36:0.009009009 37:0.03003003 38:0.024024024 39:0.018018018 40:0.018018018 41:0.033033033 42:0.033033033 43:0.027027027 44:0.009009009 45:0.033033033 46:0.015015015 47:0.021021021 48:0.009009009 49:0.009009009 50:0.018018018 51:0.006006006 53:0.018018018 54:0.021021021 55:0.03003003 57:0.015015015 58:0.024024024 59:0.009009009 60:0.006006006 61:0.009009009 62:0.003003003 63:0.021021021 64:0.003003003 65:0.009009009 66:0.003003003 68:0.006006006 69:0.015015015 70:0.039039039 71:0.009009009 72:0.012012012 73:0.015015015 74:0.015015015 75:0.009009009 76:0.006006006 77:0.006006006 81:0.006006006 82:0.018018018 84:0.015015015 88:1 
3.36358566101486 1:0.2745098 2:0.33333333 3:0.20915033 4:0.18300654 5:0.10526316 6:0.052631579 7:0.092105263 8:0.065789474 9:0.026315789 10:0.13157895 11:0.13157895 12:0.065789474 13:0.052631579 14:0.078947368 15:0.013157895 16:0.013157895 17:0.052631579 18:0.052631579 19:0.026315789 20:0.039473684 21:0.058823529 24:0.019607843 26:0.019607843 27:0.019607843 28:0.019607843 29:0.019607843 30:0.039215686 31:0.039215686 33:0.019607843 34:0.019607843 37:0.019607843 38:0.019607843 40:0.019607843 41:0.019607843 42:0.039215686 43:0.039215686 44:0.039215686 45:0.039215686 47:0.019607843 49:0.058823529 50:0.039215686 52:0.019607843 53:0.019607843 54:0.019607843 55:0.019607843 58:0.039215686 59:0.039215686 61:0.019607843 64:0.019607843 65:0.019607843 69:0.019607843 70:0.019607843 74:0.019607843 76:0.019607843 78:0.019607843 79:0.019607843 82:0.019607843 84:0.019607843 86:1 
3.36358566101486 1:0.30142566 2:0.30549898 3:0.20875764 4:0.18431772 5:0.091649695 6:0.091649695 7:0.063136456 8:0.036659878 9:0.067209776 10:0.10590631 11:0.085539715 12:0.046843177 13:0.063136456 14:0.048879837 15:0.054989817 16:0.038696538 17:0.097759674 18:0.059063136 19:0.0081466395 20:0.040733198 21:0.027522936 22:0.01529052 23:0.042813456 24:0.021406728 25:0.027522936 26:0.033639144 27:0.0091743119 28:0.01529052 29:0.021406728 30:0.01529052 31:0.003058104 32:0.01529052 33:0.018348624 34:0.0091743119 36:0.018348624 37:0.018348624 38:0.024464832 39:0.01529052 40:0.01529052 41:0.021406728 42:0.036697248 43:0.036697248 44:0.018348624 45:0.024464832 46:0.036697248 47:0.024464832 48:0.01529052 49:0.024464832 50:0.012232416 52:0.012232416 53:0.036697248 54:0.021406728 55:0.0091743119 56:0.003058104 57:0.006116208 58:0.0091743119 59:0.018348624 60:0.018348624 61:0.0091743119 62:0.003058104 63:0.012232416 64:0.006116208 65:0.027522936 66:0.024464832 68:0.006116208 69:0.012232416 70:0.021406728 71:0.024464832 72:0.01529052 73:0.006116208 74:0.006116208 75:0.01529052 76:0.021406728 79:0.006116208 81:0.006116208 82:0.012232416 83:0.003058104 84:0.0091743119 88:1 
3.36358566101486 1:0.38721805 2:0.27067669 3:0.21804511 4:0.12406015 5:0.16541353 6:0.090225564 7:0.11278195 8:0.022556391 9:0.060150376 10:0.090225564 11:0.090225564 12:0.022556391 13:0.10526316 14:0.052631579 15:0.022556391 16:0.030075188 17:0.052631579 18:0.045112782 20:0.037593985 21:0.056818182 22:0.022727273 23:0.045454545 24:0.022727273 25:0.045454545 26:0.068181818 29:0.034090909 30:0.011363636 31:0.045454545 33:0.034090909 34:0.022727273 36:0.011363636 37:0.045454545 38:0.011363636 39:0.011363636 42:0.022727273 44:0.011363636 45:0.056818182 46:0.045454545 48:0.011363636 49:0.011363636 50:0.011363636 53:0.045454545 54:0.022727273 56:0.011363636 57:0.011363636 58:0.034090909 59:0.022727273 60:0.011363636 61:0.022727273 63:0.011363636 64:0.011363636 66:0.022727273 69:0.011363636 71:0.034090909 73:0.011363636 74:0.011363636 81:0.011363636 82:0.022727273 84:0.011363636 86:1 
3.36358566101486 1:0.21584158 2:0.40990099 3:0.16831683 4:0.20594059 5:0.051587302 6:0.083333333 7:0.051587302 8:0.047619048 9:0.03968254 10:0.21031746 11:0.047619048 12:0.083333333 13:0.047619048 14:0.067460317 15:0.031746032 16:0.031746032 17:0.05952381 18:0.075396825 19:0.027777778 20:0.043650794 21:0.017857143 22:0.029761905 23:0.017857143 24:0.011904762 25:0.011904762 27:0.023809524 28:0.023809524 29:0.017857143 30:0.023809524 34:0.005952381 35:0.011904762 36:0.011904762 37:0.005952381 38:0.029761905 39:0.011904762 40:0.005952381 41:0.011904762 42:0.083333333 43:0.047619048 44:0.05952381 45:0.029761905 46:0.017857143 47:0.011904762 48:0.005952381 50:0.041666667 51:0.011904762 52:0.017857143 53:0.023809524 54:0.011904762 55:0.005952381 56:0.005952381 57:0.005952381 58:0.035714286 60:0.017857143 61:0.011904762 62:0.017857143 65:0.011904762 66:0.017857143 67:0.005952381 68:0.017857143 69:0.011904762 70:0.035714286 71:0.011904762 72:0.011904762 73:0.005952381 74:0.05952381 76:0.029761905 78:0.005952381 79:0.005952381 81:0.023809524 84:0.005952381 87:1 
3.36358566101486 1:0.28610354 2:0.31880109 3:0.16348774 4:0.23160763 5:0.06010929 6:0.071038251 7:0.06557377 8:0.087431694 9:0.12568306 10:0.098360656 11:0.06557377 12:0.043715847 13:0.032786885 14:0.071038251 15:0.038251366 16:0.016393443 17:0.06557377 18:0.06557377 20:0.092896175 22:0.032786885 23:0.040983607 24:0.040983607 25:0.0081967213 26:0.024590164 28:0.016393443 29:0.0081967213 30:0.032786885 31:0.016393443 33:0.016393443 34:0.040983607 36:0.024590164 38:0.024590164 40:0.0081967213 41:0.057377049 42:0.024590164 43:0.024590164 44:0.016393443 45:0.032786885 46:0.0081967213 47:0.016393443 49:0.032786885 50:0.032786885 54:0.0081967213 56:0.0081967213 57:0.040983607 58:0.032786885 59:0.016393443 61:0.024590164 62:0.024590164 65:0.024590164 66:0.016393443 68:0.0081967213 69:0.0081967213 70:0.0081967213 72:0.0081967213 73:0.032786885 74:0.016393443 75:0.0081967213 76:0.0081967213 81:0.073770492 82:0.024590164 84:0.024590164 86:1 
2.919333181109592 1:0.34827586 2:0.31034483 3:0.18275862 4:0.15862069 5:0.14482759 6:0.096551724 7:0.04137931 8:0.068965517 9:0.082758621 10:0.10344828 11:0.075862069 12:0.020689655 13:0.062068966 14:0.082758621 15:0.020689655 16:0.048275862 17:0.055172414 18:0.055172414 19:0.013793103 20:0.027586207 21:0.03125 22:0.072916667 23:0.03125 24:0.072916667 26:0.010416667 28:0.03125 30:0.0625 33:0.010416667 34:0.020833333 35:0.010416667 36:0.010416667 38:0.052083333 40:0.020833333 41:0.052083333 42:0.041666667 43:0.020833333 44:0.010416667 45:0.010416667 47:0.010416667 49:0.010416667 50:0.010416667 53:0.052083333 54:0.052083333 55:0.020833333 56:0.010416667 58:0.041666667 62:0.020833333 63:0.010416667 65:0.020833333 66:0.052083333 71:0.020833333 72:0.010416667 73:0.03125 75:0.010416667 77:0.010416667 81:0.010416667 82:0.010416667 84:0.010416667 86:1 
3.36358566101486 1:0.32121212 2:0.31515152 3:0.17575758 4:0.18787879 5:0.073170732 6:0.097560976 7:0.048780488 8:0.097560976 9:0.12195122 10:0.085365854 11:0.085365854 12:0.012195122 13:0.06097561 14:0.097560976 15:0.024390244 16:0.012195122 17:0.073170732 18:0.036585366 20:0.073170732 21:0.036363636 22:0.036363636 24:0.054545455 26:0.036363636 27:0.018181818 28:0.018181818 30:0.036363636 31:0.018181818 32:0.018181818 34:0.054545455 35:0.018181818 36:0.018181818 38:0.036363636 41:0.036363636 42:0.072727273 43:0.018181818 44:0.018181818 53:0.036363636 54:0.054545455 56:0.036363636 57:0.036363636 58:0.018181818 60:0.018181818 61:0.018181818 62:0.018181818 64:0.018181818 65:0.018181818 71:0.054545455 73:0.036363636 74:0.018181818 81:0.036363636 82:0.036363636 86:1 
3.36358566101486 1:0.25915081 2:0.26207906 3:0.24597365 4:0.23279649 5:0.073313783 6:0.1026393 7:0.032258065 8:0.041055718 9:0.061583578 10:0.058651026 11:0.082111437 12:0.070381232 13:0.061583578 14:0.041055718 15:0.073313783 16:0.06744868 17:0.073313783 18:0.046920821 19:0.061583578 20:0.052785924 21:0.022026432 22:0.030837004 23:0.017621145 24:0.017621145 25:0.022026432 26:0.035242291 27:0.022026432 28:0.026431718 29:0.0044052863 30:0.0088105727 31:0.013215859 32:0.0088105727 33:0.0088105727 34:0.013215859 35:0.0044052863 36:0.013215859 37:0.030837004 38:0.035242291 41:0.0088105727 42:0.022026432 43:0.0088105727 44:0.017621145 45:0.026431718 46:0.013215859 47:0.013215859 48:0.030837004 49:0.017621145 50:0.013215859 51:0.017621145 52:0.0044052863 53:0.0044052863 54:0.022026432 55:0.013215859 56:0.0044052863 57:0.0044052863 58:0.0088105727 59:0.017621145 60:0.0044052863 61:0.013215859 62:0.013215859 63:0.030837004 64:0.013215859 65:0.013215859 66:0.035242291 67:0.0088105727 68:0.013215859 69:0.013215859 70:0.017621145 71:0.017621145 72:0.026431718 73:0.0044052863 74:0.0088105727 75:0.017621145 76:0.013215859 77:0.026431718 79:0.026431718 80:0.013215859 81:0.013215859 82:0.0044052863 83:0.035242291 84:0.013215859 87:1 
3.36358566101486 1:0.28965195 2:0.32142023 3:0.19411352 4:0.1948143 5:0.092056075 6:0.080373832 7:0.064953271 8:0.059345794 9:0.058878505 10:0.11682243 11:0.079439252 12:0.060747664 13:0.055607477 14:0.058411215 15:0.042990654 16:0.038785047 17:0.076168224 18:0.071028037 19:0.0051401869 20:0.039252336 21:0.031534688 22:0.019621584 23:0.021723896 24:0.015416959 25:0.014015417 26:0.028731605 27:0.018920813 28:0.011913104 29:0.021723896 30:0.011913104 31:0.012613875 32:0.012613875 33:0.018220042 34:0.028731605 35:0.0014015417 36:0.0063069376 37:0.020322355 38:0.022424667 39:0.01611773 40:0.011913104 41:0.028030834 42:0.039943938 43:0.030833917 44:0.021023125 45:0.025227751 46:0.02452698 47:0.01611773 48:0.0070077085 49:0.025227751 50:0.027330063 51:0.0028030834 52:0.012613875 53:0.015416959 54:0.014716188 55:0.013314646 56:0.011913104 57:0.011212334 58:0.019621584 59:0.01611773 60:0.0049053959 61:0.013314646 62:0.014716188 63:0.0098107919 64:0.0077084793 65:0.0168185 66:0.014716188 67:0.0021023125 68:0.0077084793 69:0.021723896 70:0.018920813 71:0.023125438 72:0.017519271 73:0.012613875 74:0.019621584 75:0.018220042 76:0.012613875 77:0.0014015417 78:0.0021023125 79:0.00070077085 80:0.00070077085 81:0.021023125 82:0.0168185 83:0.0021023125 84:0.0098107919 88:1 
3.36358566101486 1:0.2760181 2:0.35746606 3:0.2081448 4:0.15837104 5:0.12727273 6:0.036363636 7:0.072727273 8:0.045454545 9:0.063636364 10:0.18181818 11:0.090909091 12:0.1 13:0.045454545 14:0.018181818 15:0.063636364 16:0.045454545 17:0.027272727 18:0.045454545 19:0.018181818 20:0.018181818 21:0.04109589 22:0.04109589 23:0.01369863 26:0.01369863 27:0.01369863 28:0.01369863 30:0.02739726 31:0.02739726 38:0.02739726 40:0.01369863 41:0.01369863 42:0.10958904 43:0.01369863 44:0.01369863 45:0.01369863 46:0.02739726 47:0.02739726 49:0.01369863 50:0.04109589 53:0.068493151 54:0.02739726 55:0.02739726 56:0.02739726 57:0.02739726 58:0.01369863 60:0.01369863 63:0.01369863 64:0.01369863 65:0.02739726 66:0.02739726 69:0.04109589 70:0.01369863 71:0.01369863 72:0.01369863 74:0.04109589 76:0.02739726 78:0.01369863 79:0.01369863 81:0.01369863 82:0.01369863 86:1 
2.663081648951417 1:0.20952381 2:0.44761905 3:0.2 4:0.14285714 5:0.11538462 6:0.057692308 7:0.076923077 9:0.038461538 10:0.25 11:0.17307692 12:0.038461538 13:0.019230769 14:0.038461538 15:0.019230769 16:0.038461538 18:0.038461538 19:0.019230769 20:0.076923077 21:0.028571429 22:0.057142857 23:0.028571429 26:0.028571429 28:0.028571429 31:0.028571429 36:0.028571429 37:0.057142857 41:0.028571429 42:0.14285714 43:0.028571429 44:0.057142857 45:0.028571429 46:0.057142857 48:0.028571429 50:0.028571429 58:0.057142857 59:0.085714286 63:0.028571429 66:0.028571429 68:0.028571429 69:0.028571429 81:0.028571429 82:0.028571429 86:1 
3.36358566101486 1:0.26277372 2:0.35766423 3:0.1459854 4:0.23357664 5:0.088235294 6:0.11764706 7:0.073529412 8:0.014705882 9:0.029411765 10:0.10294118 11:0.11764706 12:0.11764706 13:0.044117647 14:0.014705882 16:0.029411765 17:0.073529412 18:0.10294118 19:0.014705882 20:0.058823529 21:0.044444444 22:0.066666667 25:0.022222222 26:0.044444444 28:0.022222222 30:0.022222222 31:0.022222222 32:0.022222222 34:0.022222222 38:0.044444444 39:0.022222222 40:0.022222222 41:0.022222222 43:0.022222222 45:0.022222222 46:0.066666667 49:0.022222222 50:0.022222222 52:0.044444444 53:0.022222222 54:0.022222222 57:0.022222222 58:0.022222222 60:0.022222222 62:0.022222222 70:0.044444444 71:0.022222222 74:0.022222222 75:0.022222222 80:0.022222222 81:0.022222222 82:0.088888889 84:0.022222222 86:1 
3.36358566101486 1:0.2983871 2:0.33064516 3:0.18548387 4:0.18548387 5:0.080645161 6:0.048387097 7:0.11290323 8:0.048387097 9:0.064516129 10:0.12903226 11:0.064516129 12:0.064516129 13:0.064516129 14:0.096774194 15:0.016129032 17:0.096774194 18:0.064516129 20:0.048387097 21:0.048780488 23:0.024390244 24:0.024390244 27:0.024390244 28:0.048780488 29:0.024390244 30:0.12195122 32:0.024390244 33:0.024390244 40:0.024390244 41:0.024390244 42:0.097560976 44:0.048780488 45:0.048780488 47:0.024390244 50:0.024390244 52:0.024390244 53:0.048780488 56:0.024390244 59:0.048780488 60:0.048780488 69:0.024390244 71:0.024390244 72:0.024390244 73:0.024390244 74:0.024390244 84:0.024390244 86:1 
3.36358566101486 1:0.27439024 2:0.37195122 3:0.20731707 4:0.14634146 5:0.073170732 6:0.097560976 7:0.1097561 8:0.024390244 9:0.036585366 10:0.17073171 11:0.085365854 12:0.06097561 13:0.073170732 14:0.048780488 15:0.024390244 16:0.048780488 17:0.06097561 18:0.073170732 20:0.012195122 21:0.037037037 22:0.018518519 23:0.074074074 26:0.055555556 27:0.018518519 29:0.018518519 30:0.018518519 31:0.037037037 32:0.037037037 38:0.037037037 40:0.018518519 41:0.037037037 42:0.055555556 43:0.037037037 44:0.055555556 45:0.037037037 46:0.018518519 53:0.018518519 54:0.037037037 57:0.018518519 58:0.037037037 62:0.018518519 65:0.018518519 66:0.074074074 69:0.018518519 72:0.037037037 73:0.018518519 74:0.018518519 75:0.055555556 76:0.018518519 86:1 
3.36358566101486 1:0.26160338 2:0.2742616 3:0.21518987 4:0.24894515 5:0.06779661 6:0.084745763 7:0.06779661 8:0.059322034 9:0.025423729 10:0.076271186 11:0.093220339 12:0.06779661 13:0.076271186 14:0.025423729 15:0.033898305 16:0.084745763 17:0.076271186 18:0.093220339 19:0.016949153 20:0.050847458 22:0.037974684 23:0.025316456 24:0.025316456 26:0.037974684 27:0.037974684 29:0.050632911 30:0.025316456 32:0.012658228 33:0.025316456 34:0.012658228 36:0.012658228 38:0.025316456 43:0.012658228 44:0.025316456 45:0.012658228 46:0.025316456 47:0.050632911 48:0.012658228 49:0.050632911 50:0.025316456 51:0.012658228 52:0.025316456 53:0.037974684 55:0.025316456 56:0.012658228 59:0.012658228 61:0.012658228 62:0.012658228 65:0.025316456 66:0.012658228 67:0.012658228 69:0.012658228 70:0.025316456 74:0.025316456 75:0.063291139 76:0.025316456 81:0.025316456 82:0.037974684 83:0.012658228 84:0.025316456 86:1 
3.36358566101486 1:0.28488372 2:0.27906977 3:0.25581395 4:0.18023256 5:0.10465116 6:0.081395349 7:0.093023256 8:0.058139535 9:0.023255814 10:0.081395349 11:0.081395349 12:0.069767442 13:0.058139535 14:0.046511628 15:0.10465116 16:0.023255814 17:0.046511628 18:0.093023256 20:0.034883721 21:0.01754386 22:0.035087719 23:0.035087719 24:0.01754386 25:0.01754386 26:0.01754386 27:0.035087719 30:0.01754386 31:0.070175439 38:0.01754386 39:0.01754386 42:0.035087719 43:0.01754386 44:0.035087719 45:0.052631579 47:0.035087719 48:0.01754386 50:0.01754386 51:0.01754386 53:0.01754386 54:0.01754386 56:0.01754386 57:0.035087719 60:0.035087719 61:0.035087719 63:0.01754386 65:0.052631579 66:0.01754386 69:0.035087719 71:0.01754386 73:0.035087719 74:0.052631579 75:0.01754386 81:0.052631579 84:0.01754386 86:1 
3.36358566101486 1:0.31700288 2:0.32564841 3:0.16426513 4:0.19308357 5:0.098265896 6:0.10982659 7:0.092485549 8:0.040462428 9:0.080924855 10:0.10982659 11:0.063583815 12:0.063583815 13:0.040462428 14:0.028901734 15:0.028901734 16:0.028901734 17:0.075144509 18:0.086705202 19:0.011560694 20:0.040462428 21:0.052173913 22:0.026086957 23:0.060869565 26:0.017391304 27:0.043478261 28:0.0086956522 29:0.026086957 30:0.017391304 32:0.0086956522 33:0.026086957 34:0.0086956522 36:0.0086956522 37:0.0086956522 38:0.034782609 39:0.0086956522 40:0.017391304 41:0.034782609 42:0.043478261 43:0.026086957 44:0.043478261 45:0.017391304 46:0.017391304 47:0.0086956522 48:0.0086956522 49:0.017391304 50:0.026086957 52:0.017391304 53:0.026086957 54:0.034782609 55:0.0086956522 56:0.0086956522 57:0.026086957 62:0.0086956522 65:0.026086957 66:0.0086956522 68:0.0086956522 69:0.017391304 70:0.017391304 71:0.0086956522 72:0.026086957 74:0.026086957 75:0.026086957 76:0.034782609 77:0.0086956522 78:0.0086956522 80:0.0086956522 82:0.026086957 86:1 
3.36358566101486 1:0.30290102 2:0.36006826 3:0.15102389 4:0.18600683 5:0.10750853 6:0.09556314 7:0.04778157 8:0.059726962 9:0.083617747 10:0.1331058 11:0.063139932 12:0.07337884 13:0.035836177 14:0.064846416 15:0.029010239 16:0.02559727 17:0.068259386 18:0.07337884 19:0.0068259386 20:0.032423208 21:0.030769231 22:0.043589744 23:0.017948718 24:0.015384615 25:0.025641026 26:0.017948718 27:0.01025641 28:0.012820513 29:0.025641026 30:0.023076923 31:0.0076923077 32:0.0051282051 33:0.033333333 34:0.015384615 36:0.01025641 37:0.030769231 38:0.035897436 39:0.01025641 40:0.01025641 41:0.035897436 42:0.074358974 43:0.012820513 44:0.028205128 45:0.020512821 46:0.025641026 47:0.015384615 48:0.0076923077 49:0.025641026 50:0.028205128 51:0.01025641 52:0.020512821 53:0.015384615 54:0.01025641 55:0.0076923077 56:0.0076923077 57:0.0076923077 58:0.017948718 59:0.0076923077 60:0.01025641 61:0.0076923077 62:0.0025641026 63:0.0076923077 64:0.012820513 65:0.012820513 66:0.012820513 68:0.0051282051 69:0.020512821 70:0.025641026 71:0.015384615 72:0.01025641 73:0.0025641026 74:0.020512821 75:0.020512821 76:0.012820513 78:0.0025641026 81:0.012820513 82:0.012820513 84:0.01025641 88:1 
3.36358566101486 1:0.30698066 2:0.2960471 3:0.18334735 4:0.21362489 5:0.099326599 6:0.063973064 7:0.079124579 8:0.060606061 9:0.063973064 10:0.10774411 11:0.062289562 12:0.065656566 13:0.067340067 14:0.04040404 15:0.04040404 16:0.033670034 17:0.079124579 18:0.080808081 19:0.0033670034 20:0.052188552 21:0.035353535 22:0.03030303 23:0.015151515 24:0.0075757576 25:0.015151515 26:0.037878788 27:0.0050505051 28:0.01010101 29:0.045454545 30:0.017676768 31:0.015151515 32:0.02020202 33:0.032828283 34:0.012626263 36:0.0050505051 37:0.017676768 38:0.0075757576 39:0.01010101 40:0.012626263 41:0.022727273 42:0.042929293 43:0.017676768 44:0.02020202 45:0.015151515 46:0.0075757576 47:0.017676768 48:0.01010101 49:0.027777778 50:0.012626263 52:0.02020202 53:0.022727273 54:0.017676768 55:0.017676768 56:0.02020202 57:0.01010101 58:0.022727273 59:0.0075757576 60:0.017676768 61:0.0025252525 62:0.01010101 63:0.0025252525 64:0.012626263 65:0.017676768 66:0.012626263 67:0.0025252525 68:0.01010101 69:0.027777778 70:0.0075757576 71:0.022727273 72:0.015151515 73:0.017676768 74:0.03030303 75:0.027777778 76:0.027777778 79:0.0025252525 81:0.015151515 82:0.022727273 84:0.0075757576 88:1 
3.36358566101486 1:0.3470852 2:0.31928251 3:0.18834081 4:0.14529148 5:0.14183124 6:0.10233393 7:0.035906643 8:0.043087971 9:0.10951526 10:0.10412926 11:0.078994614 12:0.044883303 13:0.068222621 14:0.046678636 15:0.044883303 16:0.035906643 17:0.052064632 18:0.048473968 19:0.021543986 20:0.021543986 21:0.056603774 22:0.053908356 23:0.021563342 24:0.016172507 25:0.032345013 26:0.045822102 27:0.021563342 28:0.010781671 29:0.013477089 30:0.013477089 31:0.013477089 32:0.0053908356 33:0.02425876 34:0.016172507 35:0.0053908356 36:0.0053908356 37:0.021563342 38:0.032345013 39:0.0080862534 40:0.021563342 41:0.021563342 42:0.02425876 43:0.032345013 44:0.021563342 45:0.035040431 46:0.018867925 47:0.010781671 48:0.013477089 49:0.021563342 50:0.010781671 51:0.0026954178 52:0.0026954178 53:0.02425876 54:0.010781671 55:0.010781671 56:0.0026954178 57:0.029649596 58:0.02425876 59:0.0080862534 60:0.010781671 61:0.016172507 62:0.0053908356 63:0.016172507 64:0.0026954178 65:0.0080862534 66:0.010781671 67:0.0053908356 68:0.010781671 69:0.016172507 70:0.02425876 71:0.010781671 72:0.010781671 73:0.016172507 74:0.018867925 75:0.010781671 77:0.0080862534 78:0.0053908356 80:0.0026954178 82:0.013477089 83:0.010781671 88:1 
3.36358566101486 1:0.24830853 2:0.25575101 3:0.25439783 4:0.24154263 5:0.059539919 6:0.055480379 7:0.062246279 8:0.060893099 9:0.056833559 10:0.081190798 11:0.069012179 12:0.059539919 13:0.073071719 14:0.048714479 15:0.079837618 16:0.046008119 17:0.069012179 18:0.059539919 19:0.050067659 20:0.069012179 21:0.024390244 22:0.020325203 23:0.0081300813 24:0.012195122 25:0.010162602 26:0.022357724 27:0.010162602 28:0.012195122 29:0.018292683 30:0.010162602 31:0.018292683 32:0.016260163 33:0.020325203 34:0.014227642 35:0.012195122 36:0.016260163 37:0.0081300813 38:0.024390244 39:0.0081300813 40:0.0081300813 41:0.016260163 42:0.020325203 43:0.016260163 44:0.022357724 45:0.0081300813 46:0.018292683 47:0.022357724 48:0.016260163 49:0.020325203 50:0.012195122 51:0.0040650407 52:0.014227642 53:0.026422764 54:0.012195122 55:0.026422764 56:0.018292683 57:0.006097561 58:0.014227642 59:0.028455285 60:0.0081300813 61:0.016260163 62:0.020325203 63:0.020325203 64:0.018292683 65:0.012195122 66:0.0040650407 67:0.016260163 68:0.012195122 69:0.006097561 70:0.016260163 71:0.028455285 72:0.016260163 73:0.016260163 74:0.020325203 75:0.024390244 76:0.018292683 77:0.0081300813 78:0.006097561 79:0.010162602 80:0.006097561 81:0.018292683 82:0.024390244 83:0.016260163 84:0.018292683 88:1 
3.36358566101486 1:0.31036585 2:0.35304878 3:0.16280488 4:0.17378049 5:0.11341463 6:0.087804878 7:0.051219512 8:0.043902439 9:0.09695122 10:0.1347561 11:0.06402439 12:0.06097561 13:0.057926829 14:0.051219512 15:0.028658537 16:0.037804878 17:0.056097561 18:0.075609756 19:0.006097561 20:0.033536585 21:0.044830741 22:0.031107045 23:0.02378774 24:0.021043001 25:0.02378774 26:0.025617566 27:0.017383349 28:0.012808783 29:0.019213175 30:0.012808783 31:0.013723696 32:0.016468435 33:0.014638609 34:0.020128088 35:0.0018298262 36:0.0082342177 37:0.029277219 38:0.038426349 39:0.013723696 40:0.010978957 41:0.031107045 42:0.056724611 43:0.017383349 44:0.043915828 45:0.021043001 46:0.021043001 47:0.010064044 48:0.013723696 49:0.013723696 50:0.032021958 52:0.017383349 53:0.028362306 54:0.01189387 55:0.010064044 56:0.0091491308 57:0.014638609 58:0.015553522 59:0.010064044 60:0.0045745654 61:0.0091491308 62:0.013723696 63:0.0036596523 64:0.0073193047 65:0.0045745654 66:0.018298262 67:0.00091491308 68:0.0036596523 69:0.01189387 70:0.012808783 71:0.015553522 72:0.010064044 73:0.020128088 74:0.021043001 75:0.015553522 76:0.014638609 77:0.0018298262 78:0.0027447392 79:0.00091491308 81:0.012808783 82:0.010064044 84:0.0064043916 88:1 
3.36358566101486 1:0.34322034 2:0.22457627 3:0.21610169 4:0.21610169 5:0.12711864 6:0.016949153 7:0.093220339 8:0.084745763 9:0.059322034 10:0.093220339 11:0.042372881 12:0.016949153 13:0.093220339 14:0.059322034 15:0.025423729 16:0.084745763 17:0.084745763 18:0.06779661 19:0.0084745763 20:0.042372881 21:0.038461538 22:0.012820513 23:0.038461538 24:0.012820513 26:0.012820513 28:0.012820513 29:0.038461538 30:0.012820513 31:0.025641026 32:0.012820513 33:0.012820513 34:0.012820513 35:0.012820513 37:0.012820513 38:0.025641026 39:0.025641026 40:0.038461538 41:0.025641026 42:0.025641026 44:0.012820513 45:0.012820513 46:0.012820513 47:0.012820513 48:0.038461538 50:0.012820513 53:0.025641026 54:0.012820513 55:0.038461538 59:0.012820513 60:0.012820513 61:0.012820513 63:0.012820513 64:0.012820513 65:0.012820513 66:0.012820513 67:0.012820513 69:0.1025641 70:0.025641026 71:0.012820513 72:0.038461538 74:0.025641026 75:0.051282051 76:0.012820513 81:0.025641026 82:0.012820513 86:1 
3.36358566101486 1:0.28401998 2:0.34706617 3:0.19350811 4:0.17540574 5:0.072409488 6:0.12359551 7:0.056179775 8:0.051186017 9:0.078651685 10:0.11610487 11:0.06866417 12:0.066167291 13:0.066167291 14:0.063670412 15:0.041198502 16:0.031210986 17:0.047440699 18:0.061173533 19:0.018726592 20:0.037453184 21:0.02247191 22:0.014981273 23:0.013108614 24:0.0074906367 25:0.028089888 26:0.024344569 27:0.016853933 28:0.0037453184 29:0.011235955 30:0.011235955 31:0.016853933 32:0.0056179775 33:0.0074906367 34:0.013108614 35:0.0056179775 36:0.0037453184 37:0.029962547 38:0.033707865 39:0.0074906367 40:0.020599251 41:0.050561798 42:0.050561798 43:0.02247191 44:0.018726592 45:0.037453184 46:0.024344569 47:0.013108614 48:0.0037453184 49:0.031835206 50:0.018726592 51:0.016853933 52:0.02247191 53:0.035580524 54:0.013108614 55:0.014981273 56:0.011235955 57:0.018726592 58:0.011235955 59:0.0056179775 60:0.0037453184 61:0.024344569 62:0.024344569 63:0.0056179775 64:0.0037453184 65:0.0093632959 66:0.013108614 67:0.0037453184 68:0.013108614 69:0.014981273 70:0.02247191 71:0.0074906367 72:0.0093632959 73:0.020599251 74:0.024344569 75:0.014981273 76:0.0093632959 77:0.0056179775 78:0.0093632959 79:0.0018726592 81:0.018726592 82:0.0056179775 83:0.0037453184 84:0.011235955 88:1 
3.36358566101486 1:0.21765914 2:0.27104723 3:0.27720739 4:0.23408624 5:0.049382716 6:0.057613169 7:0.074074074 8:0.037037037 9:0.028806584 10:0.065843621 11:0.11111111 12:0.0781893 13:0.061728395 14:0.065843621 15:0.082304527 16:0.074074074 17:0.074074074 18:0.069958848 19:0.0041152263 20:0.065843621 21:0.018518519 22:0.018518519 23:0.018518519 25:0.012345679 26:0.012345679 27:0.018518519 28:0.0061728395 29:0.012345679 30:0.012345679 31:0.030864198 32:0.0061728395 33:0.0061728395 34:0.0061728395 37:0.0061728395 38:0.018518519 39:0.012345679 40:0.0061728395 42:0.018518519 43:0.030864198 45:0.0061728395 46:0.012345679 47:0.012345679 48:0.012345679 49:0.0061728395 50:0.043209877 52:0.037037037 53:0.018518519 54:0.018518519 55:0.037037037 56:0.012345679 57:0.030864198 58:0.018518519 59:0.012345679 60:0.018518519 61:0.067901235 62:0.018518519 63:0.0061728395 64:0.012345679 65:0.030864198 66:0.037037037 67:0.0061728395 68:0.0061728395 69:0.0061728395 70:0.0061728395 71:0.012345679 74:0.030864198 75:0.043209877 76:0.018518519 78:0.0061728395 79:0.012345679 81:0.037037037 82:0.043209877 84:0.030864198 87:1 
3.36358566101486 1:0.24953789 2:0.31977819 3:0.21072089 4:0.21996303 5:0.077777778 6:0.07037037 7:0.07037037 8:0.037037037 9:0.048148148 10:0.11481481 11:0.088888889 12:0.092592593 13:0.044444444 14:0.037037037 15:0.051851852 16:0.055555556 17:0.074074074 18:0.074074074 19:0.018518519 20:0.044444444 21:0.027777778 22:0.016666667 23:0.011111111 24:0.022222222 25:0.0055555556 26:0.016666667 27:0.022222222 29:0.033333333 30:0.011111111 31:0.016666667 32:0.016666667 33:0.027777778 35:0.0055555556 36:0.0055555556 37:0.016666667 38:0.016666667 39:0.011111111 40:0.011111111 41:0.022222222 42:0.044444444 43:0.027777778 44:0.05 45:0.0055555556 46:0.011111111 47:0.011111111 48:0.022222222 49:0.016666667 50:0.038888889 51:0.0055555556 52:0.016666667 53:0.016666667 54:0.022222222 55:0.0055555556 56:0.011111111 57:0.0055555556 58:0.022222222 59:0.033333333 61:0.016666667 62:0.011111111 63:0.016666667 64:0.0055555556 65:0.011111111 66:0.022222222 67:0.0055555556 68:0.011111111 69:0.011111111 70:0.022222222 71:0.016666667 72:0.0055555556 73:0.033333333 74:0.011111111 75:0.022222222 76:0.016666667 78:0.011111111 81:0.016666667 82:0.022222222 83:0.011111111 84:0.016666667 87:1 
3.36358566101486 1:0.315197 2:0.32082552 3:0.19324578 4:0.17073171 5:0.11257036 6:0.090056285 7:0.063789869 8:0.03564728 9:0.082551595 10:0.11257036 11:0.091932458 12:0.045028143 13:0.054409006 14:0.052532833 15:0.037523452 16:0.041275797 17:0.07879925 18:0.054409006 19:0.0075046904 20:0.039399625 21:0.053521127 22:0.030985915 23:0.022535211 24:0.011267606 25:0.028169014 26:0.028169014 27:0.036619718 28:0.01971831 29:0.01971831 30:0.016901408 31:0.014084507 32:0.014084507 33:0.011267606 34:0.01971831 36:0.0028169014 37:0.03943662 38:0.030985915 39:0.014084507 40:0.0084507042 41:0.022535211 42:0.03943662 43:0.025352113 44:0.030985915 45:0.025352113 46:0.025352113 47:0.014084507 48:0.025352113 49:0.01971831 50:0.01971831 52:0.0056338028 53:0.0056338028 54:0.0028169014 55:0.0084507042 56:0.0084507042 57:0.0084507042 58:0.011267606 59:0.014084507 60:0.0084507042 61:0.022535211 62:0.014084507 63:0.0028169014 64:0.014084507 65:0.014084507 66:0.016901408 67:0.0028169014 68:0.011267606 69:0.01971831 70:0.016901408 71:0.022535211 72:0.011267606 73:0.0028169014 74:0.016901408 75:0.014084507 76:0.011267606 77:0.0028169014 78:0.0028169014 79:0.0028169014 80:0.0028169014 81:0.014084507 82:0.0028169014 84:0.014084507 88:1 
3.36358566101486 1:0.30732861 2:0.33096927 3:0.18676123 4:0.1749409 5:0.1042654 6:0.085308057 7:0.08056872 8:0.042654028 9:0.08056872 10:0.11848341 11:0.071090047 12:0.061611374 13:0.052132701 14:0.047393365 15:0.047393365 16:0.023696682 17:0.066350711 18:0.075829384 19:0.0047393365 20:0.037914692 21:0.04964539 22:0.028368794 23:0.014184397 24:0.014184397 25:0.021276596 26:0.056737589 27:0.014184397 28:0.021276596 29:0.014184397 30:0.021276596 31:0.028368794 32:0.021276596 33:0.0070921986 36:0.021276596 37:0.028368794 38:0.014184397 39:0.014184397 41:0.028368794 42:0.035460993 43:0.028368794 44:0.056737589 45:0.014184397 46:0.028368794 47:0.035460993 48:0.0070921986 49:0.014184397 50:0.014184397 52:0.014184397 53:0.028368794 54:0.0070921986 55:0.0070921986 56:0.014184397 57:0.0070921986 58:0.0070921986 59:0.0070921986 61:0.014184397 62:0.021276596 63:0.0070921986 65:0.021276596 66:0.014184397 68:0.0070921986 69:0.014184397 70:0.028368794 71:0.021276596 72:0.014184397 73:0.028368794 74:0.014184397 75:0.0070921986 76:0.014184397 82:0.021276596 84:0.0070921986 87:1 
3.36358566101486 1:0.30555556 2:0.31349206 3:0.1984127 4:0.18253968 5:0.13492063 6:0.071428571 7:0.047619048 8:0.015873016 9:0.079365079 10:0.1031746 11:0.095238095 12:0.079365079 13:0.063492063 14:0.03968254 15:0.055555556 16:0.031746032 17:0.063492063 18:0.055555556 19:0.0079365079 20:0.055555556 21:0.035714286 22:0.035714286 23:0.047619048 24:0.047619048 25:0.023809524 26:0.023809524 28:0.047619048 29:0.035714286 30:0.011904762 31:0.023809524 32:0.011904762 33:0.011904762 34:0.011904762 36:0.047619048 37:0.023809524 38:0.011904762 39:0.011904762 40:0.011904762 41:0.011904762 42:0.047619048 43:0.047619048 44:0.023809524 46:0.035714286 47:0.05952381 48:0.035714286 49:0.023809524 50:0.011904762 52:0.011904762 53:0.011904762 54:0.011904762 55:0.023809524 59:0.011904762 60:0.023809524 62:0.023809524 65:0.011904762 69:0.011904762 70:0.011904762 74:0.011904762 75:0.011904762 76:0.023809524 82:0.011904762 84:0.011904762 86:1 
3.36358566101486 1:0.275 2:0.31 3:0.2475 4:0.1675 5:0.065 6:0.055 7:0.09 8:0.045 9:0.065 10:0.105 11:0.1 12:0.05 13:0.11 14:0.075 15:0.035 16:0.045 17:0.055 18:0.065 19:0.005 20:0.035 21:0.022556391 22:0.022556391 23:0.015037594 24:0.015037594 25:0.022556391 26:0.030075188 27:0.007518797 28:0.015037594 29:0.030075188 30:0.015037594 31:0.037593985 32:0.015037594 33:0.007518797 34:0.022556391 37:0.022556391 38:0.007518797 41:0.022556391 42:0.052631579 43:0.022556391 44:0.030075188 45:0.037593985 46:0.022556391 47:0.022556391 49:0.015037594 50:0.030075188 52:0.022556391 53:0.022556391 54:0.030075188 55:0.037593985 56:0.030075188 57:0.030075188 58:0.022556391 59:0.007518797 60:0.015037594 61:0.030075188 62:0.015037594 64:0.022556391 66:0.007518797 67:0.007518797 68:0.015037594 70:0.007518797 71:0.015037594 72:0.022556391 75:0.022556391 76:0.007518797 81:0.015037594 82:0.030075188 87:1 
3.36358566101486 1:0.33443163 2:0.28885228 3:0.20977485 4:0.16694124 5:0.12747253 6:0.087912088 7:0.07032967 8:0.058241758 9:0.069230769 10:0.09010989 11:0.085714286 12:0.057142857 13:0.078021978 14:0.045054945 15:0.047252747 16:0.037362637 17:0.050549451 18:0.052747253 19:0.0087912088 20:0.034065934 21:0.049423394 22:0.02306425 23:0.029654036 24:0.026359143 25:0.029654036 26:0.031301483 27:0.029654036 28:0.014827018 29:0.032948929 30:0.018121911 31:0.02306425 32:0.0098846787 33:0.02306425 34:0.019769357 35:0.0032948929 36:0.011532125 37:0.014827018 38:0.02306425 39:0.011532125 40:0.018121911 41:0.031301483 42:0.026359143 43:0.016474465 44:0.02800659 45:0.02306425 46:0.016474465 47:0.016474465 48:0.013179572 49:0.026359143 50:0.014827018 51:0.0016474465 52:0.0082372323 53:0.02800659 54:0.0049423394 55:0.024711697 56:0.0082372323 57:0.013179572 58:0.016474465 59:0.019769357 60:0.0065897858 61:0.014827018 62:0.0098846787 63:0.0049423394 64:0.013179572 65:0.0065897858 66:0.0098846787 67:0.0016474465 68:0.013179572 69:0.0098846787 70:0.013179572 71:0.011532125 72:0.013179572 73:0.0065897858 74:0.019769357 75:0.02306425 76:0.0098846787 77:0.0016474465 78:0.0016474465 79:0.0049423394 80:0.0032948929 81:0.0065897858 82:0.0049423394 83:0.0032948929 84:0.0049423394 88:1 
3.36358566101486 1:0.28666667 2:0.26 3:0.22333333 4:0.23 5:0.1 6:0.086666667 7:0.08 8:0.033333333 9:0.046666667 10:0.066666667 11:0.073333333 12:0.053333333 13:0.053333333 14:0.06 15:0.046666667 16:0.073333333 17:0.073333333 18:0.066666667 19:0.013333333 20:0.073333333 21:0.06 22:0.01 23:0.02 24:0.02 25:0.01 26:0.01 27:0.05 28:0.01 29:0.04 30:0.02 31:0.02 32:0.01 33:0.01 34:0.01 35:0.01 36:0.02 37:0.01 39:0.01 40:0.01 41:0.04 43:0.01 44:0.01 45:0.01 46:0.03 48:0.04 49:0.02 50:0.04 54:0.01 55:0.03 56:0.01 57:0.01 58:0.02 59:0.01 60:0.01 61:0.02 62:0.03 64:0.04 66:0.03 69:0.01 70:0.04 71:0.01 72:0.01 74:0.03 75:0.01 76:0.01 81:0.03 82:0.03 83:0.01 84:0.03 86:1 
2.980207603330133 1:0.34134615 2:0.18269231 3:0.21153846 4:0.26442308 5:0.10576923 6:0.076923077 7:0.048076923 8:0.13461538 9:0.057692308 10:0.038461538 11:0.048076923 12:0.019230769 13:0.048076923 14:0.076923077 15:0.048076923 16:0.057692308 17:0.10576923 18:0.0096153846 19:0.048076923 20:0.076923077 21:0.028985507 22:0.014492754 24:0.057971014 28:0.028985507 29:0.014492754 30:0.014492754 31:0.028985507 32:0.014492754 33:0.057971014 35:0.028985507 37:0.028985507 39:0.014492754 40:0.057971014 42:0.028985507 44:0.014492754 48:0.014492754 53:0.043478261 54:0.014492754 56:0.014492754 57:0.014492754 58:0.028985507 59:0.014492754 61:0.014492754 62:0.014492754 63:0.014492754 66:0.014492754 67:0.014492754 69:0.014492754 70:0.086956522 72:0.11594203 75:0.028985507 77:0.014492754 78:0.014492754 79:0.057971014 83:0.014492754 86:1 
3.36358566101486 1:0.33333333 2:0.23076923 3:0.21082621 4:0.22507123 5:0.10857143 6:0.057142857 7:0.074285714 8:0.091428571 9:0.051428571 10:0.097142857 11:0.034285714 12:0.022857143 13:0.051428571 14:0.051428571 15:0.051428571 16:0.051428571 17:0.12 18:0.051428571 19:0.057142857 20:0.028571429 21:0.068376068 22:0.017094017 23:0.017094017 24:0.025641026 25:0.034188034 26:0.034188034 27:0.017094017 28:0.0085470085 29:0.0085470085 30:0.017094017 31:0.0085470085 32:0.0085470085 33:0.05982906 34:0.0085470085 36:0.094017094 37:0.0085470085 38:0.0085470085 39:0.0085470085 40:0.0085470085 41:0.025641026 42:0.025641026 43:0.017094017 44:0.0085470085 45:0.034188034 46:0.017094017 47:0.0085470085 48:0.0085470085 49:0.017094017 51:0.0085470085 52:0.0085470085 53:0.0085470085 54:0.0085470085 55:0.017094017 57:0.017094017 59:0.025641026 60:0.0085470085 62:0.034188034 63:0.0085470085 64:0.025641026 65:0.0085470085 67:0.017094017 68:0.017094017 69:0.0085470085 71:0.042735043 72:0.0085470085 73:0.0085470085 74:0.025641026 75:0.0085470085 76:0.0085470085 77:0.0085470085 79:0.0085470085 80:0.025641026 82:0.0085470085 86:1 
3.36358566101486 1:0.22635659 2:0.2620155 3:0.27751938 4:0.23410853 5:0.052795031 6:0.049689441 7:0.062111801 8:0.046583851 9:0.046583851 10:0.090062112 11:0.096273292 12:0.052795031 13:0.077639752 14:0.055900621 15:0.068322981 16:0.080745342 17:0.065217391 18:0.043478261 19:0.043478261 20:0.068322981 21:0.03255814 22:0.013953488 23:0.018604651 24:0.0046511628 26:0.03255814 27:0.013953488 28:0.023255814 29:0.018604651 30:0.018604651 31:0.013953488 32:0.027906977 33:0.0046511628 34:0.018604651 35:0.013953488 36:0.0093023256 37:0.0093023256 38:0.0093023256 39:0.023255814 40:0.0046511628 41:0.0093023256 42:0.018604651 43:0.037209302 44:0.018604651 45:0.037209302 46:0.027906977 47:0.018604651 48:0.023255814 49:0.0046511628 50:0.013953488 51:0.0046511628 52:0.0093023256 53:0.013953488 54:0.013953488 55:0.018604651 57:0.0093023256 58:0.023255814 59:0.023255814 60:0.018604651 61:0.0093023256 62:0.0046511628 63:0.013953488 64:0.013953488 65:0.013953488 66:0.0093023256 67:0.027906977 68:0.023255814 69:0.0093023256 70:0.0046511628 71:0.013953488 72:0.0093023256 73:0.0046511628 74:0.0093023256 75:0.041860465 77:0.0093023256 78:0.013953488 79:0.0093023256 80:0.027906977 81:0.027906977 83:0.013953488 84:0.03255814 87:1 
3.36358566101486 1:0.32554517 2:0.294081 3:0.18411215 4:0.19626168 5:0.1271028 6:0.07788162 7:0.064174455 8:0.054205607 9:0.069158879 10:0.10903427 11:0.052336449 12:0.059813084 13:0.06105919 14:0.064797508 15:0.030529595 16:0.038629283 17:0.070404984 18:0.046105919 19:0.026168224 20:0.048598131 21:0.054205607 22:0.031775701 23:0.022429907 24:0.028971963 25:0.028971963 26:0.028037383 27:0.011214953 28:0.030841121 29:0.018691589 30:0.024299065 31:0.0093457944 32:0.014953271 33:0.014953271 34:0.019626168 35:0.0046728972 36:0.012149533 37:0.029906542 38:0.01682243 39:0.013084112 40:0.01588785 41:0.0065420561 42:0.041121495 43:0.018691589 44:0.026168224 45:0.013084112 46:0.012149533 47:0.008411215 48:0.01588785 49:0.0065420561 50:0.013084112 51:0.0046728972 52:0.020560748 53:0.026168224 54:0.013084112 55:0.012149533 56:0.012149533 57:0.014953271 58:0.028971963 59:0.013084112 60:0.014018692 61:0.010280374 62:0.010280374 63:0.0074766355 64:0.012149533 65:0.0074766355 66:0.0074766355 67:0.0065420561 68:0.010280374 69:0.020560748 70:0.01588785 71:0.017757009 72:0.014953271 73:0.0037383178 74:0.026168224 75:0.008411215 76:0.008411215 77:0.0056074766 78:0.010280374 79:0.0018691589 80:0.008411215 81:0.014018692 82:0.011214953 83:0.0028037383 84:0.0056074766 88:1 
3.36358566101486 1:0.32369942 2:0.27514451 3:0.21098266 4:0.19017341 5:0.11560694 6:0.076300578 7:0.080924855 8:0.047398844 9:0.063583815 10:0.082080925 11:0.078612717 12:0.056647399 13:0.073988439 14:0.050867052 15:0.045086705 16:0.041618497 17:0.073988439 18:0.060115607 19:0.0057803468 20:0.047398844 21:0.067708333 22:0.017361111 23:0.032986111 24:0.0086805556 25:0.03125 26:0.019097222 27:0.0069444444 28:0.012152778 29:0.022569444 30:0.015625 31:0.013888889 32:0.012152778 33:0.019097222 34:0.013888889 35:0.0034722222 36:0.010416667 37:0.024305556 38:0.010416667 39:0.015625 40:0.013888889 41:0.0086805556 42:0.027777778 43:0.012152778 44:0.027777778 45:0.020833333 46:0.03125 47:0.022569444 48:0.017361111 49:0.026041667 50:0.026041667 52:0.012152778 53:0.019097222 54:0.022569444 55:0.015625 56:0.0086805556 57:0.013888889 58:0.015625 59:0.012152778 60:0.010416667 61:0.027777778 62:0.0034722222 63:0.010416667 64:0.017361111 65:0.0086805556 66:0.013888889 67:0.0034722222 68:0.0069444444 69:0.013888889 70:0.010416667 71:0.020833333 72:0.012152778 73:0.015625 74:0.017361111 75:0.024305556 76:0.017361111 78:0.0034722222 79:0.0052083333 81:0.027777778 82:0.0086805556 84:0.0086805556 88:1 
3.36358566101486 1:0.30252101 2:0.31722689 3:0.19537815 4:0.18487395 5:0.1302521 6:0.067226891 7:0.071428571 8:0.033613445 9:0.079831933 10:0.092436975 11:0.084033613 12:0.084033613 13:0.050420168 14:0.058823529 15:0.046218487 16:0.025210084 17:0.042016807 18:0.075630252 19:0.0084033613 20:0.050420168 21:0.038216561 22:0.031847134 23:0.012738854 24:0.025477707 25:0.025477707 26:0.044585987 27:0.0063694268 28:0.0063694268 29:0.012738854 30:0.012738854 31:0.012738854 32:0.0063694268 33:0.012738854 34:0.025477707 36:0.01910828 37:0.050955414 38:0.0063694268 39:0.012738854 40:0.0063694268 41:0.025477707 42:0.044585987 43:0.025477707 45:0.031847134 46:0.038216561 47:0.0063694268 48:0.01910828 49:0.012738854 50:0.01910828 52:0.025477707 53:0.01910828 55:0.031847134 56:0.0063694268 57:0.01910828 59:0.0063694268 60:0.01910828 61:0.012738854 62:0.025477707 63:0.025477707 65:0.012738854 66:0.012738854 67:0.0063694268 68:0.0063694268 69:0.012738854 70:0.01910828 71:0.01910828 73:0.012738854 74:0.01910828 75:0.012738854 76:0.01910828 78:0.0063694268 81:0.01910828 82:0.025477707 84:0.012738854 87:1 
3.36358566101486 1:0.28411633 2:0.3310962 3:0.20357942 4:0.18120805 5:0.09009009 6:0.081081081 7:0.058558559 8:0.022522523 9:0.076576577 10:0.12162162 11:0.09009009 12:0.040540541 13:0.067567568 14:0.054054054 15:0.036036036 16:0.058558559 17:0.085585586 18:0.072072072 19:0.009009009 20:0.036036036 21:0.034013605 22:0.027210884 23:0.020408163 24:0.013605442 25:0.034013605 26:0.047619048 27:0.020408163 28:0.013605442 29:0.027210884 30:0.027210884 31:0.0068027211 32:0.020408163 33:0.013605442 34:0.0068027211 35:0.0068027211 36:0.0068027211 37:0.0068027211 38:0.034013605 39:0.0068027211 40:0.027210884 41:0.027210884 42:0.027210884 43:0.020408163 44:0.013605442 45:0.013605442 46:0.034013605 47:0.027210884 48:0.020408163 50:0.020408163 51:0.0068027211 52:0.0068027211 53:0.020408163 54:0.0068027211 55:0.020408163 56:0.0068027211 57:0.013605442 58:0.020408163 59:0.020408163 61:0.013605442 63:0.013605442 65:0.013605442 66:0.034013605 68:0.020408163 69:0.0068027211 71:0.020408163 72:0.027210884 73:0.013605442 74:0.047619048 75:0.013605442 76:0.013605442 81:0.0068027211 82:0.013605442 83:0.0068027211 84:0.0068027211 87:1 
3.36358566101486 1:0.3380035 2:0.31348511 3:0.18563923 4:0.16287215 5:0.12280702 6:0.084210526 7:0.052631579 8:0.031578947 9:0.094736842 10:0.10877193 11:0.073684211 12:0.063157895 13:0.070175439 14:0.038596491 15:0.045614035 16:0.031578947 17:0.094736842 18:0.056140351 19:0.014035088 20:0.01754386 21:0.047368421 22:0.057894737 23:0.026315789 24:0.015789474 25:0.021052632 26:0.031578947 27:0.015789474 28:0.042105263 29:0.0052631579 30:0.0052631579 31:0.036842105 32:0.010526316 33:0.026315789 34:0.0052631579 35:0.015789474 37:0.031578947 38:0.010526316 39:0.015789474 40:0.021052632 41:0.015789474 42:0.052631579 43:0.026315789 44:0.021052632 45:0.021052632 46:0.021052632 47:0.026315789 48:0.026315789 49:0.015789474 50:0.015789474 51:0.0052631579 52:0.010526316 53:0.042105263 54:0.015789474 55:0.0052631579 56:0.021052632 57:0.0052631579 58:0.015789474 59:0.010526316 60:0.010526316 61:0.0052631579 62:0.0052631579 64:0.010526316 65:0.015789474 68:0.0052631579 69:0.010526316 70:0.021052632 71:0.021052632 72:0.015789474 73:0.0052631579 74:0.021052632 75:0.010526316 76:0.010526316 82:0.010526316 84:0.0052631579 87:1 
3.36358566101486 1:0.32192846 2:0.34214619 3:0.18118196 4:0.15474339 5:0.13063764 6:0.10419907 7:0.065318818 8:0.048211509 9:0.063763608 10:0.14152411 11:0.057542768 12:0.041990669 13:0.049766719 14:0.069984448 15:0.038880249 16:0.032659409 17:0.051321928 18:0.063763608 19:0.0093312597 20:0.031104199 21:0.037383178 22:0.046728972 23:0.025700935 24:0.0070093458 25:0.018691589 26:0.025700935 27:0.030373832 28:0.011682243 29:0.03271028 30:0.014018692 31:0.011682243 32:0.0070093458 33:0.01635514 34:0.025700935 35:0.0023364486 36:0.0023364486 37:0.028037383 38:0.039719626 39:0.014018692 40:0.0093457944 41:0.03271028 42:0.060747664 43:0.023364486 44:0.028037383 45:0.014018692 46:0.023364486 47:0.014018692 48:0.0023364486 49:0.01635514 50:0.021028037 52:0.0046728972 53:0.030373832 54:0.0093457944 55:0.011682243 56:0.0070093458 57:0.021028037 58:0.014018692 59:0.011682243 60:0.014018692 61:0.0070093458 62:0.0093457944 63:0.01635514 64:0.0093457944 65:0.011682243 66:0.01635514 67:0.0023364486 68:0.0046728972 69:0.028037383 70:0.018691589 71:0.0093457944 72:0.01635514 73:0.0093457944 74:0.014018692 75:0.0023364486 76:0.011682243 79:0.0046728972 81:0.0070093458 82:0.025700935 83:0.0023364486 84:0.0070093458 88:1 
2.018567990994551 1:0.32018209 2:0.30146687 3:0.18664643 4:0.1917046 5:0.11639676 6:0.091093117 7:0.052631579 8:0.058704453 9:0.079959514 10:0.11133603 11:0.062753036 12:0.050607287 13:0.062753036 14:0.046558704 15:0.038461538 16:0.039473684 17:0.061740891 18:0.049595142 19:0.032388664 20:0.045546559 21:0.047040971 22:0.036418816 23:0.016691958 24:0.010622155 25:0.025796662 26:0.040971168 27:0.013657056 28:0.0075872534 29:0.02124431 30:0.013657056 31:0.015174507 32:0.0075872534 33:0.019726859 34:0.013657056 35:0.010622155 36:0.0091047041 37:0.027314112 38:0.019726859 39:0.012139605 40:0.016691958 41:0.024279211 42:0.050075873 43:0.012139605 44:0.016691958 45:0.025796662 46:0.010622155 47:0.013657056 48:0.015174507 49:0.018209408 50:0.015174507 51:0.010622155 52:0.0091047041 53:0.018209408 54:0.0091047041 55:0.010622155 56:0.013657056 57:0.02276176 58:0.016691958 59:0.0030349014 60:0.0030349014 61:0.010622155 62:0.013657056 63:0.0091047041 64:0.010622155 65:0.013657056 66:0.0030349014 67:0.0091047041 68:0.012139605 69:0.02124431 70:0.016691958 71:0.016691958 72:0.015174507 73:0.016691958 74:0.025796662 75:0.010622155 76:0.0060698027 77:0.012139605 78:0.0091047041 79:0.0075872534 80:0.004552352 81:0.018209408 82:0.016691958 83:0.0091047041 84:0.0075872534 88:1 
3.36358566101486 1:0.2 2:0.16666667 3:0.30833333 4:0.325 5:0.083333333 6:0.016666667 7:0.066666667 8:0.066666667 9:0.016666667 10:0.05 11:0.05 12:0.033333333 14:0.083333333 15:0.11666667 16:0.11666667 17:0.066666667 18:0.033333333 19:0.066666667 20:0.13333333 23:0.05 24:0.025 27:0.05 30:0.025 31:0.025 35:0.025 36:0.1 43:0.05 47:0.05 48:0.025 50:0.025 51:0.025 52:0.025 55:0.025 58:0.025 60:0.05 63:0.05 64:0.025 65:0.025 68:0.05 69:0.025 71:0.025 72:0.05 75:0.025 77:0.05 78:0.025 84:0.05 86:1 
3.36358566101486 1:0.2125 2:0.20833333 3:0.2875 4:0.29166667 5:0.05 6:0.016666667 7:0.066666667 8:0.091666667 9:0.033333333 10:0.05 11:0.066666667 12:0.075 13:0.066666667 14:0.041666667 15:0.066666667 16:0.091666667 17:0.05 18:0.083333333 19:0.10833333 20:0.041666667 21:0.025 22:0.0125 23:0.0125 27:0.0125 28:0.0125 30:0.0125 32:0.0125 35:0.0125 36:0.025 38:0.025 40:0.0125 41:0.0125 42:0.0125 43:0.0125 44:0.0125 45:0.025 46:0.05 49:0.0125 51:0.05 53:0.025 54:0.025 55:0.025 56:0.025 60:0.025 61:0.0125 63:0.0375 64:0.025 65:0.025 66:0.0125 67:0.05 68:0.0125 71:0.025 72:0.0375 73:0.025 74:0.025 76:0.0375 77:0.075 78:0.0125 79:0.0125 80:0.025 81:0.0125 82:0.025 83:0.0125 84:0.0125 86:1 
3.36358566101486 1:0.3894081 2:0.25856698 3:0.21183801 4:0.14018692 5:0.1875 6:0.06875 7:0.0625 8:0.05 9:0.0625 10:0.0875 11:0.06875 12:0.025 13:0.1 14:0.06875 15:0.025 16:0.04375 17:0.05625 18:0.05 19:0.03125 20:0.0125 21:0.093457944 22:0.018691589 23:0.046728972 24:0.018691589 26:0.037383178 27:0.018691589 29:0.0093457944 30:0.028037383 32:0.0093457944 33:0.0093457944 34:0.028037383 36:0.0093457944 37:0.046728972 38:0.018691589 39:0.0093457944 40:0.028037383 41:0.037383178 42:0.018691589 43:0.018691589 44:0.018691589 45:0.0093457944 46:0.037383178 47:0.0093457944 48:0.037383178 49:0.0093457944 50:0.0093457944 52:0.0093457944 53:0.056074766 54:0.028037383 55:0.037383178 56:0.037383178 57:0.0093457944 58:0.0093457944 60:0.0093457944 61:0.018691589 62:0.018691589 63:0.0093457944 64:0.018691589 68:0.0093457944 69:0.028037383 71:0.018691589 72:0.018691589 74:0.0093457944 76:0.0093457944 81:0.0093457944 86:1 
3.36358566101486 1:0.26829268 2:0.36097561 3:0.17073171 4:0.2 5:0.068627451 6:0.068627451 7:0.058823529 8:0.029411765 9:0.078431373 10:0.15686275 11:0.068627451 12:0.088235294 13:0.058823529 14:0.049019608 15:0.039215686 16:0.019607843 17:0.098039216 18:0.058823529 19:0.0098039216 20:0.049019608 21:0.044117647 22:0.014705882 23:0.014705882 25:0.014705882 26:0.029411765 28:0.044117647 29:0.014705882 30:0.029411765 31:0.044117647 32:0.014705882 33:0.014705882 34:0.014705882 36:0.014705882 37:0.029411765 38:0.029411765 41:0.014705882 42:0.088235294 43:0.014705882 44:0.014705882 45:0.058823529 46:0.044117647 50:0.029411765 52:0.044117647 55:0.014705882 58:0.029411765 60:0.014705882 63:0.014705882 64:0.014705882 65:0.029411765 66:0.014705882 70:0.029411765 71:0.029411765 72:0.029411765 73:0.014705882 74:0.029411765 75:0.014705882 76:0.014705882 81:0.014705882 84:0.014705882 86:1 
3.36358566101486 1:0.28739003 2:0.31964809 3:0.19941349 4:0.19354839 5:0.10588235 6:0.094117647 7:0.070588235 8:0.052941176 9:0.035294118 10:0.11176471 11:0.094117647 12:0.070588235 13:0.064705882 14:0.076470588 15:0.023529412 16:0.029411765 17:0.047058824 18:0.047058824 19:0.011764706 20:0.064705882 21:0.044247788 23:0.017699115 25:0.0088495575 26:0.044247788 28:0.0088495575 29:0.017699115 30:0.053097345 31:0.017699115 32:0.017699115 33:0.017699115 34:0.017699115 36:0.0088495575 37:0.044247788 38:0.017699115 39:0.026548673 40:0.0088495575 41:0.026548673 42:0.03539823 43:0.03539823 44:0.026548673 45:0.053097345 46:0.0088495575 47:0.0088495575 48:0.017699115 49:0.026548673 52:0.044247788 53:0.0088495575 54:0.0088495575 58:0.0088495575 59:0.017699115 60:0.053097345 61:0.017699115 62:0.017699115 65:0.017699115 68:0.0088495575 69:0.026548673 70:0.017699115 71:0.017699115 72:0.026548673 73:0.0088495575 74:0.017699115 75:0.026548673 76:0.017699115 79:0.017699115 81:0.0088495575 86:1 
3.36358566101486 1:0.35809019 2:0.32360743 3:0.16445623 4:0.15384615 5:0.10106383 6:0.14361702 7:0.069148936 8:0.10638298 9:0.074468085 10:0.10106383 11:0.079787234 12:0.053191489 13:0.04787234 14:0.063829787 15:0.021276596 16:0.021276596 17:0.069148936 18:0.031914894 19:0.0053191489 20:0.010638298 21:0.024 22:0.08 23:0.024 24:0.024 25:0.024 26:0.04 27:0.032 28:0.008 29:0.032 32:0.008 33:0.04 34:0.016 36:0.024 37:0.024 38:0.04 39:0.032 41:0.024 42:0.056 43:0.024 44:0.032 45:0.032 46:0.016 47:0.024 48:0.008 49:0.04 50:0.024 52:0.008 55:0.024 56:0.008 57:0.008 58:0.008 59:0.016 61:0.008 62:0.008 63:0.008 64:0.008 65:0.008 69:0.016 70:0.024 71:0.048 72:0.016 73:0.008 77:0.008 81:0.016 86:1 
3.36358566101486 1:0.34256055 2:0.32871972 3:0.14878893 4:0.1799308 5:0.17361111 6:0.083333333 7:0.0625 8:0.041666667 9:0.069444444 10:0.13888889 11:0.055555556 12:0.083333333 13:0.020833333 14:0.020833333 15:0.048611111 16:0.034722222 17:0.0625 18:0.069444444 20:0.034722222 21:0.083333333 22:0.052083333 24:0.03125 25:0.03125 26:0.052083333 27:0.03125 28:0.010416667 30:0.020833333 31:0.010416667 32:0.010416667 35:0.020833333 36:0.03125 37:0.03125 38:0.010416667 40:0.010416667 41:0.03125 42:0.052083333 43:0.020833333 44:0.010416667 45:0.020833333 46:0.020833333 48:0.010416667 49:0.010416667 50:0.041666667 52:0.03125 53:0.03125 54:0.010416667 55:0.010416667 58:0.020833333 59:0.010416667 60:0.010416667 61:0.041666667 64:0.020833333 65:0.010416667 66:0.010416667 69:0.010416667 70:0.020833333 72:0.020833333 73:0.010416667 74:0.020833333 76:0.020833333 81:0.010416667 82:0.020833333 86:1 
3.36358566101486 1:0.31607419 2:0.35471406 3:0.14914992 4:0.18006182 5:0.10510046 6:0.10510046 7:0.066460587 8:0.063369397 9:0.081916538 10:0.15455951 11:0.068006182 12:0.069551777 13:0.049459042 14:0.032457496 15:0.023183926 16:0.026275116 17:0.055641422 18:0.043276662 19:0.0092735703 20:0.046367852 21:0.039443155 22:0.03712297 23:0.016241299 24:0.011600928 25:0.020881671 26:0.044083527 27:0.018561485 28:0.027842227 29:0.020881671 30:0.020881671 31:0.0046403712 32:0.0092807425 33:0.018561485 34:0.020881671 35:0.0046403712 36:0.0046403712 37:0.039443155 38:0.025522042 39:0.011600928 40:0.013921114 41:0.034802784 42:0.069605568 43:0.018561485 44:0.025522042 45:0.016241299 46:0.023201856 47:0.0092807425 48:0.011600928 49:0.016241299 50:0.018561485 51:0.0023201856 52:0.018561485 53:0.016241299 54:0.011600928 55:0.0046403712 56:0.011600928 57:0.018561485 58:0.0092807425 59:0.011600928 60:0.0092807425 61:0.013921114 62:0.0092807425 63:0.0069605568 64:0.0023201856 65:0.013921114 66:0.011600928 68:0.013921114 69:0.018561485 70:0.016241299 71:0.0069605568 72:0.032482599 73:0.0092807425 74:0.023201856 75:0.0069605568 76:0.013921114 77:0.0023201856 79:0.0023201856 81:0.016241299 82:0.0069605568 83:0.0023201856 84:0.0023201856 88:1 
2.728396080864352 1:0.15306122 2:0.31632653 3:0.26530612 4:0.26530612 5:0.040816327 6:0.020408163 7:0.040816327 8:0.020408163 9:0.020408163 10:0.081632653 11:0.16326531 12:0.10204082 13:0.040816327 14:0.040816327 15:0.081632653 16:0.081632653 17:0.081632653 18:0.12244898 20:0.06122449 26:0.03125 28:0.03125 31:0.0625 32:0.03125 34:0.03125 37:0.03125 41:0.03125 42:0.03125 43:0.03125 46:0.03125 48:0.03125 50:0.09375 52:0.03125 54:0.03125 60:0.03125 61:0.03125 63:0.03125 64:0.0625 66:0.125 68:0.03125 69:0.03125 71:0.03125 72:0.03125 76:0.03125 82:0.03125 85:1 
2.094529365451648 1:0.11702128 2:0.29787234 3:0.30851064 4:0.27659574 6:0.085106383 7:0.021276596 8:0.021276596 9:0.021276596 10:0.042553191 11:0.10638298 12:0.085106383 13:0.021276596 14:0.10638298 15:0.12765957 16:0.10638298 17:0.063829787 18:0.10638298 20:0.085106383 27:0.032258065 28:0.096774194 32:0.032258065 34:0.032258065 43:0.032258065 44:0.032258065 45:0.032258065 46:0.032258065 47:0.032258065 52:0.032258065 55:0.032258065 59:0.064516129 62:0.064516129 63:0.032258065 64:0.032258065 65:0.032258065 75:0.19354839 76:0.12903226 81:0.032258065 85:1 
3.36358566101486 1:0.24376731 2:0.30747922 3:0.22714681 4:0.22160665 5:0.072222222 6:0.066666667 7:0.061111111 8:0.044444444 9:0.055555556 10:0.13888889 11:0.044444444 12:0.055555556 13:0.05 14:0.083333333 15:0.044444444 16:0.038888889 17:0.066666667 18:0.033333333 19:0.083333333 20:0.061111111 21:0.016666667 22:0.025 23:0.016666667 24:0.033333333 25:0.016666667 26:0.033333333 28:0.0083333333 29:0.025 30:0.0083333333 35:0.0083333333 37:0.016666667 38:0.0083333333 40:0.025 41:0.025 42:0.041666667 43:0.033333333 44:0.025 45:0.0083333333 46:0.0083333333 48:0.016666667 49:0.041666667 51:0.025 52:0.025 53:0.016666667 54:0.025 56:0.025 57:0.0083333333 58:0.041666667 59:0.025 61:0.025 62:0.025 64:0.033333333 65:0.0083333333 66:0.0083333333 67:0.025 69:0.0083333333 70:0.025 71:0.0083333333 72:0.016666667 74:0.025 75:0.016666667 77:0.033333333 78:0.025 79:0.0083333333 80:0.016666667 81:0.025 82:0.025 83:0.0083333333 86:1 
3.36358566101486 1:0.26896552 2:0.31954023 3:0.1862069 4:0.22528736 5:0.10138249 6:0.069124424 7:0.064516129 8:0.032258065 9:0.02764977 10:0.12903226 11:0.10138249 12:0.064516129 13:0.032258065 14:0.046082949 15:0.036866359 16:0.055299539 17:0.10599078 18:0.073732719 20:0.059907834 21:0.075862069 22:0.020689655 23:0.0068965517 26:0.027586207 27:0.020689655 28:0.013793103 29:0.027586207 31:0.020689655 32:0.027586207 33:0.0068965517 34:0.0068965517 36:0.013793103 37:0.013793103 38:0.020689655 39:0.0068965517 40:0.013793103 41:0.0068965517 42:0.027586207 43:0.027586207 44:0.04137931 46:0.034482759 47:0.020689655 48:0.04137931 49:0.027586207 50:0.034482759 52:0.013793103 53:0.0068965517 54:0.0068965517 55:0.013793103 56:0.0068965517 57:0.0068965517 58:0.027586207 60:0.0068965517 61:0.020689655 63:0.020689655 65:0.04137931 68:0.013793103 69:0.020689655 70:0.020689655 71:0.013793103 72:0.0068965517 73:0.0068965517 74:0.062068966 75:0.013793103 76:0.027586207 78:0.0068965517 81:0.020689655 82:0.013793103 84:0.013793103 87:1 
3.36358566101486 1:0.31254192 2:0.32729712 3:0.18511066 4:0.1750503 5:0.099328859 6:0.088590604 7:0.080536913 8:0.04295302 9:0.081879195 10:0.12751678 11:0.061744966 12:0.059060403 13:0.067114094 14:0.052348993 15:0.034899329 16:0.026845638 17:0.06442953 18:0.056375839 19:0.012080537 20:0.044295302 21:0.042253521 22:0.032193159 23:0.020120724 24:0.010060362 25:0.020120724 26:0.024144869 27:0.022132797 28:0.018108652 29:0.022132797 30:0.020120724 31:0.018108652 32:0.0060362173 33:0.018108652 34:0.010060362 36:0.010060362 37:0.020120724 38:0.026156942 39:0.016096579 40:0.016096579 41:0.036217304 42:0.064386318 43:0.026156942 44:0.026156942 45:0.010060362 46:0.020120724 47:0.010060362 48:0.012072435 49:0.022132797 50:0.012072435 52:0.0080482897 53:0.036217304 54:0.012072435 55:0.016096579 56:0.014084507 57:0.020120724 58:0.0060362173 59:0.010060362 60:0.010060362 61:0.012072435 62:0.010060362 63:0.0040241449 64:0.010060362 65:0.010060362 66:0.014084507 68:0.016096579 69:0.020120724 70:0.014084507 71:0.018108652 72:0.0060362173 73:0.018108652 74:0.018108652 75:0.024144869 76:0.016096579 77:0.0020120724 78:0.0020120724 79:0.0020120724 80:0.0040241449 81:0.014084507 82:0.010060362 83:0.0020120724 84:0.0080482897 88:1 
3.36358566101486 1:0.37401575 2:0.31889764 3:0.15944882 4:0.1476378 5:0.11811024 6:0.17322835 7:0.086614173 8:0.051181102 9:0.070866142 10:0.094488189 11:0.051181102 12:0.023622047 13:0.062992126 14:0.062992126 15:0.0078740157 16:0.039370079 17:0.066929134 18:0.066929134 20:0.023622047 21:0.053254438 22:0.029585799 23:0.035502959 24:0.01183432 25:0.065088757 26:0.059171598 27:0.023668639 28:0.01183432 29:0.029585799 30:0.017751479 31:0.0059171598 32:0.029585799 33:0.023668639 34:0.0059171598 36:0.017751479 37:0.017751479 38:0.047337278 39:0.01183432 41:0.041420118 42:0.035502959 44:0.01183432 45:0.023668639 46:0.035502959 47:0.01183432 48:0.01183432 49:0.023668639 50:0.01183432 52:0.0059171598 53:0.023668639 55:0.017751479 56:0.01183432 57:0.0059171598 58:0.0059171598 59:0.017751479 61:0.0059171598 64:0.0059171598 65:0.017751479 66:0.017751479 68:0.01183432 69:0.01183432 70:0.041420118 71:0.017751479 73:0.01183432 74:0.023668639 75:0.01183432 78:0.0059171598 81:0.01183432 82:0.0059171598 84:0.0059171598 87:1 
3.36358566101486 1:0.10550459 2:0.12844037 3:0.44954128 4:0.31651376 5:0.0091743119 6:0.0091743119 7:0.055045872 8:0.027522936 9:0.0091743119 10:0.0091743119 11:0.073394495 12:0.027522936 13:0.055045872 14:0.027522936 15:0.16513761 16:0.20183486 17:0.036697248 18:0.091743119 19:0.1559633 20:0.04587156 24:0.013888889 27:0.013888889 31:0.027777778 32:0.041666667 34:0.013888889 35:0.013888889 36:0.013888889 40:0.013888889 47:0.069444444 48:0.013888889 50:0.013888889 51:0.027777778 55:0.041666667 56:0.027777778 59:0.013888889 61:0.013888889 62:0.027777778 63:0.041666667 64:0.055555556 65:0.027777778 66:0.027777778 67:0.069444444 68:0.027777778 71:0.013888889 72:0.027777778 75:0.083333333 76:0.013888889 78:0.027777778 79:0.097222222 80:0.041666667 82:0.013888889 83:0.013888889 84:0.013888889 86:1 
3.36358566101486 1:0.28608631 2:0.31919643 3:0.2016369 4:0.19308036 5:0.10714286 6:0.087797619 7:0.061011905 8:0.046130952 9:0.060267857 10:0.12276786 11:0.061011905 12:0.06547619 13:0.058035714 14:0.061755952 15:0.044642857 16:0.041666667 17:0.044642857 18:0.056547619 19:0.030505952 20:0.050595238 21:0.043526786 22:0.029017857 23:0.029017857 24:0.016741071 25:0.021205357 26:0.027901786 27:0.020089286 28:0.010044643 29:0.012276786 30:0.010044643 31:0.020089286 32:0.0078125 33:0.022321429 34:0.011160714 35:0.0055803571 36:0.0066964286 37:0.014508929 38:0.014508929 39:0.010044643 40:0.0078125 41:0.035714286 42:0.044642857 43:0.033482143 44:0.026785714 45:0.014508929 46:0.0234375 47:0.014508929 48:0.016741071 49:0.027901786 50:0.025669643 51:0.015625 52:0.026785714 53:0.024553571 54:0.016741071 55:0.0078125 56:0.0089285714 57:0.014508929 58:0.016741071 59:0.020089286 60:0.0066964286 61:0.013392857 62:0.0089285714 63:0.0089285714 64:0.0066964286 65:0.020089286 66:0.010044643 67:0.012276786 68:0.0044642857 69:0.012276786 70:0.0022321429 71:0.0066964286 72:0.0078125 73:0.011160714 74:0.016741071 75:0.0078125 76:0.0066964286 77:0.0066964286 78:0.0066964286 79:0.0022321429 80:0.0022321429 81:0.017857143 82:0.020089286 83:0.014508929 84:0.011160714 88:1 
3.36358566101486 1:0.29181495 2:0.34519573 3:0.17912218 4:0.18386714 5:0.10557533 6:0.10557533 7:0.055753262 8:0.03084223 9:0.077105575 10:0.15302491 11:0.06405694 12:0.051008304 13:0.037959668 14:0.036773428 15:0.054567023 16:0.029655991 17:0.065243179 18:0.049822064 19:0.024911032 20:0.058125741 21:0.033807829 22:0.033807829 23:0.010676157 24:0.0088967972 25:0.019572954 26:0.037366548 27:0.014234875 28:0.019572954 29:0.012455516 30:0.010676157 31:0.0088967972 32:0.0035587189 33:0.0053380783 34:0.014234875 36:0.0035587189 37:0.040925267 38:0.042704626 39:0.017793594 40:0.010676157 41:0.033807829 42:0.076512456 43:0.017793594 44:0.014234875 45:0.012455516 46:0.012455516 47:0.0088967972 48:0.0071174377 49:0.017793594 50:0.0053380783 51:0.0035587189 52:0.0088967972 53:0.016014235 54:0.0088967972 55:0.010676157 56:0.0088967972 57:0.017793594 58:0.0088967972 59:0.0088967972 60:0.0017793594 61:0.016014235 62:0.021352313 63:0.012455516 64:0.014234875 65:0.014234875 66:0.012455516 67:0.0053380783 68:0.012455516 69:0.03024911 70:0.03024911 71:0.014234875 72:0.0088967972 73:0.017793594 74:0.028469751 75:0.021352313 76:0.0088967972 77:0.0017793594 78:0.0053380783 79:0.012455516 80:0.0088967972 81:0.021352313 82:0.0088967972 83:0.010676157 84:0.012455516 88:1 
3.248372945313272 1:0.31145585 2:0.37708831 3:0.12052506 4:0.19093079 5:0.11961722 6:0.11244019 7:0.0215311 8:0.074162679 9:0.074162679 10:0.16028708 11:0.043062201 12:0.074162679 13:0.038277512 14:0.055023923 15:0.0215311 16:0.028708134 17:0.064593301 18:0.074162679 19:0.011961722 20:0.026315789 21:0.028776978 22:0.04676259 23:0.014388489 24:0.014388489 25:0.014388489 26:0.043165468 27:0.014388489 28:0.014388489 33:0.021582734 34:0.021582734 35:0.0071942446 36:0.0035971223 37:0.032374101 38:0.035971223 39:0.014388489 40:0.017985612 41:0.04676259 42:0.071942446 43:0.035971223 44:0.032374101 45:0.0071942446 47:0.0071942446 48:0.0071942446 49:0.017985612 50:0.014388489 51:0.0035971223 52:0.0071942446 53:0.025179856 54:0.017985612 55:0.0035971223 56:0.0071942446 57:0.021582734 58:0.014388489 59:0.0071942446 60:0.0071942446 62:0.0071942446 64:0.0035971223 65:0.017985612 68:0.0035971223 69:0.039568345 70:0.032374101 71:0.017985612 72:0.0071942446 73:0.028776978 74:0.028776978 75:0.028776978 76:0.0071942446 77:0.0035971223 78:0.010791367 79:0.010791367 81:0.028776978 82:0.017985612 84:0.0035971223 87:1 
3.36358566101486 1:0.34977578 2:0.31390135 3:0.20179372 4:0.13452915 5:0.16216216 6:0.072072072 7:0.063063063 8:0.045045045 9:0.099099099 10:0.09009009 11:0.12612613 12:0.072072072 13:0.063063063 14:0.036036036 15:0.054054054 16:0.009009009 17:0.036036036 18:0.045045045 20:0.027027027 21:0.081081081 22:0.027027027 23:0.013513514 24:0.027027027 25:0.040540541 26:0.040540541 27:0.027027027 28:0.040540541 29:0.027027027 31:0.013513514 36:0.013513514 38:0.027027027 40:0.013513514 41:0.040540541 42:0.013513514 43:0.013513514 45:0.013513514 46:0.013513514 48:0.013513514 49:0.013513514 50:0.040540541 52:0.013513514 53:0.067567568 54:0.027027027 57:0.027027027 58:0.067567568 59:0.040540541 61:0.027027027 62:0.013513514 63:0.027027027 69:0.013513514 70:0.013513514 73:0.013513514 74:0.027027027 79:0.013513514 81:0.027027027 82:0.027027027 86:1 
3.36358566101486 1:0.28305085 2:0.33220339 3:0.23389831 4:0.15084746 5:0.094915254 6:0.1220339 7:0.047457627 8:0.040677966 9:0.077966102 10:0.077966102 11:0.11525424 12:0.027118644 13:0.050847458 14:0.098305085 15:0.047457627 16:0.047457627 17:0.037288136 18:0.06779661 19:0.013559322 20:0.033898305 21:0.045918367 22:0.020408163 23:0.025510204 24:0.0051020408 25:0.040816327 26:0.015306122 27:0.045918367 29:0.010204082 30:0.030612245 31:0.010204082 34:0.015306122 35:0.0051020408 36:0.010204082 37:0.030612245 38:0.015306122 39:0.010204082 40:0.025510204 41:0.0051020408 42:0.035714286 43:0.025510204 44:0.010204082 45:0.020408163 46:0.06122449 47:0.0051020408 48:0.015306122 49:0.015306122 50:0.020408163 53:0.010204082 54:0.030612245 56:0.0051020408 57:0.030612245 58:0.025510204 59:0.035714286 61:0.020408163 62:0.015306122 63:0.010204082 64:0.010204082 65:0.010204082 66:0.040816327 67:0.0051020408 68:0.020408163 69:0.020408163 71:0.010204082 72:0.010204082 73:0.020408163 74:0.020408163 75:0.015306122 78:0.015306122 81:0.025510204 82:0.010204082 83:0.0051020408 87:1 
3.36358566101486 1:0.35454545 2:0.31818182 3:0.15454545 4:0.17272727 5:0.10909091 6:0.16363636 7:0.072727273 8:0.018181818 9:0.072727273 10:0.090909091 11:0.036363636 12:0.054545455 13:0.072727273 14:0.036363636 15:0.036363636 16:0.018181818 17:0.090909091 18:0.090909091 20:0.036363636 21:0.027777778 22:0.055555556 23:0.027777778 24:0.027777778 25:0.055555556 26:0.055555556 31:0.027777778 34:0.027777778 37:0.027777778 38:0.027777778 39:0.055555556 41:0.083333333 45:0.027777778 48:0.027777778 49:0.11111111 53:0.027777778 57:0.027777778 58:0.027777778 62:0.027777778 68:0.027777778 69:0.027777778 71:0.055555556 74:0.027777778 75:0.027777778 82:0.027777778 84:0.027777778 86:1 
3.36358566101486 1:0.336 2:0.32 3:0.18 4:0.164 5:0.096 6:0.152 7:0.048 8:0.04 9:0.096 10:0.096 11:0.048 12:0.04 13:0.048 14:0.088 15:0.032 16:0.032 17:0.096 18:0.024 19:0.032 20:0.032 21:0.036144578 22:0.036144578 23:0.012048193 24:0.012048193 25:0.024096386 26:0.036144578 27:0.036144578 28:0.024096386 29:0.036144578 30:0.036144578 32:0.012048193 33:0.036144578 35:0.012048193 37:0.036144578 38:0.036144578 39:0.024096386 40:0.024096386 41:0.060240964 42:0.012048193 43:0.048192771 46:0.012048193 47:0.012048193 48:0.012048193 49:0.024096386 51:0.036144578 52:0.024096386 53:0.012048193 54:0.012048193 58:0.012048193 59:0.036144578 60:0.012048193 65:0.012048193 66:0.012048193 68:0.012048193 69:0.036144578 70:0.012048193 71:0.024096386 74:0.024096386 77:0.024096386 78:0.024096386 81:0.012048193 82:0.012048193 86:1 
3.36358566101486 1:0.26012793 2:0.35074627 3:0.21428571 4:0.17484009 5:0.078891258 6:0.089552239 7:0.063965885 8:0.046908316 9:0.061833689 10:0.12153518 11:0.089552239 12:0.07249467 13:0.049040512 14:0.076759062 15:0.0554371 16:0.029850746 17:0.051172708 18:0.068230277 19:0.0085287846 20:0.036247335 21:0.025641026 22:0.019230769 23:0.019230769 24:0.012820513 25:0.022435897 26:0.03525641 27:0.022435897 28:0.0096153846 29:0.012820513 30:0.022435897 31:0.022435897 32:0.012820513 33:0.0096153846 34:0.019230769 36:0.0096153846 37:0.028846154 38:0.012820513 39:0.0032051282 40:0.0096153846 41:0.028846154 42:0.038461538 43:0.038461538 44:0.03525641 45:0.019230769 46:0.041666667 47:0.012820513 48:0.016025641 49:0.022435897 50:0.041666667 51:0.0032051282 52:0.0096153846 53:0.0096153846 54:0.012820513 55:0.0096153846 56:0.0096153846 57:0.019230769 58:0.016025641 59:0.016025641 60:0.0096153846 61:0.019230769 62:0.016025641 63:0.019230769 64:0.016025641 65:0.019230769 66:0.012820513 68:0.0032051282 69:0.0096153846 70:0.019230769 71:0.022435897 72:0.0064102564 73:0.012820513 74:0.016025641 75:0.0096153846 76:0.016025641 78:0.0032051282 81:0.016025641 82:0.016025641 84:0.0064102564 88:1 
3.36358566101486 1:0.31468531 2:0.25874126 3:0.23776224 4:0.18881119 5:0.14084507 6:0.042253521 7:0.042253521 8:0.056338028 9:0.056338028 10:0.098591549 11:0.11267606 12:0.028169014 13:0.084507042 14:0.028169014 15:0.042253521 16:0.056338028 17:0.070422535 18:0.042253521 19:0.070422535 20:0.028169014 21:0.042553191 22:0.021276596 24:0.021276596 26:0.021276596 27:0.021276596 30:0.021276596 32:0.021276596 33:0.021276596 37:0.021276596 38:0.021276596 41:0.042553191 42:0.021276596 43:0.042553191 44:0.021276596 45:0.042553191 46:0.042553191 48:0.063829787 49:0.042553191 53:0.042553191 55:0.021276596 56:0.021276596 58:0.021276596 61:0.063829787 65:0.042553191 69:0.042553191 70:0.021276596 71:0.042553191 77:0.021276596 78:0.021276596 80:0.042553191 83:0.042553191 86:1 
3.36358566101486 1:0.32228916 2:0.29819277 3:0.17771084 4:0.20180723 5:0.15060241 6:0.10843373 7:0.060240964 8:0.036144578 9:0.036144578 10:0.11445783 11:0.060240964 12:0.090361446 13:0.048192771 14:0.036144578 15:0.036144578 16:0.024096386 17:0.054216867 18:0.036144578 19:0.054216867 20:0.054216867 21:0.036363636 22:0.081818182 23:0.027272727 24:0.0090909091 25:0.027272727 26:0.045454545 27:0.0090909091 28:0.045454545 29:0.018181818 30:0.0090909091 31:0.0090909091 32:0.036363636 33:0.0090909091 34:0.0090909091 36:0.0090909091 37:0.0090909091 38:0.018181818 40:0.0090909091 41:0.045454545 42:0.036363636 43:0.018181818 44:0.0090909091 45:0.036363636 47:0.027272727 48:0.018181818 49:0.036363636 50:0.018181818 51:0.036363636 52:0.027272727 53:0.018181818 54:0.0090909091 55:0.0090909091 58:0.0090909091 60:0.0090909091 61:0.0090909091 63:0.0090909091 68:0.018181818 69:0.018181818 71:0.0090909091 72:0.0090909091 73:0.0090909091 74:0.0090909091 77:0.018181818 78:0.027272727 79:0.027272727 80:0.0090909091 81:0.027272727 82:0.0090909091 84:0.0090909091 86:1 
3.36358566101486 1:0.255 2:0.325 3:0.195 4:0.225 5:0.11 6:0.07 7:0.04 8:0.01 9:0.03 10:0.1 11:0.12 12:0.14 13:0.07 14:0.02 15:0.05 17:0.07 18:0.07 19:0.04 20:0.06 21:0.060606061 22:0.03030303 23:0.03030303 24:0.015151515 25:0.015151515 26:0.015151515 27:0.015151515 29:0.015151515 31:0.015151515 32:0.015151515 34:0.045454545 38:0.015151515 40:0.015151515 41:0.03030303 42:0.015151515 44:0.045454545 46:0.060606061 48:0.03030303 49:0.03030303 50:0.015151515 53:0.015151515 54:0.03030303 58:0.03030303 61:0.015151515 62:0.03030303 63:0.03030303 65:0.015151515 68:0.015151515 69:0.015151515 71:0.015151515 74:0.060606061 75:0.03030303 76:0.075757576 77:0.015151515 78:0.015151515 79:0.015151515 81:0.03030303 82:0.015151515 86:1 
2.525257447965704 1:0.20629371 2:0.24825175 3:0.24125874 4:0.3041958 5:0.027972028 6:0.041958042 7:0.062937063 8:0.090909091 9:0.013986014 10:0.076923077 11:0.055944056 12:0.06993007 13:0.048951049 14:0.062937063 15:0.1048951 16:0.020979021 17:0.097902098 18:0.097902098 19:0.020979021 20:0.1048951 21:0.010526316 22:0.021052632 24:0.031578947 25:0.010526316 26:0.010526316 27:0.052631579 29:0.021052632 30:0.010526316 31:0.010526316 33:0.010526316 34:0.031578947 36:0.031578947 37:0.010526316 39:0.010526316 40:0.021052632 41:0.010526316 42:0.010526316 43:0.010526316 44:0.042105263 47:0.031578947 48:0.010526316 49:0.010526316 50:0.042105263 52:0.031578947 54:0.010526316 55:0.010526316 56:0.031578947 57:0.021052632 58:0.010526316 59:0.031578947 60:0.021052632 63:0.031578947 64:0.031578947 66:0.010526316 68:0.042105263 71:0.063157895 72:0.010526316 74:0.010526316 75:0.031578947 76:0.052631579 77:0.010526316 80:0.010526316 81:0.021052632 82:0.010526316 83:0.010526316 84:0.021052632 86:1 
3.36358566101486 1:0.21359223 2:0.19417476 3:0.28640777 4:0.30582524 5:0.048543689 6:0.038834951 7:0.087378641 8:0.029126214 9:0.019417476 10:0.029126214 11:0.097087379 12:0.058252427 13:0.067961165 14:0.048543689 15:0.097087379 16:0.048543689 17:0.087378641 18:0.067961165 19:0.029126214 20:0.14563107 21:0.029411765 28:0.044117647 30:0.014705882 31:0.073529412 32:0.029411765 33:0.073529412 36:0.029411765 42:0.029411765 43:0.014705882 45:0.044117647 46:0.014705882 47:0.073529412 48:0.058823529 52:0.058823529 54:0.014705882 55:0.044117647 59:0.044117647 63:0.014705882 64:0.014705882 65:0.014705882 68:0.014705882 69:0.014705882 71:0.014705882 75:0.029411765 76:0.029411765 79:0.014705882 81:0.044117647 82:0.029411765 83:0.014705882 84:0.058823529 86:1 
3.36358566101486 1:0.38186158 2:0.32696897 3:0.15990453 4:0.13126492 5:0.15513126 6:0.097852029 7:0.07398568 8:0.050119332 9:0.13603819 10:0.1097852 11:0.059665871 12:0.028639618 13:0.035799523 14:0.050119332 15:0.031026253 16:0.026252983 17:0.059665871 18:0.062052506 19:0.011933174 20:0.011933174 21:0.068100358 22:0.021505376 23:0.010752688 24:0.010752688 25:0.039426523 26:0.028673835 27:0.028673835 28:0.010752688 29:0.0035842294 30:0.010752688 32:0.0035842294 33:0.010752688 34:0.014336918 35:0.0071684588 36:0.0035842294 37:0.082437276 38:0.043010753 39:0.05734767 40:0.035842294 41:0.043010753 42:0.017921147 43:0.017921147 45:0.032258065 46:0.0035842294 47:0.0035842294 48:0.0071684588 50:0.021505376 51:0.0035842294 52:0.0035842294 53:0.039426523 54:0.021505376 55:0.025089606 56:0.0035842294 57:0.0035842294 58:0.028673835 59:0.017921147 60:0.010752688 63:0.0071684588 67:0.0071684588 69:0.0071684588 70:0.017921147 71:0.046594982 72:0.017921147 73:0.032258065 74:0.035842294 75:0.0071684588 76:0.0071684588 78:0.0035842294 81:0.0035842294 82:0.0071684588 84:0.0035842294 87:1 
3.36358566101486 1:0.17735849 2:0.24150943 3:0.28679245 4:0.29433962 5:0.022727273 6:0.03030303 7:0.037878788 8:0.068181818 9:0.03030303 10:0.053030303 11:0.10606061 12:0.068181818 13:0.045454545 14:0.075757576 15:0.090909091 16:0.083333333 17:0.098484848 18:0.068181818 19:0.037878788 20:0.083333333 22:0.011363636 24:0.022727273 26:0.011363636 29:0.011363636 32:0.034090909 33:0.034090909 34:0.034090909 43:0.011363636 45:0.011363636 46:0.045454545 47:0.022727273 48:0.034090909 49:0.011363636 50:0.034090909 52:0.045454545 53:0.022727273 57:0.011363636 58:0.022727273 59:0.022727273 60:0.022727273 61:0.034090909 62:0.056818182 63:0.034090909 64:0.045454545 65:0.034090909 66:0.011363636 69:0.034090909 70:0.011363636 72:0.022727273 73:0.011363636 74:0.022727273 75:0.022727273 76:0.022727273 78:0.034090909 79:0.011363636 80:0.022727273 81:0.034090909 82:0.034090909 83:0.011363636 84:0.011363636 86:1 
3.36358566101486 1:0.27615063 2:0.26359833 3:0.23849372 4:0.22175732 5:0.092436975 6:0.050420168 7:0.092436975 8:0.042016807 9:0.067226891 10:0.067226891 11:0.10084034 12:0.033613445 13:0.033613445 14:0.067226891 15:0.067226891 16:0.025210084 17:0.084033613 18:0.075630252 19:0.016806723 20:0.084033613 21:0.025316456 22:0.025316456 23:0.050632911 27:0.037974684 29:0.050632911 30:0.025316456 31:0.012658228 33:0.012658228 34:0.012658228 36:0.050632911 37:0.025316456 39:0.012658228 40:0.025316456 41:0.037974684 42:0.012658228 43:0.012658228 44:0.025316456 45:0.037974684 46:0.025316456 47:0.075949367 48:0.037974684 55:0.012658228 57:0.025316456 58:0.025316456 60:0.025316456 62:0.012658228 63:0.025316456 69:0.012658228 71:0.025316456 72:0.037974684 73:0.025316456 74:0.012658228 76:0.025316456 81:0.025316456 82:0.050632911 84:0.025316456 86:1 
3.36358566101486 1:0.1958042 2:0.23776224 3:0.24825175 4:0.31818182 5:0.041958042 6:0.041958042 7:0.062937063 8:0.048951049 9:0.020979021 10:0.062937063 11:0.055944056 12:0.076923077 13:0.048951049 14:0.06993007 15:0.076923077 16:0.062937063 17:0.083916084 18:0.083916084 19:0.041958042 20:0.11888112 23:0.031578947 24:0.021052632 26:0.021052632 28:0.021052632 29:0.010526316 31:0.010526316 32:0.010526316 33:0.021052632 36:0.021052632 37:0.010526316 38:0.010526316 39:0.010526316 42:0.021052632 43:0.021052632 45:0.010526316 46:0.031578947 47:0.010526316 48:0.031578947 49:0.021052632 50:0.010526316 51:0.010526316 52:0.031578947 53:0.010526316 56:0.010526316 57:0.010526316 58:0.042105263 62:0.010526316 63:0.052631579 64:0.031578947 65:0.042105263 66:0.021052632 67:0.010526316 68:0.031578947 69:0.031578947 70:0.010526316 71:0.021052632 72:0.021052632 73:0.010526316 75:0.042105263 76:0.021052632 77:0.010526316 78:0.031578947 81:0.042105263 82:0.052631579 84:0.031578947 86:1 
3.36358566101486 1:0.19905213 2:0.15165877 3:0.31753555 4:0.33175355 5:0.019047619 6:0.038095238 7:0.085714286 8:0.066666667 9:0.0095238095 10:0.028571429 11:0.057142857 12:0.057142857 13:0.038095238 14:0.038095238 15:0.12380952 16:0.13333333 17:0.11428571 18:0.047619048 19:0.038095238 20:0.1047619 23:0.028571429 24:0.028571429 25:0.014285714 27:0.014285714 28:0.042857143 31:0.042857143 32:0.071428571 33:0.014285714 35:0.014285714 36:0.042857143 43:0.014285714 46:0.014285714 48:0.014285714 52:0.057142857 53:0.014285714 54:0.014285714 56:0.014285714 59:0.057142857 61:0.028571429 62:0.014285714 63:0.042857143 64:0.028571429 65:0.014285714 66:0.014285714 68:0.042857143 71:0.057142857 72:0.014285714 74:0.014285714 75:0.057142857 76:0.028571429 78:0.014285714 79:0.028571429 80:0.014285714 81:0.014285714 82:0.028571429 84:0.028571429 86:1 
3.36358566101486 1:0.18691589 2:0.21962617 3:0.28504673 4:0.30841121 5:0.028037383 6:0.037383178 7:0.074766355 8:0.08411215 10:0.046728972 11:0.056074766 12:0.074766355 13:0.074766355 14:0.065420561 15:0.074766355 16:0.08411215 17:0.046728972 18:0.11214953 19:0.065420561 20:0.074766355 21:0.014084507 23:0.014084507 27:0.014084507 29:0.056338028 30:0.014084507 31:0.028169014 32:0.042253521 33:0.014084507 35:0.028169014 36:0.028169014 39:0.014084507 40:0.014084507 41:0.014084507 43:0.014084507 44:0.014084507 45:0.014084507 46:0.028169014 47:0.014084507 48:0.056338028 49:0.028169014 50:0.028169014 51:0.028169014 52:0.056338028 55:0.028169014 57:0.014084507 59:0.028169014 60:0.014084507 62:0.014084507 63:0.014084507 64:0.014084507 65:0.014084507 66:0.014084507 68:0.014084507 71:0.028169014 74:0.014084507 75:0.028169014 76:0.014084507 77:0.028169014 79:0.028169014 80:0.014084507 82:0.042253521 83:0.014084507 84:0.042253521 86:1 
3.36358566101486 1:0.23622047 2:0.23884514 3:0.24409449 4:0.2808399 5:0.057894737 6:0.042105263 7:0.063157895 8:0.047368421 9:0.042105263 10:0.047368421 11:0.094736842 12:0.057894737 13:0.047368421 14:0.052631579 15:0.063157895 16:0.094736842 17:0.11578947 18:0.094736842 19:0.010526316 20:0.068421053 21:0.031496063 23:0.015748031 26:0.0078740157 27:0.0078740157 28:0.015748031 29:0.015748031 30:0.0078740157 31:0.023622047 32:0.0078740157 33:0.0078740157 34:0.015748031 36:0.0078740157 39:0.0078740157 41:0.0078740157 42:0.015748031 43:0.0078740157 44:0.023622047 45:0.0078740157 46:0.031496063 47:0.023622047 48:0.047244094 49:0.039370079 50:0.031496063 52:0.023622047 53:0.023622047 54:0.015748031 55:0.015748031 56:0.031496063 57:0.015748031 58:0.0078740157 61:0.015748031 62:0.023622047 63:0.031496063 64:0.031496063 65:0.023622047 66:0.015748031 69:0.031496063 70:0.023622047 71:0.031496063 72:0.031496063 73:0.031496063 74:0.0078740157 75:0.031496063 76:0.039370079 79:0.0078740157 81:0.031496063 82:0.023622047 84:0.023622047 86:1 
2.917791549034418 1:0.23333333 2:0.22777778 3:0.22777778 4:0.31111111 5:0.055555556 6:0.011111111 7:0.11111111 8:0.077777778 9:0.055555556 10:0.022222222 11:0.13333333 12:0.055555556 13:0.022222222 14:0.022222222 15:0.033333333 16:0.077777778 17:0.077777778 18:0.13333333 19:0.022222222 20:0.088888889 21:0.033333333 22:0.016666667 31:0.05 32:0.033333333 33:0.05 35:0.033333333 36:0.016666667 37:0.016666667 39:0.033333333 44:0.016666667 45:0.066666667 46:0.016666667 48:0.083333333 49:0.033333333 50:0.016666667 51:0.016666667 52:0.016666667 54:0.016666667 56:0.016666667 57:0.016666667 58:0.016666667 59:0.033333333 60:0.016666667 64:0.016666667 66:0.033333333 68:0.016666667 69:0.016666667 71:0.033333333 72:0.016666667 73:0.033333333 74:0.033333333 76:0.05 79:0.016666667 84:0.066666667 86:1 
2.806017569889935 1:0.19653179 2:0.20231214 3:0.22543353 4:0.37572254 5:0.046511628 6:0.034883721 7:0.034883721 8:0.11627907 9:0.011627907 10:0.046511628 11:0.058139535 12:0.081395349 13:0.011627907 14:0.058139535 15:0.069767442 16:0.093023256 17:0.081395349 18:0.069767442 19:0.058139535 20:0.12790698 23:0.035087719 25:0.01754386 26:0.01754386 29:0.01754386 30:0.01754386 33:0.01754386 34:0.035087719 35:0.01754386 36:0.070175439 40:0.01754386 42:0.01754386 43:0.01754386 44:0.01754386 46:0.01754386 50:0.01754386 53:0.01754386 54:0.035087719 56:0.01754386 57:0.01754386 59:0.035087719 60:0.052631579 61:0.01754386 63:0.01754386 64:0.035087719 65:0.035087719 68:0.035087719 71:0.035087719 72:0.035087719 75:0.052631579 76:0.052631579 80:0.035087719 82:0.052631579 84:0.070175439 86:1 
3.36358566101486 1:0.22222222 2:0.34074074 3:0.17037037 4:0.26666667 5:0.044776119 6:0.082089552 7:0.037313433 8:0.029850746 9:0.059701493 10:0.1119403 11:0.082089552 12:0.037313433 13:0.052238806 14:0.037313433 15:0.029850746 16:0.067164179 17:0.089552239 18:0.1641791 19:0.0074626866 20:0.067164179 21:0.011235955 23:0.011235955 24:0.011235955 25:0.02247191 26:0.011235955 27:0.011235955 28:0.011235955 31:0.011235955 32:0.02247191 33:0.011235955 37:0.056179775 40:0.011235955 42:0.033707865 43:0.011235955 44:0.02247191 45:0.033707865 46:0.011235955 47:0.011235955 48:0.04494382 49:0.056179775 50:0.033707865 51:0.011235955 52:0.033707865 53:0.02247191 55:0.011235955 56:0.011235955 57:0.011235955 58:0.011235955 59:0.02247191 60:0.011235955 61:0.011235955 62:0.02247191 65:0.02247191 66:0.033707865 68:0.011235955 69:0.02247191 70:0.011235955 71:0.011235955 72:0.011235955 73:0.033707865 74:0.08988764 75:0.033707865 76:0.04494382 81:0.011235955 82:0.011235955 84:0.011235955 86:1 
3.36358566101486 1:0.22680412 2:0.24226804 3:0.28865979 4:0.24226804 5:0.072164948 6:0.030927835 7:0.10309278 8:0.010309278 9:0.030927835 10:0.082474227 11:0.06185567 12:0.030927835 13:0.072164948 14:0.072164948 15:0.082474227 16:0.072164948 17:0.06185567 18:0.092783505 19:0.030927835 20:0.092783505 21:0.03125 29:0.046875 30:0.03125 31:0.03125 32:0.03125 34:0.015625 40:0.015625 41:0.015625 42:0.03125 43:0.015625 44:0.0625 45:0.046875 46:0.046875 48:0.015625 50:0.015625 52:0.015625 53:0.03125 55:0.015625 59:0.015625 60:0.015625 61:0.078125 63:0.03125 64:0.015625 66:0.078125 67:0.015625 68:0.015625 69:0.015625 70:0.015625 71:0.03125 72:0.03125 74:0.015625 76:0.03125 81:0.03125 83:0.015625 84:0.03125 86:1 
3.36358566101486 1:0.20098039 2:0.17156863 3:0.2745098 4:0.35294118 5:0.029411765 6:0.058823529 7:0.068627451 8:0.058823529 9:0.019607843 10:0.0098039216 11:0.049019608 12:0.068627451 13:0.049019608 14:0.029411765 15:0.11764706 16:0.078431373 17:0.088235294 18:0.098039216 19:0.039215686 20:0.1372549 21:0.014705882 23:0.014705882 24:0.029411765 27:0.014705882 28:0.029411765 32:0.058823529 33:0.014705882 36:0.029411765 38:0.014705882 39:0.014705882 42:0.014705882 45:0.014705882 46:0.014705882 49:0.014705882 50:0.029411765 52:0.044117647 54:0.014705882 55:0.058823529 56:0.044117647 59:0.058823529 63:0.058823529 64:0.014705882 65:0.029411765 67:0.014705882 68:0.029411765 70:0.044117647 71:0.029411765 72:0.014705882 75:0.014705882 76:0.073529412 77:0.014705882 82:0.014705882 83:0.044117647 84:0.058823529 86:1 
3.36358566101486 1:0.25454545 2:0.21363636 3:0.22727273 4:0.30454545 5:0.045454545 6:0.036363636 7:0.072727273 8:0.081818182 9:0.027272727 10:0.072727273 11:0.054545455 12:0.045454545 13:0.063636364 14:0.054545455 15:0.054545455 16:0.090909091 17:0.13636364 18:0.063636364 19:0.0090909091 20:0.090909091 21:0.01369863 22:0.01369863 23:0.02739726 24:0.02739726 25:0.01369863 26:0.01369863 28:0.01369863 31:0.01369863 32:0.02739726 33:0.04109589 34:0.01369863 36:0.054794521 38:0.02739726 40:0.01369863 41:0.01369863 42:0.01369863 44:0.01369863 45:0.01369863 46:0.02739726 47:0.01369863 48:0.01369863 50:0.02739726 53:0.01369863 55:0.02739726 56:0.04109589 57:0.01369863 58:0.01369863 59:0.01369863 60:0.02739726 61:0.04109589 64:0.01369863 65:0.01369863 66:0.04109589 68:0.095890411 69:0.01369863 70:0.01369863 71:0.04109589 73:0.01369863 74:0.01369863 75:0.01369863 76:0.01369863 78:0.01369863 81:0.01369863 82:0.01369863 84:0.02739726 86:1 
3.058353005822514 1:0.17326733 2:0.26732673 3:0.29207921 4:0.26732673 5:0.059405941 7:0.059405941 8:0.01980198 9:0.01980198 10:0.04950495 11:0.12871287 12:0.10891089 13:0.04950495 14:0.04950495 15:0.11881188 16:0.04950495 17:0.079207921 18:0.12871287 19:0.0099009901 20:0.069306931 21:0.029850746 23:0.029850746 24:0.029850746 27:0.029850746 32:0.014925373 39:0.014925373 42:0.044776119 43:0.014925373 44:0.029850746 45:0.014925373 47:0.014925373 49:0.014925373 50:0.044776119 52:0.014925373 53:0.029850746 55:0.014925373 57:0.029850746 58:0.029850746 59:0.059701493 60:0.014925373 61:0.014925373 63:0.029850746 64:0.014925373 65:0.029850746 66:0.044776119 68:0.029850746 71:0.059701493 72:0.014925373 75:0.059701493 76:0.059701493 78:0.014925373 79:0.029850746 82:0.044776119 83:0.014925373 84:0.014925373 86:1 
3.36358566101486 1:0.21352313 2:0.25622776 3:0.26690391 4:0.2633452 5:0.05 6:0.028571429 7:0.10714286 8:0.05 9:0.0071428571 10:0.092857143 11:0.064285714 12:0.057142857 13:0.05 14:0.064285714 15:0.092857143 16:0.05 17:0.085714286 18:0.1 19:0.014285714 20:0.085714286 23:0.010752688 26:0.032258065 29:0.043010753 30:0.010752688 31:0.021505376 32:0.010752688 34:0.021505376 37:0.010752688 38:0.010752688 42:0.021505376 43:0.010752688 44:0.032258065 45:0.021505376 46:0.010752688 47:0.021505376 48:0.021505376 49:0.021505376 50:0.032258065 52:0.043010753 53:0.043010753 56:0.010752688 57:0.010752688 58:0.010752688 59:0.032258065 60:0.010752688 61:0.032258065 62:0.021505376 63:0.043010753 64:0.021505376 65:0.032258065 66:0.010752688 68:0.010752688 69:0.032258065 70:0.021505376 71:0.032258065 72:0.043010753 73:0.021505376 74:0.010752688 75:0.053763441 76:0.032258065 81:0.010752688 82:0.010752688 84:0.032258065 86:1 
3.36358566101486 1:0.225 2:0.27083333 3:0.28333333 4:0.22083333 5:0.041666667 6:0.075 7:0.075 8:0.025 9:0.058333333 10:0.083333333 11:0.091666667 12:0.033333333 13:0.075 14:0.041666667 15:0.091666667 16:0.05 17:0.058333333 18:0.075 19:0.05 20:0.075 21:0.0125 22:0.0125 25:0.025 26:0.025 27:0.025 28:0.025 29:0.025 30:0.0125 31:0.025 32:0.0125 33:0.0125 34:0.025 35:0.025 36:0.0125 38:0.025 41:0.025 42:0.025 43:0.0125 44:0.025 45:0.0125 47:0.0125 48:0.025 49:0.0125 50:0.025 53:0.0125 54:0.025 55:0.025 57:0.0125 58:0.025 59:0.025 60:0.0125 62:0.0625 63:0.025 65:0.0375 67:0.0125 68:0.075 69:0.0125 71:0.025 72:0.0125 73:0.0125 74:0.0125 75:0.025 76:0.0125 77:0.025 78:0.0125 83:0.0125 84:0.0125 86:1 
3.310834777531237 1:0.33412888 2:0.31264916 3:0.21002387 4:0.14319809 5:0.12440191 6:0.13875598 7:0.04784689 8:0.057416268 9:0.066985646 10:0.11961722 11:0.076555024 12:0.043062201 13:0.028708134 14:0.038277512 15:0.090909091 16:0.028708134 17:0.081339713 18:0.023923445 19:0.019138756 20:0.014354067 21:0.071942446 22:0.021582734 23:0.021582734 24:0.028776978 25:0.0071942446 26:0.050359712 27:0.014388489 28:0.014388489 29:0.014388489 30:0.0071942446 32:0.0071942446 33:0.0071942446 37:0.035971223 38:0.028776978 39:0.014388489 40:0.0071942446 41:0.021582734 42:0.057553957 43:0.021582734 44:0.0071942446 45:0.0071942446 46:0.0071942446 48:0.0071942446 53:0.0071942446 54:0.028776978 58:0.043165468 60:0.0071942446 61:0.028776978 62:0.10071942 63:0.0071942446 64:0.021582734 65:0.021582734 68:0.021582734 69:0.043165468 70:0.086330935 71:0.043165468 72:0.021582734 73:0.0071942446 74:0.014388489 78:0.014388489 87:1 
3.36358566101486 1:0.38817891 2:0.26102236 3:0.17891374 4:0.17188498 5:0.17060703 6:0.10223642 7:0.05942492 8:0.057507987 9:0.079233227 10:0.087539936 11:0.042811502 12:0.03514377 13:0.073482428 14:0.04600639 15:0.035782748 16:0.035782748 17:0.063258786 18:0.041533546 19:0.028753994 20:0.040894569 21:0.085330777 22:0.040268456 23:0.030680729 24:0.024928092 25:0.02780441 26:0.021093001 27:0.019175455 28:0.012464046 29:0.023969319 30:0.0086289549 31:0.0086289549 32:0.015340364 33:0.02780441 34:0.013422819 35:0.0095877277 36:0.011505273 37:0.036433365 38:0.028763183 39:0.0076701822 40:0.01725791 41:0.015340364 42:0.037392138 43:0.015340364 44:0.012464046 45:0.020134228 46:0.023969319 47:0.011505273 48:0.0076701822 49:0.0086289549 50:0.013422819 51:0.0105465 52:0.0047938639 53:0.023010547 54:0.015340364 55:0.020134228 56:0.0076701822 57:0.023969319 58:0.015340364 59:0.0057526366 60:0.0038350911 61:0.012464046 62:0.0019175455 63:0.0038350911 64:0.011505273 65:0.0095877277 66:0.0057526366 67:0.0076701822 68:0.0095877277 69:0.028763183 70:0.0105465 71:0.014381592 72:0.0086289549 73:0.012464046 74:0.014381592 75:0.0057526366 76:0.0057526366 77:0.011505273 78:0.0076701822 79:0.0028763183 80:0.0086289549 81:0.01725791 82:0.0057526366 83:0.0057526366 84:0.0105465 88:1 
3.36358566101486 1:0.27972028 2:0.33706294 3:0.18741259 4:0.1958042 5:0.086834734 6:0.095238095 7:0.050420168 8:0.058823529 9:0.067226891 10:0.11764706 11:0.095238095 12:0.06442577 13:0.047619048 14:0.056022409 15:0.033613445 16:0.050420168 17:0.067226891 18:0.058823529 19:0.0084033613 20:0.042016807 21:0.033613445 22:0.029411765 23:0.021008403 24:0.016806723 25:0.025210084 26:0.029411765 27:0.029411765 28:0.016806723 29:0.012605042 30:0.012605042 31:0.0042016807 32:0.021008403 33:0.016806723 34:0.0084033613 35:0.0084033613 37:0.025210084 38:0.012605042 39:0.0042016807 40:0.0042016807 41:0.029411765 42:0.042016807 43:0.021008403 44:0.050420168 45:0.033613445 46:0.025210084 47:0.016806723 48:0.021008403 49:0.012605042 50:0.012605042 52:0.025210084 53:0.021008403 54:0.012605042 55:0.012605042 56:0.0042016807 57:0.0084033613 58:0.012605042 59:0.025210084 60:0.0084033613 61:0.012605042 62:0.0042016807 63:0.0042016807 64:0.0084033613 65:0.021008403 66:0.0084033613 68:0.016806723 69:0.0042016807 70:0.025210084 71:0.021008403 72:0.021008403 73:0.012605042 74:0.029411765 75:0.037815126 76:0.0042016807 81:0.016806723 82:0.025210084 87:1 
3.36358566101486 1:0.21834553 2:0.24198087 3:0.28193585 4:0.25773776 5:0.064189189 6:0.043918919 7:0.061936937 8:0.056306306 9:0.038288288 10:0.072072072 11:0.06981982 12:0.054054054 13:0.05518018 14:0.06981982 15:0.076576577 16:0.10022523 17:0.052927928 18:0.063063063 19:0.054054054 20:0.067567568 21:0.02027027 22:0.0084459459 23:0.010135135 24:0.018581081 25:0.010135135 26:0.011824324 27:0.011824324 28:0.0084459459 29:0.010135135 30:0.010135135 31:0.018581081 32:0.02027027 33:0.010135135 34:0.015202703 35:0.013513514 36:0.0067567568 37:0.013513514 38:0.0067567568 39:0.013513514 40:0.010135135 41:0.011824324 42:0.028716216 43:0.013513514 44:0.018581081 45:0.021959459 46:0.021959459 47:0.013513514 48:0.023648649 49:0.013513514 50:0.010135135 51:0.0033783784 52:0.011824324 53:0.021959459 54:0.013513514 55:0.02027027 56:0.013513514 57:0.0084459459 58:0.010135135 59:0.027027027 60:0.011824324 61:0.018581081 62:0.015202703 63:0.021959459 64:0.028716216 65:0.018581081 66:0.037162162 67:0.021959459 68:0.018581081 69:0.011824324 70:0.011824324 71:0.016891892 72:0.02027027 73:0.015202703 74:0.015202703 75:0.023648649 76:0.011824324 77:0.0016891892 78:0.0084459459 79:0.021959459 80:0.016891892 81:0.011824324 82:0.025337838 83:0.013513514 84:0.025337838 88:1 
3.36358566101486 1:0.32057416 2:0.31339713 3:0.20095694 4:0.16507177 5:0.14354067 6:0.071770335 7:0.071770335 8:0.04784689 9:0.057416268 10:0.11004785 11:0.081339713 12:0.04784689 13:0.043062201 14:0.062200957 15:0.052631579 16:0.038277512 17:0.062200957 18:0.086124402 20:0.023923445 21:0.050359712 22:0.050359712 23:0.0071942446 24:0.028776978 26:0.028776978 27:0.021582734 28:0.014388489 29:0.0071942446 30:0.035971223 31:0.021582734 32:0.0071942446 33:0.014388489 34:0.014388489 36:0.021582734 37:0.043165468 38:0.028776978 40:0.014388489 41:0.014388489 42:0.021582734 43:0.028776978 44:0.0071942446 45:0.028776978 46:0.028776978 47:0.0071942446 48:0.028776978 49:0.021582734 50:0.043165468 52:0.0071942446 53:0.028776978 55:0.014388489 56:0.0071942446 57:0.014388489 58:0.035971223 59:0.0071942446 60:0.0071942446 61:0.0071942446 62:0.028776978 63:0.014388489 64:0.0071942446 65:0.021582734 66:0.021582734 69:0.028776978 70:0.0071942446 71:0.014388489 72:0.014388489 73:0.0071942446 74:0.0071942446 75:0.021582734 76:0.0071942446 78:0.0071942446 81:0.0071942446 82:0.014388489 87:1 
3.36358566101486 1:0.25665102 2:0.32707355 3:0.25195618 4:0.16431925 5:0.056426332 6:0.062695925 7:0.081504702 8:0.043887147 9:0.062695925 10:0.10658307 11:0.10971787 12:0.072100313 13:0.10031348 14:0.068965517 15:0.047021944 16:0.047021944 17:0.05015674 18:0.065830721 19:0.0031347962 20:0.021943574 21:0.0093896714 22:0.0093896714 23:0.014084507 24:0.014084507 25:0.014084507 26:0.0093896714 27:0.018779343 28:0.0046948357 29:0.023474178 30:0.023474178 31:0.03286385 32:0.0093896714 33:0.018779343 34:0.0093896714 35:0.0046948357 36:0.014084507 37:0.018779343 38:0.0093896714 39:0.0046948357 40:0.014084507 41:0.014084507 42:0.046948357 43:0.028169014 44:0.028169014 45:0.03286385 46:0.028169014 47:0.0046948357 48:0.0093896714 49:0.014084507 50:0.03286385 52:0.0046948357 53:0.037558685 54:0.046948357 55:0.018779343 56:0.014084507 57:0.023474178 58:0.037558685 59:0.014084507 61:0.014084507 62:0.03286385 63:0.0093896714 64:0.018779343 65:0.018779343 66:0.03286385 67:0.0046948357 69:0.0093896714 70:0.014084507 71:0.018779343 72:0.018779343 73:0.0046948357 74:0.037558685 75:0.018779343 76:0.0093896714 81:0.014084507 82:0.0093896714 87:1 
3.36358566101486 1:0.28115016 2:0.33226837 3:0.21086262 4:0.17571885 5:0.10897436 6:0.096153846 7:0.057692308 8:0.038461538 9:0.044871795 10:0.12179487 11:0.083333333 12:0.070512821 13:0.038461538 14:0.051282051 15:0.070512821 16:0.038461538 17:0.070512821 18:0.076923077 19:0.012820513 20:0.019230769 21:0.038461538 23:0.019230769 24:0.048076923 25:0.0096153846 26:0.028846154 27:0.019230769 28:0.019230769 29:0.019230769 32:0.0096153846 33:0.028846154 34:0.019230769 37:0.028846154 38:0.028846154 39:0.028846154 41:0.019230769 42:0.048076923 44:0.048076923 45:0.019230769 46:0.019230769 47:0.038461538 48:0.019230769 49:0.019230769 50:0.0096153846 51:0.0096153846 52:0.019230769 53:0.028846154 54:0.0096153846 55:0.019230769 56:0.0096153846 57:0.019230769 58:0.028846154 59:0.019230769 60:0.0096153846 61:0.0096153846 62:0.0096153846 63:0.028846154 64:0.0096153846 65:0.0096153846 66:0.028846154 69:0.019230769 70:0.019230769 72:0.0096153846 74:0.038461538 75:0.028846154 76:0.0096153846 81:0.0096153846 82:0.0096153846 86:1 
3.36358566101486 1:0.26530612 2:0.34829932 3:0.21088435 4:0.1755102 5:0.076294278 6:0.057220708 7:0.065395095 8:0.057220708 9:0.065395095 10:0.14713896 11:0.095367847 12:0.054495913 13:0.076294278 14:0.059945504 15:0.04359673 16:0.038147139 17:0.057220708 18:0.068119891 20:0.038147139 21:0.040816327 22:0.020408163 23:0.0081632653 24:0.016326531 25:0.012244898 26:0.040816327 27:0.020408163 28:0.0081632653 29:0.028571429 30:0.032653061 31:0.0040816327 32:0.016326531 33:0.028571429 34:0.0081632653 36:0.0081632653 37:0.0081632653 38:0.024489796 39:0.020408163 40:0.0040816327 41:0.024489796 42:0.044897959 43:0.057142857 44:0.028571429 45:0.028571429 46:0.032653061 47:0.016326531 48:0.012244898 49:0.0040816327 50:0.016326531 52:0.012244898 53:0.012244898 54:0.0040816327 55:0.024489796 57:0.020408163 58:0.012244898 59:0.024489796 60:0.012244898 61:0.0040816327 62:0.0081632653 63:0.0081632653 64:0.0040816327 65:0.016326531 66:0.016326531 68:0.0040816327 69:0.0040816327 70:0.0040816327 71:0.032653061 72:0.016326531 73:0.0081632653 74:0.024489796 75:0.036734694 76:0.0081632653 78:0.0040816327 81:0.020408163 82:0.032653061 83:0.0081632653 87:1 
3.36358566101486 1:0.14018692 2:0.29595016 3:0.26168224 4:0.30218069 5:0.01875 6:0.03125 7:0.0375 8:0.0375 9:0.025 10:0.0625 11:0.05625 12:0.075 13:0.05 14:0.1 15:0.09375 16:0.0625 17:0.0625 18:0.18125 19:0.025 20:0.08125 21:0.0093457944 23:0.028037383 24:0.0093457944 27:0.0093457944 28:0.0093457944 29:0.0093457944 30:0.0093457944 31:0.018691589 32:0.0093457944 33:0.0093457944 34:0.0093457944 36:0.018691589 40:0.0093457944 42:0.037383178 43:0.028037383 44:0.037383178 45:0.0093457944 46:0.018691589 47:0.056074766 48:0.046728972 49:0.018691589 50:0.037383178 51:0.0093457944 52:0.028037383 53:0.0093457944 54:0.0093457944 55:0.018691589 56:0.0093457944 57:0.018691589 58:0.0093457944 59:0.0093457944 60:0.018691589 61:0.0093457944 62:0.018691589 63:0.037383178 64:0.0093457944 65:0.0093457944 67:0.0093457944 68:0.037383178 70:0.018691589 71:0.018691589 72:0.018691589 73:0.0093457944 74:0.018691589 75:0.028037383 76:0.065420561 78:0.0093457944 80:0.0093457944 82:0.056074766 83:0.0093457944 84:0.018691589 86:1 
3.36358566101486 1:0.23225806 2:0.18064516 3:0.2516129 4:0.33548387 5:0.051948052 6:0.090909091 7:0.090909091 8:0.051948052 9:0.012987013 10:0.025974026 11:0.051948052 12:0.064935065 13:0.064935065 14:0.025974026 15:0.077922078 16:0.077922078 17:0.051948052 18:0.064935065 19:0.025974026 20:0.16883117 27:0.019607843 29:0.058823529 32:0.019607843 33:0.019607843 38:0.019607843 40:0.019607843 41:0.019607843 45:0.058823529 48:0.039215686 49:0.039215686 52:0.039215686 53:0.039215686 54:0.039215686 58:0.039215686 61:0.019607843 62:0.019607843 63:0.039215686 64:0.039215686 65:0.019607843 66:0.019607843 69:0.039215686 71:0.019607843 72:0.019607843 75:0.039215686 76:0.019607843 80:0.039215686 81:0.058823529 82:0.039215686 83:0.019607843 84:0.078431373 86:1 
1.839607418725284 1:0.18650794 2:0.1468254 3:0.32539683 4:0.34126984 5:0.031746032 6:0.023809524 7:0.13492063 8:0.03968254 10:0.0079365079 11:0.071428571 12:0.03968254 13:0.047619048 14:0.055555556 15:0.095238095 16:0.11111111 17:0.063492063 18:0.087301587 19:0.03968254 20:0.15079365 23:0.011904762 29:0.023809524 30:0.011904762 31:0.05952381 32:0.05952381 33:0.023809524 35:0.035714286 36:0.023809524 44:0.011904762 45:0.035714286 47:0.05952381 48:0.05952381 49:0.011904762 50:0.035714286 51:0.023809524 52:0.047619048 55:0.011904762 61:0.035714286 63:0.023809524 65:0.083333333 66:0.011904762 68:0.035714286 70:0.011904762 72:0.011904762 74:0.011904762 75:0.023809524 77:0.011904762 78:0.011904762 79:0.05952381 81:0.035714286 82:0.011904762 83:0.011904762 84:0.05952381 86:1 
3.36358566101486 1:0.26283988 2:0.31117825 3:0.21299094 4:0.21299094 5:0.10606061 6:0.057575758 7:0.051515152 8:0.048484848 9:0.054545455 10:0.096969697 11:0.084848485 12:0.054545455 13:0.033333333 14:0.081818182 15:0.054545455 16:0.054545455 17:0.066666667 18:0.093939394 19:0.012121212 20:0.048484848 21:0.040909091 22:0.031818182 23:0.013636364 24:0.013636364 25:0.0045454545 26:0.018181818 27:0.018181818 28:0.018181818 29:0.0090909091 30:0.018181818 31:0.022727273 32:0.0045454545 33:0.018181818 34:0.0090909091 35:0.0090909091 36:0.031818182 37:0.013636364 38:0.0090909091 39:0.0090909091 40:0.013636364 41:0.022727273 42:0.031818182 43:0.031818182 44:0.013636364 45:0.018181818 46:0.031818182 47:0.0090909091 48:0.013636364 49:0.0090909091 50:0.022727273 51:0.0045454545 52:0.018181818 53:0.013636364 54:0.018181818 55:0.013636364 56:0.0090909091 57:0.013636364 58:0.031818182 59:0.018181818 60:0.0090909091 61:0.022727273 62:0.0045454545 63:0.0045454545 64:0.018181818 65:0.027272727 66:0.022727273 68:0.013636364 69:0.0090909091 70:0.018181818 71:0.027272727 72:0.0045454545 73:0.013636364 74:0.031818182 75:0.031818182 76:0.013636364 79:0.0045454545 81:0.013636364 82:0.036363636 87:1 
3.36358566101486 1:0.24509804 2:0.3 3:0.23921569 4:0.21568627 5:0.062868369 6:0.047151277 7:0.086444008 8:0.047151277 9:0.043222004 10:0.11394892 11:0.078585462 12:0.060903733 13:0.062868369 14:0.070726916 15:0.055009823 16:0.049115914 17:0.078585462 18:0.070726916 19:0.021611002 20:0.05108055 21:0.01179941 22:0.014749263 23:0.02359882 24:0.0088495575 25:0.0088495575 26:0.017699115 27:0.0088495575 28:0.005899705 29:0.026548673 30:0.014749263 31:0.017699115 32:0.0088495575 33:0.01179941 34:0.0029498525 35:0.0029498525 36:0.005899705 37:0.017699115 38:0.01179941 39:0.02359882 40:0.005899705 41:0.026548673 42:0.04719764 43:0.017699115 44:0.020648968 45:0.020648968 46:0.02359882 47:0.020648968 48:0.020648968 49:0.014749263 50:0.026548673 51:0.005899705 52:0.02359882 53:0.020648968 54:0.01179941 55:0.017699115 56:0.014749263 57:0.01179941 58:0.017699115 59:0.020648968 60:0.0088495575 61:0.026548673 62:0.017699115 63:0.0029498525 64:0.005899705 65:0.026548673 66:0.026548673 67:0.005899705 68:0.014749263 69:0.017699115 70:0.026548673 71:0.03539823 72:0.0088495575 73:0.0029498525 74:0.017699115 75:0.032448378 76:0.017699115 77:0.0088495575 79:0.005899705 80:0.0029498525 81:0.014749263 82:0.014749263 83:0.0029498525 84:0.020648968 88:1 
3.36358566101486 1:0.16129032 2:0.34101382 3:0.26267281 4:0.23502304 5:0.027777778 6:0.046296296 7:0.064814815 8:0.027777778 9:0.027777778 10:0.12962963 11:0.074074074 12:0.064814815 13:0.018518519 14:0.11111111 15:0.083333333 16:0.064814815 17:0.074074074 18:0.10185185 19:0.027777778 20:0.055555556 21:0.014084507 22:0.014084507 23:0.014084507 26:0.014084507 27:0.042253521 28:0.014084507 29:0.028169014 30:0.014084507 31:0.014084507 32:0.028169014 38:0.014084507 39:0.014084507 41:0.014084507 42:0.042253521 43:0.042253521 44:0.014084507 45:0.014084507 46:0.014084507 47:0.014084507 48:0.056338028 49:0.042253521 50:0.014084507 51:0.014084507 52:0.014084507 55:0.014084507 58:0.042253521 59:0.028169014 60:0.056338028 61:0.014084507 62:0.014084507 63:0.014084507 66:0.056338028 71:0.028169014 72:0.014084507 73:0.028169014 74:0.014084507 75:0.056338028 76:0.042253521 80:0.028169014 84:0.028169014 86:1 
3.36358566101486 1:0.32369942 2:0.33526012 3:0.21965318 4:0.12138728 5:0.10588235 6:0.094117647 7:0.070588235 8:0.035294118 9:0.082352941 10:0.11764706 11:0.094117647 12:0.035294118 13:0.070588235 14:0.070588235 15:0.047058824 16:0.035294118 17:0.082352941 18:0.058823529 21:0.071428571 22:0.053571429 24:0.035714286 26:0.053571429 27:0.017857143 32:0.017857143 34:0.035714286 37:0.017857143 38:0.071428571 39:0.017857143 42:0.035714286 43:0.017857143 44:0.017857143 45:0.017857143 46:0.071428571 48:0.017857143 49:0.017857143 50:0.017857143 53:0.035714286 54:0.035714286 55:0.035714286 57:0.035714286 59:0.017857143 60:0.017857143 61:0.017857143 62:0.035714286 63:0.017857143 65:0.053571429 66:0.035714286 72:0.017857143 76:0.035714286 86:1 
3.36358566101486 1:0.27165354 2:0.28051181 3:0.24606299 4:0.20177165 5:0.072978304 6:0.055226824 7:0.088757396 8:0.049309665 9:0.059171598 10:0.084812623 11:0.10650888 12:0.047337278 13:0.069033531 14:0.057199211 15:0.053254438 16:0.047337278 17:0.07495069 18:0.067061144 19:0.017751479 20:0.049309665 21:0.023668639 22:0.020710059 23:0.026627219 24:0.01183432 25:0.0088757396 26:0.026627219 27:0.026627219 28:0.01183432 29:0.041420118 30:0.01183432 31:0.020710059 32:0.017751479 33:0.01183432 34:0.014792899 35:0.0059171598 36:0.0059171598 37:0.0088757396 38:0.0029585799 39:0.023668639 40:0.0088757396 41:0.0059171598 42:0.020710059 43:0.038461538 44:0.017751479 45:0.029585799 46:0.0088757396 47:0.014792899 48:0.020710059 49:0.020710059 50:0.01183432 52:0.017751479 53:0.014792899 54:0.0059171598 55:0.01183432 56:0.0088757396 57:0.026627219 58:0.026627219 59:0.014792899 60:0.0088757396 61:0.014792899 62:0.020710059 63:0.0088757396 64:0.0088757396 65:0.014792899 66:0.023668639 67:0.01183432 68:0.01183432 69:0.014792899 70:0.032544379 71:0.026627219 72:0.0088757396 73:0.017751479 74:0.014792899 75:0.035502959 76:0.023668639 77:0.0088757396 78:0.0088757396 80:0.0029585799 81:0.0088757396 82:0.014792899 84:0.0088757396 88:1 
3.36358566101486 1:0.30042313 2:0.35401975 3:0.14950635 4:0.19605078 5:0.085470085 6:0.0997151 7:0.065527066 8:0.05982906 9:0.096866097 10:0.11965812 11:0.076923077 12:0.056980057 13:0.037037037 14:0.03988604 15:0.022792023 16:0.031339031 17:0.074074074 18:0.096866097 20:0.037037037 21:0.021645022 22:0.03030303 23:0.017316017 24:0.0086580087 25:0.017316017 26:0.03030303 27:0.0086580087 28:0.012987013 29:0.021645022 30:0.021645022 32:0.0086580087 33:0.017316017 34:0.025974026 35:0.0043290043 36:0.0086580087 37:0.056277056 38:0.03030303 39:0.0086580087 40:0.025974026 41:0.047619048 42:0.034632035 43:0.03030303 44:0.017316017 45:0.017316017 46:0.025974026 47:0.0043290043 48:0.017316017 49:0.038961039 50:0.017316017 52:0.0086580087 53:0.012987013 54:0.0086580087 55:0.0086580087 56:0.0043290043 57:0.0086580087 58:0.012987013 59:0.0086580087 60:0.0086580087 61:0.012987013 62:0.0043290043 63:0.0086580087 64:0.0086580087 66:0.012987013 68:0.0086580087 69:0.03030303 70:0.012987013 71:0.034632035 72:0.017316017 73:0.0086580087 74:0.060606061 75:0.021645022 76:0.0086580087 79:0.0043290043 81:0.0086580087 82:0.012987013 84:0.012987013 87:1 
3.36358566101486 1:0.30909091 2:0.34655647 3:0.15316804 4:0.19118457 5:0.11025358 6:0.098125689 7:0.049614112 8:0.049614112 9:0.076074972 10:0.13561191 11:0.063947078 12:0.07938258 13:0.045203969 14:0.045203969 15:0.029768467 16:0.028665932 17:0.078280044 18:0.059536935 19:0.014332966 20:0.036383682 21:0.028099174 22:0.046280992 23:0.011570248 24:0.018181818 25:0.016528926 26:0.028099174 27:0.0082644628 28:0.0082644628 29:0.011570248 30:0.0082644628 31:0.016528926 32:0.0049586777 33:0.021487603 34:0.021487603 35:0.0016528926 36:0.0033057851 37:0.018181818 38:0.044628099 39:0.011570248 40:0.019834711 41:0.033057851 42:0.051239669 43:0.024793388 44:0.023140496 45:0.024793388 46:0.0099173554 47:0.0099173554 48:0.0099173554 49:0.019834711 50:0.024793388 51:0.0066115702 52:0.0099173554 53:0.0082644628 54:0.0099173554 55:0.01322314 56:0.0033057851 57:0.019834711 58:0.019834711 59:0.0082644628 60:0.0082644628 61:0.011570248 62:0.0049586777 63:0.0066115702 64:0.0033057851 65:0.016528926 66:0.01322314 67:0.0016528926 68:0.0082644628 69:0.036363636 70:0.049586777 71:0.019834711 72:0.018181818 73:0.026446281 74:0.031404959 75:0.01322314 76:0.0049586777 77:0.0082644628 78:0.0016528926 79:0.0033057851 80:0.0033057851 81:0.014876033 82:0.0066115702 83:0.0066115702 84:0.0016528926 88:1 
3.36358566101486 1:0.33576642 2:0.40145985 3:0.12773723 4:0.1350365 5:0.13868613 6:0.10218978 7:0.02189781 8:0.04379562 9:0.10218978 10:0.18248175 11:0.087591241 12:0.065693431 13:0.051094891 14:0.02919708 15:0.02189781 16:0.01459854 17:0.072992701 18:0.051094891 19:0.0072992701 20:0.0072992701 21:0.043956044 22:0.043956044 24:0.010989011 25:0.043956044 26:0.098901099 27:0.032967033 28:0.010989011 29:0.021978022 33:0.021978022 34:0.010989011 37:0.021978022 38:0.065934066 40:0.021978022 41:0.065934066 42:0.054945055 45:0.010989011 46:0.043956044 47:0.010989011 48:0.021978022 50:0.043956044 52:0.021978022 53:0.032967033 57:0.010989011 58:0.010989011 59:0.010989011 61:0.010989011 62:0.010989011 64:0.010989011 65:0.043956044 69:0.021978022 70:0.010989011 71:0.010989011 73:0.010989011 74:0.021978022 75:0.010989011 76:0.010989011 78:0.010989011 81:0.021978022 86:1 
3.36358566101486 1:0.25847777 2:0.27053504 3:0.23285607 4:0.23813112 5:0.07239819 6:0.064856712 7:0.069381599 8:0.058823529 9:0.046757164 10:0.078431373 11:0.081447964 12:0.064856712 13:0.070889894 14:0.052790347 15:0.057315234 16:0.054298643 17:0.061840121 18:0.07239819 19:0.022624434 20:0.070889894 21:0.024943311 22:0.024943311 23:0.011337868 24:0.0090702948 25:0.0068027211 26:0.01814059 27:0.01814059 28:0.015873016 29:0.01814059 30:0.015873016 31:0.015873016 32:0.013605442 33:0.013605442 34:0.015873016 35:0.0045351474 36:0.0045351474 37:0.01814059 38:0.0068027211 39:0.0090702948 40:0.0068027211 41:0.020408163 42:0.024943311 43:0.011337868 44:0.031746032 45:0.027210884 46:0.031746032 47:0.01814059 48:0.01814059 49:0.0090702948 50:0.020408163 52:0.01814059 53:0.015873016 54:0.01814059 55:0.027210884 56:0.022675737 57:0.0090702948 58:0.015873016 59:0.0068027211 60:0.013605442 61:0.01814059 62:0.0045351474 63:0.01814059 64:0.013605442 65:0.024943311 66:0.015873016 67:0.0090702948 68:0.01814059 69:0.022675737 70:0.0090702948 71:0.029478458 72:0.015873016 73:0.015873016 74:0.01814059 75:0.027210884 76:0.01814059 77:0.0045351474 78:0.0045351474 79:0.0022675737 80:0.0045351474 81:0.024943311 82:0.01814059 83:0.0090702948 84:0.020408163 88:1 
3.36358566101486 1:0.22626582 2:0.21835443 3:0.26107595 4:0.2943038 5:0.050632911 6:0.03164557 7:0.069620253 8:0.060126582 9:0.041139241 10:0.037974684 11:0.079113924 12:0.088607595 13:0.063291139 14:0.044303797 15:0.094936709 16:0.053797468 17:0.085443038 18:0.075949367 19:0.022151899 20:0.10126582 21:0.0047619048 22:0.019047619 23:0.014285714 24:0.014285714 25:0.0095238095 26:0.014285714 27:0.0095238095 28:0.0047619048 29:0.033333333 30:0.014285714 31:0.042857143 32:0.0047619048 33:0.014285714 34:0.0095238095 35:0.0047619048 36:0.033333333 37:0.019047619 38:0.0047619048 39:0.0047619048 40:0.0047619048 43:0.0047619048 44:0.014285714 45:0.0047619048 46:0.0047619048 47:0.033333333 48:0.019047619 49:0.014285714 50:0.019047619 51:0.0095238095 52:0.028571429 53:0.019047619 54:0.014285714 55:0.014285714 56:0.0047619048 57:0.0047619048 58:0.023809524 59:0.019047619 60:0.019047619 61:0.014285714 62:0.028571429 63:0.028571429 64:0.014285714 65:0.028571429 66:0.0095238095 68:0.0047619048 69:0.014285714 70:0.019047619 71:0.028571429 72:0.0095238095 73:0.0047619048 74:0.033333333 75:0.014285714 76:0.019047619 77:0.0095238095 78:0.0047619048 79:0.019047619 80:0.0047619048 81:0.028571429 82:0.057142857 84:0.052380952 87:1 
3.36358566101486 1:0.21921182 2:0.21921182 3:0.22660099 4:0.33497537 5:0.049261084 6:0.044334975 7:0.093596059 8:0.064039409 9:0.0049261084 10:0.0591133 11:0.02955665 12:0.078817734 13:0.0591133 14:0.044334975 15:0.054187192 16:0.10837438 17:0.073891626 18:0.1182266 19:0.0098522167 20:0.10837438 21:0.0074074074 22:0.0074074074 23:0.037037037 24:0.0074074074 27:0.022222222 29:0.02962963 31:0.02962963 32:0.0074074074 33:0.0074074074 34:0.0074074074 36:0.02962963 40:0.014814815 41:0.0074074074 42:0.022222222 44:0.014814815 45:0.0074074074 47:0.0074074074 48:0.014814815 49:0.0074074074 50:0.044444444 51:0.0074074074 52:0.022222222 53:0.0074074074 55:0.022222222 56:0.0074074074 57:0.014814815 58:0.014814815 59:0.014814815 60:0.02962963 61:0.014814815 62:0.0074074074 63:0.014814815 64:0.037037037 66:0.037037037 67:0.0074074074 68:0.014814815 69:0.037037037 70:0.02962963 71:0.066666667 72:0.037037037 73:0.014814815 74:0.014814815 75:0.0074074074 76:0.051851852 78:0.014814815 80:0.0074074074 81:0.02962963 82:0.051851852 83:0.0074074074 84:0.022222222 87:1 
3.36358566101486 1:0.25 2:0.24 3:0.32 4:0.19 5:0.06 6:0.04 7:0.09 8:0.05 9:0.03 10:0.03 11:0.18 12:0.05 13:0.11 14:0.06 15:0.08 16:0.04 17:0.06 18:0.06 20:0.06 21:0.015151515 22:0.03030303 23:0.015151515 24:0.015151515 25:0.015151515 26:0.03030303 27:0.015151515 29:0.075757576 30:0.015151515 31:0.045454545 33:0.015151515 34:0.015151515 36:0.015151515 44:0.015151515 45:0.045454545 46:0.03030303 47:0.015151515 48:0.060606061 50:0.015151515 55:0.015151515 56:0.015151515 59:0.090909091 60:0.03030303 61:0.045454545 63:0.03030303 64:0.015151515 65:0.015151515 69:0.015151515 70:0.015151515 71:0.015151515 72:0.015151515 74:0.03030303 75:0.045454545 76:0.015151515 78:0.03030303 81:0.015151515 82:0.045454545 86:1 
3.36358566101486 1:0.16363636 2:0.24545455 3:0.30909091 4:0.28181818 5:0.018181818 6:0.018181818 7:0.12727273 10:0.054545455 11:0.14545455 12:0.090909091 13:0.090909091 15:0.072727273 16:0.10909091 17:0.054545455 18:0.12727273 20:0.090909091 24:0.027777778 31:0.027777778 33:0.027777778 42:0.027777778 45:0.055555556 47:0.027777778 48:0.027777778 49:0.027777778 50:0.11111111 52:0.027777778 55:0.11111111 61:0.055555556 62:0.027777778 64:0.055555556 65:0.055555556 66:0.027777778 67:0.027777778 69:0.027777778 74:0.055555556 75:0.055555556 82:0.055555556 84:0.055555556 86:1 
3.36358566101486 1:0.22142857 2:0.23571429 3:0.24285714 4:0.3 5:0.071428571 6:0.014285714 7:0.057142857 8:0.057142857 9:0.042857143 10:0.057142857 11:0.1 12:0.071428571 13:0.042857143 14:0.014285714 15:0.11428571 16:0.028571429 17:0.085714286 18:0.11428571 19:0.014285714 20:0.11428571 21:0.02173913 23:0.065217391 26:0.02173913 29:0.043478261 31:0.02173913 33:0.043478261 37:0.02173913 39:0.02173913 40:0.02173913 42:0.02173913 44:0.02173913 45:0.02173913 46:0.02173913 47:0.065217391 48:0.02173913 49:0.02173913 52:0.043478261 56:0.02173913 61:0.02173913 62:0.02173913 64:0.02173913 65:0.02173913 66:0.043478261 68:0.02173913 70:0.02173913 72:0.043478261 75:0.02173913 76:0.10869565 78:0.02173913 79:0.02173913 82:0.043478261 84:0.02173913 86:1 
3.36358566101486 1:0.21705426 2:0.25581395 3:0.24031008 4:0.28682171 5:0.09375 7:0.09375 8:0.03125 9:0.03125 10:0.125 11:0.0625 12:0.046875 13:0.03125 14:0.015625 15:0.109375 16:0.03125 17:0.0625 18:0.109375 19:0.03125 20:0.125 23:0.046511628 24:0.069767442 27:0.023255814 31:0.046511628 33:0.023255814 34:0.023255814 36:0.023255814 42:0.023255814 44:0.069767442 47:0.023255814 49:0.023255814 50:0.046511628 51:0.023255814 53:0.023255814 55:0.023255814 58:0.046511628 59:0.023255814 60:0.023255814 61:0.046511628 62:0.046511628 64:0.023255814 66:0.046511628 68:0.023255814 69:0.023255814 74:0.023255814 76:0.069767442 81:0.069767442 84:0.023255814 86:1 
3.36358566101486 1:0.24590164 2:0.23224044 3:0.25136612 4:0.2704918 5:0.071038251 6:0.032786885 7:0.087431694 8:0.038251366 9:0.016393443 10:0.06557377 11:0.049180328 12:0.06010929 13:0.076502732 14:0.06010929 15:0.076502732 16:0.06557377 17:0.098360656 18:0.1147541 19:0.010928962 20:0.076502732 21:0.040983607 22:0.0081967213 23:0.016393443 24:0.0081967213 26:0.024590164 27:0.0081967213 28:0.0081967213 29:0.024590164 30:0.024590164 31:0.049180328 32:0.0081967213 33:0.032786885 34:0.0081967213 36:0.032786885 37:0.0081967213 40:0.016393443 41:0.0081967213 42:0.0081967213 43:0.0081967213 44:0.016393443 47:0.032786885 48:0.016393443 49:0.024590164 50:0.057377049 52:0.0081967213 53:0.0081967213 55:0.024590164 56:0.016393443 59:0.024590164 60:0.016393443 61:0.040983607 62:0.032786885 63:0.024590164 64:0.0081967213 65:0.024590164 66:0.032786885 69:0.0081967213 70:0.016393443 71:0.0081967213 72:0.0081967213 73:0.016393443 74:0.024590164 75:0.024590164 76:0.057377049 77:0.0081967213 80:0.0081967213 81:0.0081967213 82:0.0081967213 84:0.049180328 86:1 
2.96592484045177 1:0.22988506 2:0.26436782 3:0.25287356 4:0.25287356 5:0.069767442 6:0.023255814 7:0.13953488 8:0.046511628 9:0.023255814 10:0.11627907 11:0.069767442 12:0.046511628 13:0.023255814 14:0.023255814 15:0.093023256 16:0.046511628 17:0.069767442 18:0.11627907 20:0.093023256 23:0.034482759 24:0.034482759 29:0.034482759 31:0.034482759 33:0.034482759 42:0.034482759 44:0.10344828 47:0.034482759 49:0.034482759 50:0.034482759 52:0.034482759 56:0.034482759 58:0.034482759 59:0.068965517 61:0.034482759 62:0.034482759 64:0.034482759 66:0.034482759 69:0.068965517 70:0.034482759 71:0.068965517 75:0.034482759 81:0.034482759 82:0.034482759 85:1 
3.36358566101486 1:0.25327511 2:0.19213974 3:0.27947598 4:0.27510917 5:0.061403509 6:0.035087719 7:0.11403509 8:0.052631579 9:0.01754386 10:0.043859649 11:0.043859649 12:0.070175439 13:0.070175439 14:0.052631579 15:0.087719298 16:0.070175439 17:0.096491228 18:0.070175439 19:0.035087719 20:0.078947368 22:0.013157895 24:0.039473684 27:0.013157895 28:0.013157895 29:0.026315789 30:0.013157895 31:0.039473684 32:0.052631579 33:0.026315789 34:0.013157895 35:0.013157895 36:0.013157895 38:0.013157895 39:0.013157895 42:0.013157895 43:0.013157895 44:0.026315789 45:0.026315789 46:0.013157895 47:0.026315789 49:0.026315789 50:0.026315789 52:0.013157895 53:0.013157895 55:0.039473684 58:0.013157895 59:0.026315789 60:0.039473684 61:0.013157895 62:0.013157895 63:0.026315789 64:0.039473684 66:0.013157895 67:0.013157895 68:0.013157895 69:0.039473684 70:0.013157895 71:0.026315789 72:0.026315789 73:0.026315789 76:0.013157895 77:0.013157895 80:0.013157895 81:0.039473684 83:0.013157895 84:0.026315789 86:1 
3.36358566101486 1:0.28522475 2:0.29248135 3:0.22213263 4:0.20016126 5:0.092741935 6:0.063709677 7:0.076209677 8:0.052419355 9:0.056451613 10:0.091129032 11:0.089516129 12:0.047580645 13:0.062096774 14:0.065322581 15:0.047580645 16:0.048790323 17:0.074193548 18:0.080241935 19:0.0072580645 20:0.044758065 21:0.038717483 22:0.020568663 23:0.021778584 24:0.013309135 25:0.010889292 26:0.018753781 27:0.022988506 28:0.013309135 29:0.022383545 30:0.019358742 31:0.015124017 32:0.021778584 33:0.018753781 34:0.012704174 35:0.001814882 36:0.018753781 37:0.013309135 38:0.014519056 39:0.016333938 40:0.013914096 41:0.01754386 42:0.032667877 43:0.021173624 44:0.016333938 45:0.028433152 46:0.024803388 47:0.027828191 48:0.021173624 49:0.020568663 50:0.021173624 51:0.001814882 52:0.014519056 53:0.021173624 54:0.0072595281 55:0.019358742 56:0.012099214 57:0.012704174 58:0.018753781 59:0.019963702 60:0.0084694495 61:0.013914096 62:0.0078644888 63:0.013309135 64:0.0066545675 65:0.013914096 66:0.014519056 67:0.0012099214 68:0.0072595281 69:0.016938899 70:0.020568663 71:0.023593466 72:0.014519056 73:0.014519056 74:0.021778584 75:0.02722323 76:0.015124017 77:0.001814882 78:0.001814882 79:0.0036297641 80:0.0012099214 81:0.011494253 82:0.022383545 84:0.0078644888 88:1 
3.36358566101486 1:0.3003003 2:0.32132132 3:0.17617618 4:0.2022022 5:0.11823647 6:0.090180361 7:0.048096192 8:0.044088176 9:0.078156313 10:0.10220441 11:0.080160321 12:0.070140281 13:0.0501002 14:0.046092184 15:0.028056112 16:0.052104208 17:0.054108216 18:0.072144289 19:0.02004008 20:0.046092184 21:0.027027027 22:0.039039039 23:0.018018018 24:0.024024024 25:0.015015015 26:0.021021021 27:0.024024024 28:0.012012012 29:0.021021021 30:0.006006006 31:0.003003003 32:0.009009009 33:0.003003003 34:0.009009009 35:0.003003003 36:0.006006006 37:0.033033033 38:0.024024024 39:0.024024024 40:0.012012012 41:0.018018018 42:0.042042042 43:0.018018018 44:0.015015015 45:0.015015015 46:0.015015015 47:0.012012012 48:0.003003003 49:0.027027027 50:0.03003003 51:0.009009009 52:0.006006006 53:0.027027027 54:0.012012012 55:0.015015015 57:0.018018018 58:0.021021021 59:0.012012012 60:0.009009009 61:0.009009009 62:0.003003003 63:0.003003003 64:0.009009009 65:0.009009009 66:0.027027027 67:0.006006006 68:0.003003003 69:0.03003003 70:0.036036036 71:0.006006006 72:0.021021021 73:0.039039039 74:0.027027027 75:0.03003003 76:0.012012012 77:0.009009009 78:0.009009009 79:0.009009009 80:0.006006006 81:0.012012012 82:0.006006006 83:0.012012012 84:0.009009009 88:1 
3.36358566101486 1:0.24074074 2:0.25925926 3:0.26296296 4:0.23703704 5:0.10526316 6:0.045112782 7:0.052631579 8:0.015037594 9:0.037593985 10:0.097744361 11:0.082706767 12:0.045112782 13:0.090225564 14:0.052631579 15:0.067669173 16:0.082706767 17:0.022556391 18:0.060150376 19:0.037593985 20:0.10526316 21:0.022727273 23:0.034090909 25:0.011363636 26:0.034090909 27:0.011363636 28:0.022727273 29:0.034090909 30:0.022727273 32:0.011363636 33:0.011363636 34:0.011363636 35:0.011363636 36:0.011363636 37:0.011363636 38:0.011363636 40:0.011363636 41:0.011363636 42:0.034090909 43:0.011363636 44:0.022727273 46:0.011363636 47:0.022727273 48:0.011363636 49:0.022727273 50:0.022727273 53:0.034090909 54:0.034090909 55:0.045454545 56:0.011363636 57:0.011363636 58:0.011363636 59:0.045454545 60:0.022727273 61:0.011363636 66:0.022727273 67:0.034090909 68:0.068181818 69:0.011363636 72:0.011363636 74:0.022727273 75:0.022727273 76:0.022727273 78:0.011363636 79:0.011363636 80:0.022727273 81:0.022727273 82:0.011363636 83:0.011363636 84:0.011363636 86:1 
3.36358566101486 1:0.20104439 2:0.21932115 3:0.31070496 4:0.2689295 5:0.031413613 6:0.02617801 7:0.09947644 8:0.031413613 9:0.015706806 10:0.041884817 11:0.10994764 12:0.09947644 13:0.12041885 14:0.041884817 15:0.083769634 16:0.068062827 17:0.047120419 18:0.057591623 19:0.015706806 20:0.10994764 21:0.0078740157 23:0.015748031 24:0.0078740157 27:0.0078740157 28:0.023622047 29:0.039370079 30:0.015748031 32:0.0078740157 34:0.023622047 36:0.039370079 37:0.015748031 42:0.015748031 43:0.0078740157 44:0.0078740157 45:0.031496063 46:0.0078740157 47:0.047244094 48:0.0078740157 49:0.023622047 50:0.023622047 52:0.023622047 53:0.0078740157 54:0.023622047 55:0.047244094 56:0.0078740157 58:0.015748031 59:0.023622047 60:0.0078740157 61:0.039370079 62:0.023622047 63:0.047244094 64:0.0078740157 65:0.023622047 66:0.039370079 68:0.031496063 71:0.05511811 72:0.0078740157 73:0.0078740157 74:0.015748031 75:0.039370079 76:0.039370079 79:0.0078740157 81:0.015748031 82:0.023622047 83:0.0078740157 84:0.031496063 86:1 
2.755732938631235 1:0.19029851 2:0.19402985 3:0.27985075 4:0.3358209 5:0.059701493 6:0.067164179 7:0.037313433 8:0.067164179 9:0.014925373 10:0.02238806 11:0.044776119 12:0.1119403 13:0.052238806 14:0.044776119 15:0.097014925 16:0.074626866 17:0.02238806 18:0.059701493 19:0.1119403 20:0.1119403 21:0.011235955 22:0.011235955 23:0.011235955 24:0.02247191 26:0.011235955 27:0.011235955 28:0.011235955 31:0.011235955 34:0.011235955 36:0.033707865 37:0.011235955 38:0.011235955 40:0.02247191 42:0.011235955 44:0.04494382 47:0.02247191 49:0.02247191 50:0.011235955 52:0.011235955 53:0.011235955 54:0.033707865 55:0.06741573 56:0.033707865 59:0.011235955 60:0.02247191 61:0.04494382 62:0.033707865 63:0.011235955 65:0.011235955 67:0.011235955 68:0.04494382 70:0.02247191 71:0.011235955 72:0.02247191 73:0.011235955 75:0.056179775 76:0.02247191 78:0.02247191 79:0.011235955 80:0.056179775 82:0.011235955 83:0.056179775 84:0.04494382 86:1 
3.36358566101486 1:0.33680556 2:0.30208333 3:0.20486111 4:0.15625 5:0.11111111 6:0.11805556 7:0.0625 8:0.034722222 9:0.069444444 10:0.10416667 11:0.090277778 12:0.069444444 13:0.090277778 14:0.013888889 15:0.048611111 16:0.027777778 17:0.076388889 18:0.034722222 19:0.027777778 20:0.020833333 21:0.052083333 22:0.041666667 24:0.010416667 25:0.041666667 26:0.03125 29:0.010416667 31:0.010416667 32:0.020833333 33:0.010416667 36:0.020833333 37:0.03125 38:0.072916667 40:0.010416667 41:0.010416667 42:0.03125 43:0.020833333 44:0.010416667 45:0.010416667 46:0.010416667 48:0.010416667 49:0.020833333 51:0.010416667 52:0.010416667 53:0.0625 54:0.020833333 55:0.03125 56:0.010416667 57:0.010416667 58:0.020833333 60:0.020833333 61:0.041666667 62:0.03125 63:0.010416667 64:0.020833333 65:0.010416667 66:0.010416667 67:0.010416667 69:0.010416667 70:0.041666667 71:0.020833333 72:0.010416667 74:0.052083333 75:0.010416667 81:0.010416667 82:0.020833333 86:1 
3.36358566101486 1:0.253 2:0.326 3:0.215 4:0.206 5:0.074 6:0.07 7:0.082 8:0.048 9:0.048 10:0.112 11:0.084 12:0.072 13:0.054 14:0.068 15:0.046 16:0.042 17:0.056 18:0.086 19:0.008 20:0.05 21:0.012012012 22:0.018018018 23:0.033033033 24:0.009009009 25:0.015015015 26:0.018018018 27:0.006006006 28:0.012012012 29:0.024024024 30:0.015015015 31:0.012012012 32:0.015015015 33:0.006006006 34:0.021021021 36:0.009009009 37:0.009009009 38:0.018018018 39:0.015015015 40:0.003003003 41:0.021021021 42:0.045045045 43:0.024024024 44:0.036036036 45:0.012012012 46:0.045045045 47:0.024024024 48:0.012012012 49:0.015015015 50:0.018018018 52:0.033033033 53:0.024024024 54:0.012012012 55:0.012012012 56:0.003003003 57:0.03003003 58:0.012012012 59:0.018018018 60:0.003003003 61:0.027027027 62:0.018018018 63:0.003003003 64:0.003003003 65:0.027027027 66:0.015015015 68:0.006006006 69:0.018018018 70:0.009009009 71:0.03003003 72:0.012012012 73:0.021021021 74:0.03003003 75:0.027027027 76:0.012012012 77:0.006006006 79:0.006006006 81:0.027027027 82:0.024024024 84:0.009009009 88:1 
3.36358566101486 1:0.23421053 2:0.29736842 3:0.22105263 4:0.24736842 5:0.042105263 6:0.047368421 7:0.089473684 8:0.063157895 9:0.042105263 10:0.078947368 11:0.094736842 12:0.11052632 13:0.078947368 14:0.042105263 15:0.052631579 16:0.026315789 17:0.063157895 18:0.1 19:0.0052631579 20:0.063157895 21:0.03968254 23:0.015873016 24:0.0079365079 25:0.0079365079 26:0.015873016 28:0.015873016 29:0.023809524 30:0.023809524 31:0.031746032 32:0.0079365079 33:0.03968254 34:0.0079365079 35:0.0079365079 36:0.015873016 38:0.0079365079 39:0.015873016 40:0.0079365079 42:0.023809524 43:0.023809524 44:0.055555556 45:0.023809524 46:0.03968254 47:0.023809524 48:0.03968254 49:0.015873016 50:0.023809524 52:0.031746032 54:0.015873016 55:0.023809524 56:0.0079365079 57:0.015873016 58:0.0079365079 59:0.023809524 60:0.0079365079 61:0.015873016 62:0.015873016 63:0.0079365079 65:0.023809524 66:0.0079365079 68:0.031746032 69:0.0079365079 70:0.023809524 71:0.0079365079 72:0.015873016 73:0.015873016 74:0.015873016 75:0.023809524 76:0.023809524 81:0.0079365079 82:0.047619048 84:0.0079365079 86:1 
3.36358566101486 1:0.29209184 2:0.32142857 3:0.20153061 4:0.18494898 5:0.094387755 6:0.091836735 7:0.048469388 8:0.045918367 9:0.068877551 10:0.11989796 11:0.06122449 12:0.06377551 13:0.058673469 14:0.045918367 15:0.066326531 16:0.043367347 17:0.081632653 18:0.071428571 19:0.012755102 20:0.025510204 21:0.030651341 22:0.019157088 23:0.022988506 24:0.019157088 25:0.019157088 26:0.042145594 27:0.01532567 28:0.022988506 29:0.038314176 30:0.030651341 31:0.01532567 32:0.022988506 33:0.019157088 34:0.011494253 37:0.01532567 38:0.0038314176 39:0.01532567 40:0.0076628352 41:0.026819923 42:0.034482759 43:0.034482759 44:0.038314176 45:0.022988506 46:0.022988506 47:0.042145594 48:0.011494253 49:0.030651341 50:0.01532567 51:0.01532567 52:0.01532567 53:0.01532567 54:0.0076628352 55:0.01532567 56:0.011494253 58:0.011494253 60:0.011494253 61:0.011494253 62:0.0076628352 63:0.0076628352 64:0.011494253 65:0.01532567 66:0.011494253 69:0.022988506 70:0.022988506 71:0.0076628352 72:0.0076628352 73:0.026819923 74:0.019157088 75:0.01532567 76:0.0076628352 78:0.0038314176 79:0.0038314176 81:0.0076628352 82:0.022988506 84:0.011494253 87:1 
3.36358566101486 1:0.30038023 2:0.2918251 3:0.20532319 4:0.20247148 5:0.087619048 6:0.066666667 7:0.060952381 8:0.059047619 9:0.081904762 10:0.097142857 11:0.057142857 12:0.066666667 13:0.078095238 14:0.055238095 15:0.057142857 16:0.038095238 17:0.08 18:0.060952381 19:0.0057142857 20:0.047619048 21:0.025714286 22:0.02 23:0.028571429 24:0.028571429 25:0.02 26:0.02 27:0.011428571 28:0.014285714 29:0.017142857 30:0.017142857 31:0.028571429 32:0.0085714286 33:0.011428571 34:0.02 36:0.0028571429 37:0.02 38:0.02 39:0.017142857 40:0.011428571 41:0.022857143 42:0.04 43:0.014285714 44:0.011428571 45:0.025714286 46:0.025714286 47:0.017142857 48:0.025714286 49:0.025714286 50:0.022857143 51:0.0028571429 52:0.02 53:0.028571429 54:0.011428571 55:0.02 56:0.011428571 57:0.02 58:0.014285714 59:0.0028571429 60:0.017142857 61:0.011428571 62:0.0057142857 63:0.011428571 64:0.0057142857 65:0.017142857 66:0.0085714286 67:0.0028571429 68:0.011428571 69:0.011428571 70:0.025714286 71:0.031428571 72:0.02 73:0.02 74:0.02 75:0.014285714 76:0.0085714286 79:0.0028571429 80:0.0028571429 81:0.017142857 82:0.0085714286 83:0.0057142857 84:0.014285714 88:1 
3.36358566101486 1:0.29541864 2:0.27488152 3:0.164297 4:0.26540284 5:0.091772152 6:0.075949367 7:0.060126582 8:0.085443038 9:0.075949367 10:0.082278481 11:0.047468354 12:0.075949367 13:0.034810127 14:0.022151899 15:0.03164557 16:0.063291139 17:0.07278481 18:0.088607595 19:0.037974684 20:0.053797468 21:0.023696682 22:0.009478673 23:0.023696682 24:0.023696682 25:0.023696682 26:0.009478673 27:0.014218009 28:0.033175355 29:0.014218009 32:0.014218009 33:0.047393365 34:0.037914692 35:0.009478673 36:0.009478673 37:0.018957346 38:0.023696682 39:0.009478673 40:0.033175355 41:0.018957346 42:0.042654028 43:0.0047393365 44:0.028436019 45:0.018957346 47:0.018957346 48:0.018957346 49:0.037914692 50:0.018957346 51:0.009478673 52:0.009478673 53:0.023696682 54:0.018957346 56:0.009478673 57:0.014218009 58:0.0047393365 60:0.009478673 61:0.009478673 62:0.009478673 63:0.0047393365 64:0.009478673 65:0.018957346 66:0.009478673 67:0.014218009 68:0.0047393365 69:0.009478673 70:0.033175355 71:0.014218009 72:0.009478673 73:0.014218009 74:0.014218009 75:0.009478673 76:0.009478673 77:0.009478673 78:0.0047393365 79:0.0047393365 80:0.033175355 81:0.0047393365 82:0.023696682 83:0.023696682 84:0.014218009 87:1 
1.350042329410392 1:0.3081571 2:0.39879154 3:0.16918429 4:0.12386707 5:0.090634441 6:0.15407855 7:0.033232628 8:0.036253776 9:0.12084592 10:0.1570997 11:0.048338369 12:0.066465257 13:0.036253776 14:0.051359517 15:0.063444109 16:0.01510574 17:0.054380665 18:0.042296073 19:0.027190332 20:0.003021148 21:0.036363636 22:0.031818182 23:0.0045454545 24:0.013636364 25:0.031818182 26:0.21818182 28:0.018181818 29:0.0090909091 31:0.054545455 33:0.013636364 34:0.013636364 35:0.0045454545 37:0.018181818 38:0.027272727 39:0.027272727 40:0.0045454545 41:0.022727273 42:0.045454545 43:0.027272727 44:0.018181818 45:0.0045454545 46:0.013636364 47:0.054545455 48:0.0090909091 49:0.018181818 50:0.0090909091 51:0.013636364 53:0.031818182 56:0.0090909091 57:0.0090909091 58:0.0045454545 62:0.0045454545 63:0.0045454545 66:0.0045454545 68:0.0045454545 69:0.0090909091 70:0.0090909091 71:0.013636364 73:0.0045454545 74:0.031818182 75:0.0090909091 76:0.0090909091 78:0.013636364 79:0.022727273 80:0.0090909091 81:0.022727273 82:0.0090909091 87:1 
1.665385867112876 1:0.22807018 2:0.13157895 3:0.26315789 4:0.37719298 5:0.01754386 6:0.035087719 7:0.070175439 8:0.052631579 9:0.01754386 10:0.01754386 11:0.035087719 12:0.052631579 13:0.070175439 14:0.035087719 15:0.052631579 16:0.12280702 17:0.1754386 18:0.052631579 19:0.087719298 20:0.10526316 25:0.026315789 29:0.026315789 30:0.026315789 31:0.052631579 32:0.026315789 35:0.026315789 46:0.026315789 48:0.052631579 50:0.026315789 55:0.026315789 56:0.026315789 60:0.026315789 61:0.026315789 62:0.026315789 66:0.026315789 67:0.026315789 70:0.10526316 71:0.078947368 72:0.13157895 81:0.052631579 83:0.13157895 84:0.026315789 86:1 
3.36358566101486 1:0.29695431 2:0.28172589 3:0.2106599 4:0.2106599 5:0.11167513 6:0.11675127 7:0.040609137 8:0.030456853 9:0.055837563 10:0.07106599 11:0.045685279 12:0.055837563 13:0.050761421 14:0.081218274 15:0.035532995 16:0.060913706 17:0.076142132 18:0.065989848 19:0.07106599 20:0.030456853 21:0.053435115 22:0.0076335878 23:0.0076335878 24:0.022900763 25:0.038167939 26:0.0076335878 27:0.0076335878 28:0.06870229 30:0.0076335878 31:0.030534351 32:0.022900763 33:0.022900763 34:0.015267176 35:0.015267176 36:0.0076335878 37:0.022900763 38:0.030534351 40:0.0076335878 41:0.0076335878 42:0.053435115 43:0.0076335878 44:0.015267176 46:0.022900763 47:0.015267176 48:0.015267176 49:0.015267176 51:0.015267176 52:0.015267176 53:0.022900763 54:0.015267176 55:0.015267176 56:0.0076335878 57:0.0076335878 58:0.022900763 59:0.015267176 60:0.015267176 61:0.0076335878 62:0.022900763 63:0.0076335878 64:0.015267176 65:0.0076335878 66:0.030534351 67:0.015267176 68:0.0076335878 69:0.038167939 70:0.022900763 71:0.0076335878 74:0.015267176 75:0.015267176 76:0.0076335878 77:0.015267176 78:0.0076335878 80:0.030534351 81:0.015267176 82:0.0076335878 86:1 
3.36358566101486 1:0.2293578 2:0.2706422 3:0.23394495 4:0.26605505 5:0.077981651 6:0.027522936 7:0.041284404 8:0.041284404 9:0.059633028 10:0.059633028 11:0.091743119 12:0.10091743 13:0.032110092 14:0.077981651 15:0.059633028 16:0.068807339 17:0.10091743 18:0.064220183 19:0.036697248 20:0.059633028 21:0.020689655 22:0.020689655 23:0.027586207 24:0.0068965517 25:0.013793103 26:0.0068965517 27:0.027586207 28:0.020689655 29:0.0068965517 30:0.013793103 31:0.013793103 32:0.020689655 33:0.027586207 34:0.013793103 35:0.0068965517 37:0.0068965517 38:0.0068965517 39:0.0068965517 41:0.020689655 42:0.013793103 43:0.027586207 44:0.020689655 46:0.034482759 47:0.027586207 48:0.020689655 49:0.0068965517 50:0.027586207 51:0.0068965517 52:0.055172414 53:0.027586207 54:0.0068965517 56:0.020689655 57:0.0068965517 58:0.013793103 59:0.034482759 60:0.020689655 61:0.013793103 62:0.0068965517 63:0.0068965517 64:0.013793103 65:0.013793103 66:0.020689655 68:0.013793103 69:0.013793103 70:0.020689655 71:0.034482759 72:0.0068965517 74:0.0068965517 75:0.020689655 76:0.034482759 77:0.0068965517 78:0.020689655 80:0.013793103 81:0.027586207 82:0.0068965517 83:0.020689655 84:0.013793103 87:1 
3.36358566101486 1:0.31701031 2:0.23453608 3:0.20618557 4:0.24226804 5:0.10824742 6:0.046391753 7:0.06185567 8:0.082474227 9:0.041237113 10:0.046391753 11:0.077319588 12:0.077319588 13:0.051546392 14:0.067010309 15:0.046391753 16:0.056701031 17:0.13402062 18:0.067010309 19:0.0051546392 20:0.030927835 21:0.023255814 22:0.015503876 23:0.046511628 24:0.046511628 25:0.015503876 26:0.015503876 27:0.015503876 28:0.007751938 29:0.007751938 30:0.031007752 31:0.015503876 32:0.007751938 33:0.054263566 34:0.007751938 36:0.007751938 37:0.007751938 38:0.015503876 39:0.007751938 41:0.015503876 42:0.015503876 43:0.015503876 44:0.007751938 46:0.015503876 47:0.023255814 48:0.015503876 50:0.015503876 52:0.015503876 53:0.007751938 54:0.007751938 55:0.015503876 56:0.007751938 57:0.015503876 58:0.007751938 59:0.007751938 60:0.015503876 61:0.023255814 62:0.007751938 63:0.007751938 64:0.007751938 65:0.015503876 66:0.031007752 68:0.015503876 69:0.03875969 70:0.046511628 71:0.046511628 72:0.015503876 73:0.015503876 74:0.023255814 75:0.046511628 76:0.015503876 77:0.015503876 81:0.031007752 82:0.023255814 86:1 
3.36358566101486 1:0.29803922 2:0.29333333 3:0.22039216 4:0.18823529 5:0.1177394 6:0.080062794 7:0.056514914 8:0.047095761 9:0.051805338 10:0.087912088 11:0.094191523 12:0.075353218 13:0.058084772 14:0.042386185 15:0.073783359 16:0.040816327 17:0.065934066 18:0.067503925 19:0.0015698587 20:0.039246468 21:0.061320755 22:0.023584906 23:0.021226415 24:0.0094339623 25:0.014150943 26:0.011792453 27:0.028301887 28:0.023584906 29:0.033018868 30:0.018867925 31:0.0070754717 32:0.014150943 33:0.023584906 34:0.0094339623 36:0.0070754717 37:0.021226415 38:0.021226415 39:0.0070754717 40:0.0047169811 41:0.023584906 42:0.030660377 43:0.011792453 44:0.023584906 45:0.011792453 46:0.030660377 47:0.018867925 48:0.016509434 49:0.025943396 50:0.030660377 51:0.0023584906 52:0.011792453 53:0.014150943 54:0.011792453 55:0.014150943 56:0.0094339623 57:0.0047169811 58:0.011792453 59:0.035377358 60:0.0070754717 61:0.018867925 62:0.021226415 63:0.025943396 64:0.011792453 65:0.0094339623 66:0.0094339623 67:0.0023584906 68:0.021226415 69:0.011792453 70:0.016509434 71:0.0094339623 72:0.011792453 73:0.030660377 74:0.018867925 75:0.0094339623 76:0.018867925 78:0.0047169811 79:0.0023584906 81:0.014150943 82:0.014150943 83:0.0023584906 84:0.0070754717 88:1 
3.36358566101486 1:0.3652968 2:0.33789954 3:0.16438356 4:0.13242009 5:0.17431193 6:0.12844037 7:0.04587156 8:0.055045872 9:0.082568807 10:0.13761468 11:0.04587156 12:0.04587156 13:0.027522936 14:0.055045872 15:0.055045872 16:0.04587156 17:0.036697248 18:0.04587156 20:0.018348624 21:0.082191781 22:0.02739726 23:0.02739726 25:0.04109589 27:0.01369863 28:0.01369863 29:0.01369863 30:0.02739726 31:0.01369863 33:0.02739726 34:0.01369863 37:0.04109589 38:0.01369863 39:0.02739726 40:0.04109589 41:0.054794521 42:0.054794521 43:0.082191781 44:0.02739726 45:0.02739726 47:0.04109589 49:0.02739726 52:0.01369863 53:0.02739726 57:0.02739726 58:0.01369863 61:0.02739726 66:0.02739726 68:0.01369863 69:0.01369863 70:0.01369863 72:0.01369863 73:0.01369863 74:0.01369863 81:0.04109589 86:1 
3.36358566101486 1:0.28432564 2:0.30741191 3:0.20291616 4:0.20534629 5:0.080291971 6:0.077858881 7:0.072992701 8:0.04622871 9:0.053527981 10:0.11192214 11:0.063260341 12:0.068126521 13:0.082725061 14:0.055961071 15:0.04622871 16:0.02676399 17:0.075425791 18:0.072992701 19:0.0097323601 20:0.055961071 21:0.02189781 22:0.02189781 23:0.025547445 25:0.010948905 26:0.01459854 27:0.025547445 28:0.018248175 29:0.025547445 30:0.018248175 31:0.01459854 32:0.018248175 33:0.018248175 34:0.02189781 36:0.01459854 37:0.025547445 38:0.010948905 39:0.01459854 40:0.003649635 41:0.01459854 42:0.054744526 43:0.018248175 44:0.025547445 45:0.02189781 46:0.018248175 47:0.01459854 48:0.0072992701 49:0.025547445 50:0.032846715 52:0.010948905 53:0.02919708 54:0.0072992701 55:0.02189781 56:0.01459854 57:0.01459854 58:0.010948905 59:0.018248175 60:0.01459854 61:0.01459854 62:0.010948905 63:0.010948905 64:0.010948905 65:0.018248175 66:0.003649635 68:0.003649635 69:0.010948905 70:0.032846715 71:0.02189781 72:0.018248175 73:0.02919708 74:0.025547445 75:0.0072992701 76:0.010948905 78:0.0072992701 79:0.003649635 80:0.0072992701 81:0.02189781 82:0.018248175 84:0.010948905 87:1 
3.36358566101486 1:0.33079123 2:0.31267874 3:0.17635844 4:0.18017159 5:0.1278626 6:0.076335878 7:0.053435115 8:0.04389313 9:0.10114504 10:0.10687023 11:0.080152672 12:0.059160305 13:0.064885496 14:0.030534351 15:0.040076336 16:0.034351145 17:0.066793893 18:0.062977099 19:0.0095419847 20:0.041984733 21:0.063037249 22:0.028653295 23:0.031518625 24:0.014326648 25:0.031518625 26:0.031518625 27:0.025787966 28:0.020057307 29:0.011461318 30:0.011461318 31:0.025787966 32:0.0085959885 33:0.028653295 34:0.0085959885 35:0.0028653295 36:0.017191977 37:0.028653295 38:0.037249284 39:0.0085959885 40:0.0028653295 41:0.011461318 42:0.042979943 43:0.022922636 44:0.011461318 45:0.034383954 46:0.014326648 47:0.005730659 48:0.020057307 49:0.011461318 50:0.037249284 52:0.014326648 53:0.017191977 54:0.0085959885 55:0.014326648 56:0.0028653295 57:0.005730659 58:0.020057307 59:0.0085959885 60:0.0028653295 61:0.011461318 62:0.0085959885 63:0.0085959885 64:0.0085959885 65:0.011461318 66:0.017191977 68:0.011461318 69:0.014326648 70:0.025787966 71:0.025787966 72:0.005730659 73:0.011461318 74:0.025787966 75:0.005730659 76:0.005730659 77:0.0028653295 78:0.005730659 79:0.0028653295 81:0.0085959885 82:0.025787966 83:0.0028653295 84:0.0085959885 88:1 
3.36358566101486 1:0.29663774 2:0.36641359 3:0.17100506 4:0.1659436 5:0.09978308 6:0.1088214 7:0.057483731 8:0.036514823 9:0.092913955 10:0.13665944 11:0.067606652 12:0.076644975 13:0.053868402 14:0.05242227 15:0.028922632 16:0.030007231 17:0.044107014 18:0.06109906 19:0.022776573 20:0.030368764 21:0.043383948 22:0.035249458 23:0.014099783 24:0.010845987 25:0.03308026 26:0.037418655 27:0.027114967 28:0.014642082 29:0.018980477 30:0.023861171 31:0.0065075922 32:0.0081344902 33:0.010845987 34:0.013557484 35:0.0059652928 36:0.0037960954 37:0.020607375 38:0.027114967 39:0.0086767896 40:0.0092190889 41:0.03308026 42:0.055856833 43:0.01626898 44:0.028741866 45:0.022776573 46:0.019522777 47:0.010845987 48:0.010303688 49:0.023318872 50:0.043926247 51:0.011930586 52:0.018438178 53:0.028199566 54:0.018980477 55:0.0059652928 56:0.0081344902 57:0.01626898 58:0.020607375 59:0.013015184 60:0.0081344902 61:0.0092190889 62:0.0097613883 63:0.0075921909 64:0.0070498915 65:0.0081344902 66:0.012472885 67:0.0048806941 68:0.0043383948 69:0.011388286 70:0.014099783 71:0.0054229935 72:0.0043383948 73:0.01626898 74:0.026572668 75:0.0081344902 76:0.0086767896 77:0.0065075922 78:0.0065075922 79:0.0048806941 80:0.0032537961 81:0.014642082 82:0.0092190889 83:0.0032537961 84:0.0059652928 88:1 
3.36358566101486 1:0.31936465 2:0.30686043 3:0.18181818 4:0.19195674 5:0.1081812 6:0.093306288 7:0.062204192 8:0.050033807 9:0.0831643 10:0.10750507 11:0.054766734 12:0.051386072 13:0.064908722 14:0.046653144 15:0.036511156 16:0.038539554 17:0.068965517 18:0.06964165 19:0.022988506 20:0.041244084 21:0.053752535 22:0.030425963 23:0.016227181 24:0.019269777 25:0.024340771 26:0.030425963 27:0.021298174 28:0.0060851927 29:0.018255578 30:0.014198783 31:0.0081135903 32:0.0060851927 33:0.014198783 34:0.012170385 35:0.010141988 36:0.010141988 37:0.024340771 38:0.018255578 39:0.012170385 40:0.015212982 41:0.036511156 42:0.039553753 43:0.022312373 44:0.018255578 45:0.020283976 46:0.011156187 47:0.0081135903 48:0.010141988 49:0.016227181 50:0.02535497 51:0.0050709939 52:0.009127789 53:0.021298174 54:0.021298174 55:0.018255578 56:0.015212982 57:0.012170385 58:0.017241379 59:0.017241379 60:0.0070993915 61:0.011156187 62:0.0081135903 63:0.0050709939 64:0.0050709939 65:0.011156187 66:0.013184584 67:0.0081135903 68:0.0040567951 69:0.018255578 70:0.024340771 71:0.022312373 72:0.017241379 73:0.014198783 74:0.019269777 75:0.016227181 76:0.017241379 77:0.0050709939 78:0.0070993915 79:0.0030425963 80:0.010141988 81:0.014198783 82:0.017241379 83:0.0040567951 84:0.0070993915 88:1 
3.36358566101486 1:0.3269962 2:0.2756654 3:0.20532319 4:0.19201521 5:0.121673 6:0.12927757 7:0.030418251 8:0.030418251 9:0.041825095 10:0.060836502 11:0.079847909 12:0.068441065 13:0.095057034 14:0.064638783 15:0.034220532 16:0.034220532 17:0.08365019 18:0.045627376 19:0.038022814 20:0.041825095 21:0.022857143 22:0.057142857 23:0.022857143 24:0.028571429 25:0.017142857 26:0.028571429 27:0.051428571 28:0.022857143 29:0.022857143 30:0.0057142857 32:0.0057142857 33:0.017142857 34:0.0057142857 35:0.0057142857 36:0.011428571 37:0.028571429 38:0.017142857 39:0.0057142857 40:0.011428571 41:0.017142857 42:0.0057142857 43:0.022857143 44:0.017142857 45:0.057142857 46:0.011428571 47:0.011428571 48:0.017142857 49:0.028571429 50:0.017142857 52:0.045714286 53:0.028571429 54:0.017142857 55:0.0057142857 56:0.0057142857 57:0.0057142857 58:0.022857143 59:0.017142857 60:0.0057142857 61:0.022857143 62:0.017142857 63:0.0057142857 64:0.011428571 65:0.011428571 68:0.011428571 69:0.017142857 70:0.017142857 71:0.022857143 72:0.011428571 73:0.0057142857 74:0.017142857 75:0.011428571 76:0.0057142857 77:0.011428571 79:0.017142857 80:0.0057142857 81:0.017142857 83:0.0057142857 84:0.0057142857 87:1 
3.36358566101486 1:0.21969081 2:0.24816924 3:0.24328723 4:0.28885273 5:0.06514658 6:0.043973941 7:0.053745928 8:0.053745928 9:0.037459283 10:0.091205212 11:0.042345277 12:0.061889251 13:0.052117264 14:0.040716612 15:0.074918567 16:0.10260586 17:0.066775244 18:0.087947883 19:0.045602606 20:0.07980456 21:0.026894866 22:0.014669927 23:0.012224939 24:0.024449878 25:0.0073349633 26:0.0073349633 27:0.0048899756 28:0.0097799511 29:0.012224939 30:0.0097799511 31:0.012224939 32:0.024449878 33:0.0048899756 34:0.02200489 35:0.0097799511 36:0.014669927 37:0.019559902 38:0.012224939 39:0.012224939 40:0.012224939 41:0.0073349633 42:0.036674817 43:0.012224939 44:0.024449878 45:0.0024449878 46:0.014669927 47:0.02200489 48:0.017114914 49:0.019559902 50:0.02200489 51:0.0073349633 52:0.029339853 53:0.024449878 54:0.0097799511 55:0.017114914 56:0.0073349633 57:0.0024449878 58:0.0097799511 59:0.012224939 60:0.014669927 61:0.0073349633 62:0.0048899756 63:0.02200489 64:0.017114914 65:0.014669927 66:0.014669927 67:0.026894866 68:0.026894866 69:0.012224939 70:0.0073349633 71:0.02200489 72:0.0097799511 73:0.012224939 74:0.026894866 75:0.031784841 76:0.014669927 77:0.0073349633 78:0.0073349633 79:0.024449878 80:0.024449878 81:0.012224939 82:0.019559902 83:0.019559902 84:0.026894866 88:1 
3.36358566101486 1:0.24363636 2:0.31636364 3:0.24 4:0.2 5:0.065693431 6:0.03649635 7:0.080291971 8:0.051094891 9:0.072992701 10:0.13868613 11:0.087591241 12:0.051094891 13:0.087591241 14:0.04379562 15:0.04379562 16:0.072992701 17:0.02919708 18:0.065693431 19:0.01459854 20:0.058394161 21:0.021978022 22:0.021978022 25:0.032967033 26:0.010989011 27:0.032967033 29:0.043956044 30:0.010989011 34:0.032967033 35:0.010989011 37:0.021978022 38:0.021978022 39:0.043956044 40:0.032967033 41:0.010989011 42:0.076923077 43:0.010989011 45:0.010989011 46:0.010989011 47:0.010989011 48:0.032967033 49:0.010989011 50:0.010989011 52:0.021978022 55:0.043956044 56:0.010989011 59:0.032967033 61:0.010989011 62:0.010989011 63:0.021978022 64:0.010989011 66:0.021978022 68:0.021978022 69:0.021978022 71:0.032967033 72:0.010989011 73:0.010989011 74:0.032967033 75:0.065934066 76:0.010989011 77:0.021978022 81:0.010989011 82:0.032967033 83:0.010989011 86:1 
3.36358566101486 1:0.25490196 2:0.32913165 3:0.16106443 4:0.25490196 5:0.081232493 6:0.06442577 7:0.047619048 8:0.050420168 9:0.056022409 10:0.10644258 11:0.047619048 12:0.10364146 13:0.044817927 14:0.06162465 15:0.042016807 16:0.030812325 17:0.084033613 18:0.11204482 19:0.0056022409 20:0.06162465 21:0.037815126 22:0.021008403 23:0.012605042 24:0.016806723 25:0.0042016807 26:0.029411765 27:0.021008403 28:0.016806723 29:0.016806723 30:0.016806723 31:0.016806723 32:0.012605042 33:0.025210084 34:0.021008403 36:0.0042016807 37:0.016806723 38:0.012605042 39:0.0042016807 40:0.0042016807 41:0.021008403 42:0.046218487 43:0.0042016807 44:0.050420168 45:0.012605042 46:0.012605042 47:0.0084033613 48:0.033613445 49:0.012605042 50:0.029411765 52:0.021008403 53:0.021008403 54:0.0042016807 55:0.0084033613 56:0.012605042 57:0.012605042 58:0.0084033613 59:0.012605042 60:0.025210084 61:0.0084033613 62:0.012605042 63:0.0042016807 64:0.016806723 65:0.012605042 66:0.0084033613 68:0.0084033613 69:0.0042016807 70:0.029411765 71:0.021008403 72:0.021008403 73:0.021008403 74:0.050420168 75:0.012605042 76:0.037815126 77:0.0084033613 81:0.0084033613 82:0.021008403 84:0.025210084 87:1 
2.755866072842832 1:0.36644407 2:0.31218698 3:0.16444073 4:0.15692821 5:0.15358932 6:0.12186978 7:0.03672788 8:0.051752922 9:0.086811352 10:0.11686144 11:0.056761269 12:0.050083472 13:0.066777963 14:0.038397329 15:0.043405676 16:0.01836394 17:0.061769616 18:0.03672788 19:0.025041736 20:0.035058431 21:0.077694236 22:0.042606516 23:0.030075188 24:0.015037594 25:0.037593985 26:0.030075188 27:0.012531328 28:0.030075188 29:0.010025063 30:0.012531328 31:0.007518797 32:0.0025062657 33:0.010025063 34:0.0050125313 35:0.0050125313 36:0.010025063 37:0.037593985 38:0.032581454 39:0.01754386 40:0.015037594 41:0.037593985 42:0.045112782 43:0.01754386 44:0.035087719 45:0.0050125313 46:0.015037594 47:0.0050125313 48:0.0025062657 49:0.015037594 50:0.012531328 51:0.007518797 52:0.0025062657 53:0.022556391 54:0.022556391 55:0.037593985 56:0.007518797 57:0.0050125313 58:0.022556391 59:0.007518797 60:0.007518797 61:0.007518797 62:0.010025063 63:0.007518797 64:0.0050125313 65:0.01754386 66:0.007518797 67:0.0050125313 68:0.010025063 69:0.01754386 70:0.030075188 71:0.0050125313 72:0.032581454 73:0.0025062657 74:0.010025063 75:0.007518797 76:0.007518797 77:0.007518797 78:0.010025063 79:0.0025062657 81:0.007518797 82:0.010025063 83:0.0025062657 84:0.0025062657 88:1 
3.36358566101486 1:0.25297297 2:0.32540541 3:0.20432432 4:0.2172973 5:0.088744589 6:0.073593074 7:0.062770563 8:0.047619048 9:0.038961039 10:0.12770563 11:0.071428571 12:0.067099567 13:0.056277056 14:0.064935065 15:0.051948052 16:0.038961039 17:0.04978355 18:0.08008658 19:0.010822511 20:0.069264069 21:0.016233766 22:0.019480519 23:0.0097402597 24:0.016233766 25:0.019480519 26:0.032467532 27:0.016233766 28:0.016233766 29:0.012987013 30:0.016233766 31:0.0097402597 32:0.016233766 33:0.022727273 34:0.019480519 36:0.0064935065 37:0.0097402597 38:0.0064935065 39:0.0097402597 40:0.0032467532 41:0.029220779 42:0.029220779 43:0.022727273 44:0.032467532 45:0.019480519 46:0.012987013 47:0.016233766 48:0.0097402597 49:0.0097402597 50:0.038961039 52:0.029220779 53:0.022727273 54:0.029220779 55:0.032467532 57:0.022727273 58:0.016233766 59:0.025974026 60:0.0032467532 61:0.012987013 62:0.012987013 63:0.0097402597 64:0.0064935065 65:0.0064935065 66:0.032467532 68:0.0097402597 69:0.022727273 70:0.025974026 71:0.022727273 72:0.0064935065 73:0.012987013 74:0.032467532 75:0.0097402597 76:0.019480519 77:0.0032467532 78:0.0064935065 79:0.0097402597 81:0.012987013 82:0.025974026 84:0.016233766 88:1 
3.36358566101486 1:0.3465765 2:0.31952663 3:0.16737109 4:0.16652578 5:0.12521151 6:0.13536379 7:0.059221658 8:0.057529611 9:0.087986464 10:0.10829103 11:0.054145516 12:0.045685279 13:0.052453469 14:0.049069374 15:0.0321489 16:0.037225042 17:0.050761421 18:0.049069374 19:0.018612521 20:0.037225042 21:0.04822335 22:0.04822335 23:0.010152284 24:0.02284264 25:0.055837563 26:0.027918782 27:0.017766497 28:0.0025380711 29:0.015228426 30:0.027918782 31:0.0050761421 32:0.0025380711 33:0.02284264 34:0.010152284 35:0.0050761421 36:0.010152284 37:0.02284264 38:0.043147208 39:0.025380711 40:0.017766497 41:0.020304569 42:0.035532995 43:0.015228426 44:0.025380711 45:0.02284264 46:0.010152284 47:0.0076142132 48:0.017766497 49:0.02284264 50:0.012690355 51:0.0025380711 52:0.0025380711 53:0.030456853 54:0.017766497 55:0.0050761421 56:0.0025380711 57:0.012690355 58:0.010152284 59:0.010152284 60:0.010152284 61:0.012690355 62:0.012690355 63:0.010152284 64:0.010152284 65:0.017766497 66:0.010152284 67:0.0050761421 68:0.0076142132 69:0.012690355 70:0.032994924 71:0.012690355 72:0.0025380711 73:0.025380711 74:0.02284264 75:0.010152284 77:0.0050761421 78:0.0025380711 79:0.0025380711 80:0.0076142132 81:0.0050761421 82:0.025380711 84:0.010152284 88:1 
3.36358566101486 1:0.27577938 2:0.32314149 3:0.19244604 4:0.20863309 5:0.089928058 6:0.071942446 7:0.058752998 8:0.044364508 9:0.069544365 10:0.11870504 11:0.056354916 12:0.074340528 13:0.06235012 14:0.063549161 15:0.03117506 16:0.047961631 17:0.064748201 18:0.073141487 19:0.033573141 20:0.039568345 21:0.037769784 22:0.021582734 23:0.012589928 24:0.01618705 25:0.017985612 26:0.028776978 27:0.0089928058 28:0.032374101 29:0.017985612 30:0.021582734 31:0.0089928058 32:0.014388489 33:0.01618705 34:0.017985612 35:0.014388489 36:0.019784173 37:0.014388489 38:0.023381295 39:0.025179856 40:0.0053956835 41:0.01618705 42:0.06294964 43:0.023381295 44:0.028776978 45:0.0089928058 46:0.019784173 47:0.0071942446 48:0.014388489 49:0.0071942446 50:0.01618705 51:0.0071942446 52:0.0089928058 53:0.023381295 54:0.017985612 55:0.012589928 56:0.0089928058 57:0.019784173 58:0.01618705 59:0.014388489 60:0.021582734 61:0.012589928 62:0.01618705 63:0.0017985612 64:0.014388489 65:0.0089928058 66:0.010791367 67:0.0017985612 68:0.025179856 69:0.017985612 70:0.0089928058 71:0.019784173 72:0.0089928058 73:0.0071942446 74:0.03057554 75:0.010791367 76:0.01618705 77:0.0053956835 78:0.0017985612 79:0.0053956835 80:0.0035971223 81:0.012589928 82:0.0089928058 83:0.0017985612 84:0.01618705 88:1 
1.809194264362125 1:0.31163287 2:0.32504955 3:0.15124257 4:0.21207501 5:0.11009454 6:0.08600183 7:0.044220799 8:0.071058249 9:0.08020738 10:0.12564806 11:0.054589814 12:0.064043916 13:0.051845075 14:0.051235133 15:0.018908204 16:0.033851784 17:0.069838365 18:0.062824032 19:0.028667277 20:0.046965538 21:0.040256176 22:0.028362306 23:0.022872827 24:0.028362306 25:0.024702653 26:0.027904849 27:0.016925892 28:0.016468435 29:0.016925892 30:0.013723696 31:0.0054894785 32:0.010978957 33:0.024702653 34:0.016925892 35:0.01189387 36:0.015096066 37:0.030192132 38:0.02378774 39:0.01189387 40:0.019213175 41:0.032936871 42:0.048490393 43:0.022872827 44:0.019670631 45:0.016010979 46:0.024245197 47:0.005946935 48:0.0105215 49:0.017840805 50:0.024702653 51:0.0096065874 52:0.01326624 53:0.010064044 54:0.019670631 55:0.0064043916 56:0.0054894785 57:0.01189387 58:0.016468435 59:0.0086916743 60:0.0082342177 61:0.0064043916 62:0.005946935 63:0.0032021958 64:0.0027447392 65:0.0096065874 66:0.0105215 67:0.005032022 68:0.0091491308 69:0.020585544 70:0.016468435 71:0.0082342177 72:0.015096066 73:0.014638609 74:0.022415371 75:0.01189387 76:0.020128088 77:0.0105215 78:0.0086916743 79:0.0036596523 80:0.0077767612 81:0.019213175 82:0.011436414 83:0.0064043916 84:0.0105215 88:1 
3.36358566101486 1:0.21428571 2:0.18877551 3:0.31122449 4:0.28571429 5:0.030612245 6:0.071428571 7:0.071428571 8:0.051020408 9:0.040816327 10:0.020408163 11:0.071428571 12:0.091836735 13:0.071428571 14:0.010204082 15:0.10204082 16:0.1122449 17:0.06122449 18:0.051020408 19:0.081632653 20:0.06122449 21:0.015384615 22:0.015384615 23:0.015384615 26:0.015384615 27:0.015384615 28:0.061538462 29:0.015384615 31:0.015384615 32:0.030769231 36:0.030769231 37:0.015384615 38:0.015384615 40:0.030769231 44:0.061538462 48:0.030769231 53:0.015384615 54:0.015384615 55:0.046153846 56:0.030769231 59:0.046153846 60:0.030769231 61:0.015384615 63:0.076923077 64:0.015384615 66:0.015384615 68:0.061538462 69:0.015384615 71:0.061538462 72:0.015384615 75:0.030769231 76:0.046153846 78:0.015384615 79:0.015384615 80:0.015384615 81:0.015384615 82:0.015384615 86:1 
3.36358566101486 1:0.22159091 2:0.22443182 3:0.3125 4:0.24147727 5:0.056818182 6:0.0625 7:0.056818182 8:0.045454545 9:0.039772727 10:0.022727273 11:0.0625 12:0.056818182 13:0.068181818 14:0.10227273 15:0.10795455 16:0.0625 17:0.056818182 18:0.079545455 19:0.056818182 20:0.0625 21:0.0085470085 22:0.0085470085 23:0.025641026 24:0.025641026 27:0.034188034 28:0.042735043 29:0.0085470085 30:0.025641026 31:0.025641026 32:0.017094017 33:0.0085470085 34:0.0085470085 36:0.0085470085 37:0.051282051 39:0.0085470085 40:0.0085470085 43:0.034188034 44:0.034188034 45:0.017094017 46:0.017094017 47:0.017094017 48:0.017094017 50:0.017094017 52:0.025641026 53:0.0085470085 55:0.025641026 56:0.0085470085 57:0.0085470085 58:0.0085470085 59:0.042735043 60:0.0085470085 61:0.034188034 62:0.042735043 63:0.025641026 64:0.025641026 66:0.0085470085 67:0.0085470085 68:0.068376068 70:0.0085470085 71:0.025641026 72:0.017094017 75:0.025641026 76:0.025641026 77:0.0085470085 79:0.0085470085 80:0.0085470085 81:0.025641026 82:0.017094017 83:0.0085470085 86:1 
3.36358566101486 1:0.27029157 2:0.34830575 3:0.18676123 4:0.19464145 5:0.089905363 6:0.08044164 7:0.048895899 8:0.042586751 9:0.074132492 10:0.1340694 11:0.070977918 12:0.082018927 13:0.047318612 14:0.058359621 15:0.045741325 16:0.023659306 17:0.066246057 18:0.063091483 19:0.033123028 20:0.039432177 21:0.035460993 22:0.021276596 23:0.01891253 24:0.026004728 25:0.026004728 26:0.028368794 27:0.0094562648 28:0.016548463 29:0.0070921986 30:0.021276596 31:0.0070921986 32:0.0094562648 33:0.01891253 34:0.014184397 35:0.021276596 36:0.0047281324 37:0.01891253 38:0.01891253 39:0.0047281324 40:0.0094562648 41:0.040189125 42:0.035460993 43:0.01891253 44:0.040189125 45:0.023640662 46:0.042553191 47:0.016548463 48:0.014184397 49:0.014184397 50:0.040189125 51:0.011820331 52:0.035460993 53:0.016548463 54:0.011820331 55:0.016548463 56:0.0070921986 57:0.014184397 58:0.023640662 59:0.0047281324 60:0.0070921986 61:0.021276596 62:0.011820331 63:0.0070921986 64:0.0070921986 65:0.016548463 66:0.0094562648 67:0.0047281324 68:0.011820331 69:0.0094562648 70:0.01891253 72:0.0047281324 73:0.0070921986 74:0.030732861 75:0.011820331 76:0.0070921986 77:0.0047281324 78:0.0070921986 79:0.0023640662 80:0.0047281324 81:0.011820331 82:0.0023640662 83:0.0047281324 84:0.0094562648 88:1 
3.36358566101486 1:0.2912471 2:0.35321456 3:0.17273431 4:0.18280403 5:0.082170543 6:0.11627907 7:0.066666667 8:0.041860465 9:0.069767442 10:0.13333333 11:0.054263566 12:0.066666667 13:0.052713178 14:0.057364341 15:0.029457364 16:0.040310078 17:0.071317829 18:0.075968992 19:0.015503876 20:0.026356589 21:0.023255814 22:0.041860465 23:0.0093023256 24:0.018604651 25:0.01627907 26:0.046511628 27:0.0093023256 28:0.034883721 29:0.018604651 30:0.034883721 31:0.011627907 32:0.013953488 33:0.011627907 34:0.0093023256 35:0.0023255814 36:0.0023255814 37:0.060465116 38:0.020930233 39:0.020930233 40:0.013953488 41:0.0069767442 42:0.053488372 43:0.020930233 44:0.03255814 45:0.020930233 46:0.013953488 47:0.0093023256 48:0.01627907 49:0.011627907 50:0.023255814 51:0.0069767442 52:0.020930233 53:0.025581395 54:0.018604651 55:0.0023255814 56:0.0023255814 57:0.013953488 58:0.01627907 59:0.0046511628 60:0.013953488 61:0.01627907 62:0.0069767442 63:0.011627907 64:0.011627907 65:0.0093023256 66:0.0093023256 67:0.0046511628 68:0.011627907 69:0.013953488 70:0.01627907 71:0.0093023256 72:0.0093023256 74:0.037209302 75:0.011627907 76:0.023255814 77:0.0046511628 78:0.0069767442 80:0.0069767442 81:0.0093023256 82:0.0093023256 84:0.0046511628 88:1 
3.36358566101486 1:0.27941176 2:0.31372549 3:0.22058824 4:0.18627451 5:0.1372549 6:0.078431373 7:0.039215686 8:0.0098039216 9:0.098039216 10:0.088235294 11:0.098039216 12:0.058823529 13:0.039215686 14:0.049019608 15:0.068627451 16:0.058823529 17:0.019607843 18:0.068627451 19:0.019607843 20:0.068627451 21:0.058823529 22:0.029411765 23:0.029411765 24:0.014705882 25:0.014705882 27:0.044117647 28:0.029411765 29:0.044117647 30:0.014705882 34:0.014705882 35:0.014705882 36:0.014705882 38:0.029411765 40:0.014705882 42:0.044117647 43:0.029411765 44:0.044117647 45:0.014705882 46:0.014705882 47:0.014705882 50:0.029411765 53:0.029411765 54:0.044117647 56:0.014705882 57:0.014705882 58:0.014705882 59:0.044117647 61:0.014705882 62:0.029411765 64:0.014705882 65:0.029411765 66:0.044117647 68:0.029411765 73:0.014705882 74:0.029411765 81:0.014705882 82:0.044117647 84:0.014705882 86:1 
3.36358566101486 1:0.23417722 2:0.13291139 3:0.35443038 4:0.27848101 5:0.025316456 6:0.037974684 7:0.11392405 8:0.050632911 9:0.025316456 11:0.088607595 12:0.025316456 13:0.075949367 14:0.050632911 15:0.12658228 16:0.088607595 17:0.11392405 18:0.037974684 19:0.037974684 20:0.10126582 22:0.019230769 26:0.019230769 27:0.038461538 29:0.019230769 31:0.019230769 32:0.057692308 39:0.019230769 43:0.019230769 45:0.019230769 47:0.038461538 53:0.057692308 59:0.038461538 60:0.038461538 61:0.057692308 63:0.038461538 64:0.038461538 65:0.076923077 66:0.019230769 67:0.019230769 68:0.019230769 70:0.038461538 71:0.038461538 72:0.038461538 73:0.019230769 75:0.019230769 77:0.019230769 81:0.038461538 82:0.019230769 83:0.057692308 84:0.038461538 86:1 
3.36358566101486 1:0.18965517 2:0.18103448 3:0.3362069 4:0.29310345 5:0.017241379 7:0.10344828 8:0.068965517 9:0.017241379 10:0.068965517 11:0.068965517 12:0.017241379 13:0.086206897 14:0.051724138 15:0.13793103 16:0.068965517 17:0.068965517 18:0.068965517 19:0.017241379 20:0.13793103 29:0.026315789 30:0.026315789 31:0.052631579 33:0.052631579 34:0.026315789 43:0.026315789 45:0.026315789 47:0.052631579 49:0.026315789 50:0.026315789 52:0.078947368 54:0.026315789 55:0.052631579 63:0.052631579 64:0.052631579 65:0.078947368 67:0.026315789 71:0.078947368 74:0.026315789 75:0.026315789 76:0.026315789 79:0.026315789 81:0.026315789 82:0.052631579 84:0.026315789 86:1 
3.36358566101486 1:0.27529412 2:0.19294118 3:0.27529412 4:0.25647059 5:0.12264151 6:0.023584906 7:0.070754717 8:0.04245283 9:0.023584906 10:0.04245283 11:0.080188679 12:0.061320755 13:0.08490566 14:0.056603774 15:0.056603774 16:0.061320755 17:0.056603774 18:0.056603774 19:0.08490566 20:0.075471698 21:0.04964539 22:0.021276596 23:0.0070921986 24:0.0070921986 25:0.0070921986 26:0.0070921986 27:0.014184397 28:0.0070921986 29:0.0070921986 30:0.021276596 31:0.014184397 32:0.028368794 33:0.0070921986 34:0.014184397 35:0.0070921986 37:0.0070921986 42:0.014184397 43:0.0070921986 44:0.014184397 45:0.035460993 46:0.0070921986 47:0.014184397 48:0.021276596 50:0.021276596 51:0.014184397 53:0.056737589 54:0.014184397 55:0.021276596 56:0.028368794 57:0.014184397 58:0.028368794 60:0.0070921986 61:0.021276596 62:0.014184397 63:0.014184397 64:0.021276596 65:0.0070921986 66:0.021276596 67:0.0070921986 68:0.028368794 69:0.028368794 70:0.021276596 71:0.021276596 72:0.021276596 73:0.014184397 75:0.042553191 76:0.014184397 77:0.021276596 78:0.0070921986 79:0.021276596 80:0.028368794 81:0.014184397 82:0.021276596 83:0.021276596 84:0.021276596 87:1 
3.36358566101486 1:0.31111111 2:0.28888889 3:0.15555556 4:0.24444444 5:0.074626866 6:0.089552239 7:0.074626866 8:0.074626866 9:0.089552239 10:0.10447761 11:0.059701493 12:0.044776119 13:0.059701493 14:0.059701493 16:0.044776119 17:0.089552239 18:0.029850746 19:0.014925373 20:0.089552239 22:0.022222222 25:0.044444444 26:0.044444444 27:0.022222222 32:0.022222222 36:0.022222222 37:0.022222222 38:0.022222222 40:0.066666667 41:0.022222222 42:0.044444444 44:0.022222222 45:0.022222222 48:0.022222222 53:0.066666667 57:0.044444444 58:0.044444444 59:0.022222222 61:0.022222222 65:0.022222222 66:0.044444444 68:0.022222222 69:0.066666667 70:0.022222222 71:0.022222222 72:0.044444444 73:0.022222222 75:0.022222222 76:0.022222222 81:0.044444444 84:0.022222222 86:1 
2.31028105362814 1:0.30434783 2:0.45962733 3:0.10559006 4:0.13043478 5:0.0875 6:0.175 7:0.0375 9:0.1625 10:0.2125 11:0.025 12:0.0875 13:0.0125 14:0.0125 15:0.05 16:0.025 17:0.05 18:0.0375 20:0.025 22:0.094339623 25:0.037735849 26:0.056603774 27:0.018867925 30:0.037735849 33:0.037735849 38:0.075471698 40:0.018867925 41:0.13207547 42:0.075471698 44:0.094339623 49:0.018867925 50:0.018867925 53:0.037735849 54:0.018867925 61:0.018867925 62:0.056603774 65:0.037735849 66:0.018867925 69:0.018867925 70:0.018867925 74:0.018867925 81:0.018867925 82:0.018867925 86:1 
3.36358566101486 1:0.30967742 2:0.37634409 3:0.15698925 4:0.15698925 5:0.13793103 6:0.094827586 7:0.030172414 8:0.038793103 9:0.090517241 10:0.14224138 11:0.077586207 12:0.060344828 13:0.051724138 14:0.077586207 15:0.034482759 16:0.0043103448 17:0.034482759 18:0.068965517 19:0.0043103448 20:0.051724138 21:0.058064516 22:0.04516129 23:0.0064516129 24:0.025806452 25:0.019354839 26:0.032258065 27:0.025806452 28:0.012903226 29:0.019354839 30:0.038709677 31:0.0064516129 33:0.0064516129 34:0.012903226 36:0.012903226 37:0.04516129 38:0.025806452 39:0.012903226 40:0.0064516129 41:0.032258065 42:0.058064516 43:0.019354839 44:0.025806452 45:0.019354839 46:0.012903226 47:0.038709677 49:0.019354839 50:0.019354839 51:0.012903226 52:0.012903226 54:0.038709677 55:0.0064516129 56:0.0064516129 57:0.019354839 58:0.025806452 59:0.012903226 60:0.0064516129 61:0.0064516129 62:0.012903226 63:0.0064516129 64:0.0064516129 69:0.019354839 70:0.0064516129 72:0.0064516129 73:0.012903226 74:0.058064516 76:0.0064516129 81:0.019354839 82:0.012903226 83:0.0064516129 84:0.019354839 87:1 
3.36358566101486 1:0.28421053 2:0.34736842 3:0.18596491 4:0.18245614 5:0.056737589 6:0.09929078 7:0.063829787 8:0.04964539 9:0.12056738 10:0.12056738 11:0.070921986 12:0.063829787 13:0.070921986 14:0.035460993 15:0.028368794 16:0.078014184 17:0.056737589 18:0.063829787 20:0.021276596 21:0.010752688 22:0.032258065 23:0.010752688 24:0.010752688 25:0.010752688 26:0.032258065 28:0.032258065 29:0.053763441 30:0.043010753 32:0.032258065 33:0.010752688 34:0.021505376 37:0.010752688 38:0.086021505 39:0.021505376 41:0.021505376 42:0.043010753 43:0.021505376 44:0.021505376 45:0.043010753 47:0.021505376 48:0.043010753 49:0.021505376 50:0.043010753 52:0.010752688 53:0.021505376 54:0.032258065 56:0.010752688 59:0.021505376 62:0.010752688 63:0.021505376 64:0.010752688 66:0.021505376 68:0.010752688 69:0.010752688 70:0.010752688 71:0.010752688 72:0.021505376 74:0.021505376 81:0.021505376 82:0.021505376 84:0.010752688 86:1 
3.36358566101486 1:0.29479769 2:0.31213873 3:0.20809249 4:0.1849711 5:0.074074074 6:0.074074074 7:0.12345679 8:0.037037037 9:0.086419753 10:0.11111111 11:0.049382716 12:0.074074074 13:0.049382716 14:0.049382716 15:0.037037037 16:0.037037037 17:0.074074074 18:0.086419753 19:0.012345679 20:0.024691358 22:0.019607843 23:0.019607843 24:0.039215686 29:0.039215686 31:0.019607843 32:0.019607843 33:0.019607843 34:0.058823529 36:0.019607843 38:0.039215686 39:0.019607843 40:0.019607843 41:0.058823529 42:0.078431373 44:0.039215686 45:0.019607843 46:0.039215686 47:0.019607843 49:0.019607843 50:0.019607843 52:0.019607843 53:0.039215686 54:0.019607843 55:0.078431373 58:0.019607843 60:0.019607843 65:0.039215686 68:0.019607843 71:0.058823529 76:0.019607843 77:0.019607843 81:0.019607843 86:1 
3.36358566101486 1:0.29761905 2:0.36011905 3:0.16964286 4:0.17261905 5:0.089285714 6:0.11309524 7:0.05952381 8:0.035714286 9:0.077380952 10:0.125 11:0.083333333 12:0.047619048 13:0.071428571 14:0.047619048 15:0.029761905 16:0.017857143 17:0.05952381 18:0.10119048 20:0.041666667 21:0.035714286 22:0.026785714 23:0.0089285714 24:0.0089285714 25:0.0089285714 26:0.0625 27:0.0089285714 28:0.026785714 29:0.044642857 30:0.035714286 32:0.026785714 33:0.017857143 34:0.026785714 37:0.0089285714 38:0.089285714 39:0.017857143 41:0.017857143 42:0.044642857 43:0.017857143 44:0.035714286 45:0.035714286 47:0.017857143 48:0.035714286 49:0.017857143 50:0.035714286 52:0.0089285714 53:0.017857143 54:0.017857143 55:0.0089285714 56:0.0089285714 59:0.017857143 60:0.0089285714 62:0.0089285714 63:0.017857143 64:0.0089285714 66:0.017857143 68:0.0089285714 69:0.017857143 70:0.017857143 71:0.0089285714 72:0.017857143 74:0.017857143 75:0.0089285714 81:0.017857143 82:0.017857143 84:0.0089285714 86:1 
3.36358566101486 1:0.33381295 2:0.34460432 3:0.17410072 4:0.14748201 5:0.11942446 6:0.097841727 7:0.061870504 8:0.037410072 9:0.12517986 10:0.13669065 11:0.061870504 12:0.035971223 13:0.054676259 14:0.043165468 15:0.035971223 16:0.037410072 17:0.051798561 18:0.051798561 19:0.017266187 20:0.031654676 21:0.034557235 22:0.025917927 23:0.019438445 24:0.01511879 25:0.025917927 26:0.032397408 27:0.036717063 28:0.01511879 29:0.019438445 30:0.021598272 31:0.021598272 32:0.0064794816 33:0.019438445 34:0.0086393089 35:0.0043196544 36:0.0086393089 37:0.056155508 38:0.034557235 39:0.034557235 40:0.017278618 41:0.05399568 42:0.032397408 43:0.041036717 44:0.023758099 45:0.0043196544 46:0.01511879 47:0.0086393089 48:0.01511879 49:0.010799136 50:0.0043196544 52:0.0086393089 53:0.012958963 54:0.0043196544 55:0.01511879 56:0.012958963 57:0.032397408 58:0.028077754 59:0.010799136 60:0.0064794816 61:0.0021598272 64:0.0064794816 65:0.0086393089 66:0.010799136 67:0.0064794816 68:0.0021598272 69:0.032397408 70:0.012958963 71:0.0043196544 72:0.0064794816 73:0.021598272 74:0.023758099 75:0.01511879 76:0.0064794816 77:0.0043196544 78:0.0064794816 79:0.0043196544 80:0.0021598272 81:0.0086393089 82:0.0043196544 83:0.0021598272 84:0.0086393089 88:1 
1.411898122538807 1:0.27790974 2:0.49406176 3:0.11163895 4:0.11638955 5:0.061904762 6:0.13809524 7:0.042857143 8:0.023809524 9:0.18571429 10:0.23809524 11:0.042857143 12:0.061904762 13:0.028571429 14:0.033333333 15:0.019047619 16:0.019047619 17:0.014285714 18:0.052380952 19:0.014285714 20:0.023809524 22:0.057142857 25:0.035714286 26:0.035714286 29:0.021428571 30:0.0071428571 31:0.0071428571 32:0.0071428571 34:0.021428571 37:0.035714286 38:0.15 39:0.028571429 40:0.014285714 41:0.092857143 42:0.071428571 43:0.028571429 44:0.035714286 45:0.014285714 46:0.0071428571 47:0.021428571 48:0.014285714 49:0.021428571 50:0.014285714 51:0.0071428571 52:0.0071428571 54:0.0071428571 55:0.0071428571 57:0.014285714 58:0.014285714 59:0.014285714 61:0.0071428571 62:0.0071428571 69:0.0071428571 70:0.028571429 71:0.0071428571 73:0.042857143 74:0.035714286 75:0.0071428571 76:0.014285714 78:0.014285714 81:0.0071428571 82:0.0071428571 87:1 
1.842078760645639 1:0.33928571 2:0.27380952 3:0.05952381 4:0.32738095 5:0.095238095 6:0.11904762 8:0.11904762 9:0.095238095 10:0.047619048 11:0.047619048 12:0.071428571 13:0.047619048 14:0.011904762 16:0.011904762 17:0.10714286 18:0.10714286 20:0.11904762 21:0.035714286 22:0.035714286 24:0.035714286 25:0.035714286 26:0.035714286 27:0.017857143 28:0.017857143 33:0.035714286 34:0.035714286 36:0.089285714 37:0.017857143 38:0.017857143 41:0.035714286 42:0.017857143 43:0.017857143 44:0.035714286 45:0.071428571 47:0.017857143 49:0.053571429 50:0.035714286 52:0.017857143 68:0.017857143 69:0.035714286 73:0.053571429 76:0.017857143 77:0.017857143 81:0.071428571 82:0.017857143 84:0.053571429 86:1 
2.054840200750396 1:0.27380952 2:0.2797619 3:0.11904762 4:0.32738095 5:0.10714286 6:0.047619048 7:0.011904762 8:0.083333333 9:0.095238095 10:0.11904762 11:0.035714286 12:0.047619048 13:0.035714286 14:0.023809524 15:0.035714286 16:0.023809524 17:0.05952381 18:0.071428571 19:0.035714286 20:0.16666667 21:0.017857143 23:0.017857143 24:0.035714286 25:0.017857143 26:0.053571429 27:0.017857143 28:0.017857143 33:0.017857143 36:0.017857143 37:0.017857143 40:0.071428571 42:0.035714286 44:0.017857143 45:0.053571429 47:0.035714286 49:0.017857143 50:0.035714286 52:0.017857143 55:0.017857143 57:0.017857143 60:0.035714286 64:0.017857143 68:0.035714286 69:0.035714286 72:0.035714286 73:0.089285714 74:0.035714286 76:0.017857143 77:0.017857143 81:0.053571429 82:0.017857143 83:0.017857143 84:0.035714286 86:1 
3.36358566101486 1:0.32098765 2:0.24691358 3:0.12757202 4:0.30452675 5:0.12396694 6:0.049586777 7:0.041322314 8:0.11570248 9:0.074380165 10:0.074380165 11:0.041322314 12:0.049586777 13:0.049586777 14:0.033057851 15:0.016528926 16:0.049586777 17:0.05785124 18:0.099173554 19:0.0082644628 20:0.11570248 21:0.024691358 22:0.037037037 24:0.024691358 25:0.037037037 26:0.024691358 27:0.037037037 28:0.012345679 31:0.012345679 32:0.012345679 33:0.024691358 34:0.049382716 36:0.024691358 37:0.049382716 41:0.012345679 42:0.037037037 44:0.037037037 45:0.074074074 50:0.012345679 53:0.037037037 57:0.012345679 61:0.012345679 62:0.024691358 65:0.037037037 66:0.024691358 68:0.037037037 69:0.012345679 71:0.012345679 72:0.037037037 73:0.012345679 74:0.024691358 76:0.012345679 81:0.061728395 82:0.024691358 84:0.074074074 86:1 
3.36358566101486 1:0.3628692 2:0.25738397 3:0.10970464 4:0.27004219 5:0.1440678 6:0.10169492 7:0.042372881 8:0.059322034 9:0.12711864 10:0.06779661 11:0.033898305 12:0.042372881 13:0.025423729 14:0.025423729 15:0.0084745763 16:0.033898305 17:0.084745763 18:0.050847458 19:0.033898305 20:0.11864407 21:0.063291139 22:0.025316456 23:0.012658228 24:0.025316456 25:0.037974684 27:0.012658228 28:0.025316456 30:0.012658228 31:0.025316456 32:0.025316456 33:0.025316456 34:0.012658228 35:0.025316456 36:0.050632911 37:0.037974684 38:0.037974684 39:0.012658228 40:0.037974684 41:0.037974684 43:0.037974684 44:0.012658228 45:0.025316456 48:0.012658228 49:0.037974684 52:0.037974684 53:0.012658228 56:0.025316456 66:0.025316456 69:0.012658228 70:0.037974684 73:0.025316456 74:0.025316456 77:0.012658228 79:0.012658228 81:0.037974684 82:0.050632911 84:0.012658228 86:1 
1.913772165866505 1:0.3046875 2:0.4921875 3:0.078125 4:0.125 5:0.046875 6:0.1875 8:0.03125 9:0.1875 10:0.203125 11:0.03125 12:0.0625 13:0.046875 14:0.0625 16:0.015625 17:0.0625 18:0.046875 20:0.015625 22:0.047619048 26:0.071428571 27:0.023809524 28:0.047619048 29:0.047619048 34:0.023809524 38:0.095238095 41:0.16666667 42:0.11904762 44:0.023809524 49:0.071428571 50:0.023809524 53:0.023809524 57:0.071428571 58:0.023809524 62:0.023809524 69:0.023809524 81:0.071428571 86:1 
3.36358566101486 1:0.26488095 2:0.33333333 3:0.2172619 4:0.18452381 5:0.077380952 6:0.083333333 7:0.029761905 8:0.029761905 9:0.053571429 10:0.125 11:0.089285714 12:0.083333333 13:0.083333333 14:0.05952381 15:0.053571429 16:0.041666667 17:0.095238095 18:0.047619048 19:0.023809524 20:0.023809524 22:0.044642857 23:0.026785714 24:0.0089285714 26:0.026785714 27:0.035714286 28:0.017857143 29:0.0089285714 30:0.0089285714 33:0.0089285714 35:0.0089285714 36:0.035714286 37:0.017857143 38:0.0089285714 39:0.0089285714 40:0.0089285714 41:0.035714286 42:0.044642857 43:0.053571429 44:0.0089285714 45:0.035714286 46:0.017857143 47:0.026785714 49:0.053571429 50:0.017857143 51:0.026785714 52:0.0089285714 53:0.053571429 54:0.0089285714 57:0.026785714 58:0.035714286 59:0.017857143 60:0.017857143 61:0.035714286 62:0.0089285714 64:0.0089285714 66:0.0089285714 68:0.017857143 69:0.0089285714 70:0.017857143 71:0.035714286 72:0.0089285714 76:0.017857143 77:0.0089285714 78:0.0089285714 81:0.0089285714 82:0.026785714 84:0.0089285714 86:1 
3.36358566101486 1:0.38095238 2:0.31547619 3:0.18452381 4:0.11904762 5:0.16666667 6:0.10714286 7:0.047619048 8:0.023809524 9:0.071428571 10:0.10714286 11:0.13095238 12:0.035714286 13:0.11904762 14:0.035714286 16:0.035714286 17:0.05952381 18:0.035714286 20:0.023809524 21:0.053571429 22:0.089285714 23:0.017857143 26:0.035714286 27:0.017857143 31:0.017857143 32:0.017857143 33:0.017857143 34:0.053571429 37:0.035714286 38:0.017857143 42:0.035714286 43:0.035714286 44:0.035714286 45:0.017857143 46:0.017857143 49:0.053571429 50:0.017857143 53:0.10714286 54:0.10714286 57:0.053571429 59:0.017857143 62:0.017857143 67:0.017857143 70:0.017857143 71:0.017857143 81:0.017857143 82:0.035714286 86:1 
3.36358566101486 1:0.26666667 2:0.34666667 3:0.2 4:0.18666667 5:0.08 6:0.10666667 7:0.066666667 8:0.026666667 9:0.053333333 10:0.093333333 11:0.08 12:0.093333333 13:0.053333333 14:0.066666667 15:0.053333333 16:0.026666667 17:0.066666667 18:0.10666667 20:0.026666667 21:0.02 25:0.02 26:0.02 27:0.02 29:0.06 30:0.02 33:0.06 34:0.02 37:0.04 38:0.02 39:0.02 41:0.02 42:0.02 43:0.04 44:0.06 45:0.02 46:0.02 47:0.06 48:0.02 49:0.06 50:0.06 54:0.04 55:0.02 58:0.02 62:0.04 65:0.02 66:0.02 68:0.02 69:0.02 70:0.02 72:0.02 75:0.02 82:0.02 84:0.02 86:1 
2.213017624346923 1:0.35820896 2:0.29850746 3:0.23880597 4:0.10447761 5:0.10447761 6:0.074626866 7:0.14925373 8:0.014925373 9:0.089552239 10:0.11940299 11:0.044776119 12:0.029850746 13:0.11940299 14:0.10447761 15:0.014925373 16:0.014925373 17:0.059701493 18:0.014925373 19:0.014925373 20:0.029850746 22:0.022727273 23:0.022727273 24:0.022727273 26:0.022727273 28:0.045454545 29:0.11363636 30:0.068181818 31:0.022727273 33:0.022727273 37:0.045454545 39:0.045454545 41:0.045454545 42:0.045454545 43:0.022727273 44:0.045454545 45:0.11363636 46:0.022727273 49:0.045454545 55:0.022727273 57:0.022727273 58:0.022727273 61:0.022727273 67:0.022727273 68:0.022727273 71:0.045454545 77:0.022727273 86:1 
3.36358566101486 1:0.33544304 2:0.3164557 3:0.15189873 4:0.19620253 5:0.12658228 6:0.050632911 7:0.088607595 8:0.063291139 9:0.075949367 10:0.12658228 11:0.050632911 12:0.050632911 13:0.063291139 14:0.050632911 16:0.037974684 17:0.075949367 18:0.10126582 19:0.012658228 20:0.025316456 22:0.076923077 23:0.019230769 24:0.038461538 25:0.019230769 26:0.019230769 27:0.019230769 28:0.038461538 29:0.019230769 30:0.038461538 32:0.019230769 33:0.019230769 34:0.057692308 35:0.019230769 37:0.038461538 39:0.038461538 40:0.019230769 42:0.019230769 44:0.019230769 45:0.038461538 46:0.038461538 48:0.019230769 50:0.038461538 53:0.019230769 57:0.019230769 58:0.019230769 61:0.019230769 65:0.019230769 69:0.038461538 70:0.019230769 71:0.038461538 73:0.019230769 74:0.038461538 75:0.019230769 76:0.038461538 82:0.019230769 86:1 
3.36358566101486 1:0.32748538 2:0.29239766 3:0.25146199 4:0.12865497 5:0.12941176 6:0.023529412 7:0.11764706 8:0.023529412 9:0.070588235 10:0.11764706 11:0.070588235 12:0.047058824 13:0.082352941 14:0.082352941 15:0.058823529 16:0.035294118 17:0.082352941 18:0.047058824 20:0.011764706 21:0.052631579 22:0.01754386 23:0.052631579 24:0.01754386 25:0.01754386 27:0.01754386 28:0.01754386 29:0.052631579 31:0.070175439 36:0.01754386 37:0.035087719 39:0.052631579 41:0.01754386 42:0.070175439 43:0.035087719 45:0.01754386 46:0.01754386 47:0.01754386 48:0.01754386 49:0.052631579 52:0.01754386 54:0.01754386 56:0.01754386 58:0.035087719 59:0.01754386 62:0.035087719 63:0.01754386 64:0.01754386 65:0.01754386 66:0.035087719 69:0.035087719 70:0.01754386 73:0.01754386 74:0.01754386 81:0.01754386 86:1 
3.36358566101486 1:0.32294618 2:0.36260623 3:0.17563739 4:0.1388102 5:0.14772727 6:0.11363636 7:0.039772727 8:0.039772727 9:0.056818182 10:0.11931818 11:0.10227273 12:0.073863636 13:0.0625 14:0.068181818 15:0.028409091 16:0.011363636 17:0.039772727 18:0.073863636 19:0.0056818182 20:0.017045455 21:0.051282051 22:0.042735043 23:0.017094017 24:0.034188034 25:0.025641026 26:0.017094017 27:0.1025641 28:0.0085470085 29:0.0085470085 30:0.034188034 37:0.042735043 38:0.017094017 39:0.0085470085 40:0.0085470085 41:0.025641026 42:0.042735043 43:0.017094017 44:0.034188034 45:0.025641026 46:0.042735043 47:0.0085470085 48:0.025641026 49:0.017094017 50:0.017094017 52:0.0085470085 53:0.017094017 54:0.025641026 56:0.0085470085 57:0.0085470085 58:0.0085470085 59:0.0085470085 61:0.0085470085 62:0.0085470085 63:0.0085470085 64:0.0085470085 66:0.0085470085 69:0.025641026 70:0.0085470085 71:0.025641026 73:0.034188034 74:0.042735043 75:0.017094017 76:0.017094017 78:0.0085470085 81:0.0085470085 82:0.0085470085 86:1 
3.36358566101486 1:0.33164983 2:0.36868687 3:0.19191919 4:0.10774411 5:0.10810811 6:0.12837838 7:0.067567568 8:0.033783784 9:0.11486486 10:0.13851351 11:0.057432432 12:0.040540541 13:0.070945946 14:0.081081081 15:0.040540541 16:0.023648649 17:0.030405405 18:0.037162162 19:0.0033783784 20:0.023648649 21:0.035532995 22:0.060913706 23:0.035532995 24:0.010152284 25:0.040609137 26:0.07106599 27:0.020304569 28:0.0050761421 29:0.0050761421 30:0.020304569 31:0.025380711 32:0.0050761421 33:0.010152284 34:0.0050761421 36:0.010152284 37:0.035532995 38:0.040609137 39:0.015228426 40:0.0050761421 41:0.060913706 42:0.045685279 43:0.015228426 44:0.010152284 45:0.015228426 46:0.020304569 47:0.0050761421 48:0.010152284 49:0.015228426 50:0.025380711 53:0.020304569 54:0.015228426 55:0.010152284 56:0.0050761421 57:0.030456853 58:0.020304569 59:0.025380711 60:0.015228426 61:0.0050761421 62:0.020304569 63:0.010152284 64:0.0050761421 65:0.010152284 66:0.0050761421 68:0.0050761421 69:0.0050761421 70:0.015228426 71:0.015228426 72:0.0050761421 73:0.0050761421 74:0.010152284 75:0.025380711 76:0.0050761421 78:0.0050761421 79:0.0050761421 81:0.015228426 83:0.0050761421 87:1 
3.36358566101486 1:0.27126437 2:0.3816092 3:0.23448276 4:0.11264368 5:0.10185185 6:0.083333333 7:0.087962963 8:0.018518519 9:0.055555556 10:0.14814815 11:0.13888889 12:0.037037037 13:0.078703704 14:0.078703704 15:0.032407407 16:0.023148148 17:0.013888889 18:0.069444444 20:0.032407407 21:0.027972028 22:0.020979021 23:0.055944056 24:0.013986014 25:0.020979021 26:0.020979021 27:0.013986014 28:0.013986014 29:0.013986014 30:0.013986014 31:0.041958042 32:0.013986014 33:0.006993007 37:0.027972028 38:0.034965035 39:0.006993007 41:0.034965035 42:0.06993007 43:0.020979021 44:0.020979021 45:0.027972028 46:0.062937063 47:0.034965035 48:0.006993007 49:0.006993007 50:0.020979021 52:0.006993007 53:0.041958042 55:0.013986014 56:0.013986014 57:0.006993007 58:0.062937063 59:0.013986014 60:0.006993007 61:0.006993007 62:0.006993007 63:0.013986014 66:0.027972028 70:0.006993007 72:0.006993007 73:0.013986014 74:0.020979021 75:0.020979021 78:0.006993007 81:0.013986014 82:0.020979021 84:0.006993007 87:1 
3.36358566101486 1:0.31896552 2:0.37212644 3:0.16666667 4:0.14224138 5:0.11271676 6:0.10693642 7:0.063583815 8:0.037572254 9:0.080924855 10:0.15895954 11:0.066473988 12:0.049132948 13:0.063583815 14:0.063583815 15:0.023121387 16:0.023121387 17:0.057803468 18:0.060693642 19:0.0057803468 20:0.026011561 21:0.061135371 22:0.021834061 23:0.030567686 25:0.017467249 26:0.021834061 27:0.017467249 28:0.013100437 29:0.026200873 30:0.013100437 31:0.017467249 32:0.0087336245 33:0.021834061 34:0.026200873 36:0.0087336245 37:0.034934498 38:0.052401747 39:0.034934498 40:0.0043668122 41:0.030567686 42:0.069868996 43:0.034934498 44:0.021834061 45:0.026200873 46:0.017467249 47:0.0087336245 48:0.0043668122 49:0.017467249 50:0.03930131 51:0.0043668122 52:0.013100437 53:0.021834061 54:0.0043668122 55:0.0043668122 56:0.013100437 57:0.013100437 58:0.034934498 59:0.0087336245 60:0.0087336245 61:0.0043668122 62:0.0087336245 63:0.0043668122 64:0.0043668122 65:0.013100437 66:0.013100437 68:0.0087336245 69:0.0087336245 70:0.021834061 73:0.021834061 74:0.013100437 75:0.0043668122 76:0.0043668122 77:0.013100437 81:0.0087336245 82:0.013100437 84:0.0043668122 87:1 
3.36358566101486 1:0.29736211 2:0.35491607 3:0.16786571 4:0.17985612 5:0.081730769 6:0.067307692 7:0.0625 8:0.052884615 9:0.125 10:0.13942308 11:0.072115385 12:0.024038462 13:0.0625 14:0.043269231 15:0.024038462 16:0.038461538 17:0.0625 18:0.10096154 19:0.0048076923 20:0.038461538 21:0.043165468 22:0.021582734 23:0.0071942446 24:0.028776978 25:0.014388489 26:0.057553957 29:0.014388489 30:0.014388489 31:0.021582734 32:0.0071942446 33:0.028776978 34:0.014388489 37:0.014388489 38:0.028776978 39:0.0071942446 40:0.0071942446 41:0.043165468 42:0.071942446 43:0.021582734 44:0.021582734 45:0.0071942446 46:0.014388489 47:0.0071942446 48:0.028776978 49:0.014388489 50:0.021582734 52:0.0071942446 53:0.021582734 54:0.014388489 55:0.028776978 56:0.0071942446 57:0.035971223 58:0.014388489 59:0.014388489 60:0.0071942446 61:0.014388489 62:0.0071942446 63:0.0071942446 65:0.035971223 66:0.0071942446 68:0.0071942446 69:0.028776978 70:0.014388489 72:0.0071942446 73:0.014388489 74:0.028776978 75:0.014388489 76:0.043165468 77:0.0071942446 82:0.014388489 84:0.014388489 87:1 
3.36358566101486 1:0.30981595 2:0.32822086 3:0.23312883 4:0.12883436 5:0.11042945 6:0.13496933 7:0.042944785 8:0.018404908 9:0.067484663 10:0.10429448 11:0.10429448 12:0.012269939 13:0.085889571 14:0.085889571 15:0.030674847 16:0.079754601 17:0.049079755 18:0.042944785 19:0.0061349693 20:0.024539877 21:0.037037037 22:0.037037037 23:0.0092592593 24:0.027777778 25:0.018518519 26:0.046296296 27:0.018518519 28:0.0092592593 29:0.055555556 30:0.018518519 31:0.037037037 32:0.0092592593 33:0.0092592593 34:0.0092592593 37:0.027777778 38:0.037037037 39:0.018518519 41:0.037037037 42:0.046296296 43:0.027777778 44:0.0092592593 45:0.018518519 46:0.055555556 47:0.0092592593 48:0.018518519 50:0.0092592593 53:0.018518519 54:0.0092592593 56:0.0092592593 58:0.018518519 59:0.027777778 60:0.0092592593 61:0.018518519 62:0.0092592593 64:0.027777778 65:0.046296296 66:0.018518519 68:0.018518519 69:0.0092592593 70:0.018518519 71:0.018518519 73:0.0092592593 74:0.0092592593 75:0.027777778 76:0.0092592593 84:0.0092592593 86:1 
3.36358566101486 1:0.30809399 2:0.33028721 3:0.2075718 4:0.154047 5:0.11227154 6:0.088772846 7:0.080939948 8:0.023498695 9:0.07310705 10:0.1462141 11:0.070496084 12:0.028720627 13:0.088772846 14:0.044386423 15:0.036553525 16:0.031331593 17:0.036553525 18:0.062663185 19:0.026109661 20:0.049608355 21:0.047058824 22:0.031372549 23:0.043137255 24:0.015686275 25:0.015686275 26:0.02745098 27:0.035294118 28:0.0078431373 29:0.0078431373 30:0.015686275 31:0.035294118 32:0.0039215686 34:0.019607843 35:0.0039215686 36:0.015686275 37:0.019607843 38:0.031372549 39:0.019607843 40:0.015686275 41:0.035294118 42:0.050980392 43:0.054901961 44:0.023529412 45:0.031372549 46:0.011764706 47:0.0078431373 48:0.0039215686 49:0.015686275 50:0.011764706 51:0.0039215686 52:0.0078431373 53:0.015686275 54:0.015686275 55:0.023529412 56:0.019607843 57:0.0078431373 58:0.015686275 59:0.015686275 60:0.0039215686 61:0.011764706 62:0.0078431373 63:0.0078431373 65:0.011764706 66:0.015686275 67:0.0039215686 69:0.0078431373 70:0.015686275 71:0.0078431373 72:0.015686275 73:0.0078431373 74:0.019607843 75:0.015686275 76:0.011764706 77:0.0078431373 80:0.0039215686 81:0.0078431373 82:0.0078431373 83:0.011764706 84:0.011764706 87:1 
3.36358566101486 1:0.28346457 2:0.20472441 3:0.22047244 4:0.29133858 5:0.095238095 6:0.063492063 7:0.079365079 8:0.031746032 9:0.063492063 10:0.031746032 11:0.095238095 12:0.047619048 13:0.079365079 15:0.063492063 16:0.047619048 17:0.063492063 18:0.079365079 19:0.015873016 20:0.14285714 21:0.047619048 22:0.023809524 25:0.047619048 28:0.023809524 29:0.047619048 30:0.023809524 31:0.023809524 37:0.047619048 40:0.071428571 45:0.023809524 46:0.023809524 47:0.047619048 48:0.047619048 53:0.023809524 58:0.023809524 61:0.047619048 63:0.023809524 64:0.023809524 66:0.023809524 68:0.023809524 69:0.023809524 70:0.023809524 73:0.023809524 76:0.023809524 79:0.023809524 81:0.023809524 82:0.071428571 84:0.095238095 86:1 
3.36358566101486 1:0.21192053 2:0.25165563 3:0.28476821 4:0.25165563 5:0.026666667 6:0.053333333 7:0.093333333 8:0.066666667 9:0.04 10:0.053333333 11:0.10666667 12:0.093333333 13:0.053333333 14:0.053333333 15:0.08 16:0.08 17:0.066666667 18:0.053333333 19:0.026666667 20:0.053333333 21:0.02 23:0.04 24:0.02 26:0.04 28:0.04 30:0.02 32:0.04 34:0.02 36:0.04 39:0.02 40:0.02 42:0.02 43:0.02 44:0.02 46:0.06 47:0.02 54:0.02 55:0.02 57:0.02 59:0.02 60:0.02 61:0.06 63:0.04 66:0.02 71:0.04 72:0.02 73:0.02 74:0.02 75:0.1 76:0.02 77:0.02 80:0.04 83:0.02 84:0.02 86:1 
1.918636338709589 1:0.12264151 2:0.31132075 3:0.27358491 4:0.29245283 5:0.018867925 6:0.037735849 7:0.037735849 9:0.075471698 10:0.056603774 11:0.1509434 12:0.13207547 13:0.037735849 14:0.018867925 15:0.11320755 16:0.037735849 17:0.018867925 18:0.094339623 19:0.037735849 20:0.13207547 22:0.028571429 27:0.057142857 28:0.028571429 30:0.028571429 38:0.028571429 39:0.028571429 40:0.028571429 43:0.057142857 44:0.028571429 46:0.028571429 48:0.028571429 50:0.028571429 52:0.028571429 54:0.028571429 59:0.028571429 60:0.028571429 61:0.028571429 63:0.057142857 66:0.085714286 67:0.028571429 68:0.028571429 76:0.11428571 79:0.028571429 80:0.028571429 81:0.028571429 82:0.057142857 86:1 
3.36358566101486 1:0.35375191 2:0.32924962 3:0.13629403 4:0.18070444 5:0.14110429 6:0.10429448 7:0.04601227 8:0.067484663 9:0.082822086 10:0.12269939 11:0.039877301 12:0.064417178 13:0.073619632 14:0.042944785 15:0.015337423 16:0.021472393 17:0.052147239 18:0.076687117 19:0.018404908 20:0.030674847 21:0.073732719 22:0.036866359 23:0.01843318 24:0.013824885 25:0.02764977 26:0.036866359 27:0.032258065 28:0.036866359 29:0.013824885 30:0.02764977 31:0.0092165899 32:0.013824885 33:0.036866359 34:0.02764977 35:0.013824885 36:0.0046082949 37:0.023041475 38:0.0092165899 39:0.0092165899 40:0.01843318 41:0.041474654 42:0.041474654 43:0.02764977 44:0.02764977 45:0.01843318 46:0.01843318 47:0.0046082949 48:0.01843318 49:0.013824885 50:0.041474654 51:0.0046082949 52:0.0046082949 53:0.013824885 54:0.02764977 55:0.0046082949 56:0.0046082949 57:0.013824885 58:0.0046082949 60:0.0092165899 61:0.0046082949 62:0.0046082949 65:0.013824885 66:0.0092165899 68:0.0046082949 69:0.013824885 70:0.013824885 71:0.0046082949 72:0.0092165899 73:0.01843318 74:0.0046082949 75:0.0046082949 76:0.0092165899 77:0.0046082949 78:0.0092165899 80:0.0092165899 81:0.013824885 82:0.0092165899 83:0.0046082949 84:0.0092165899 87:1 
0.08214545475797029 1:0.34771574 2:0.29610829 3:0.15905245 4:0.19712352 5:0.10152284 6:0.12351946 7:0.052453469 8:0.082910321 9:0.084602369 10:0.098138748 11:0.043993232 12:0.049069374 13:0.060913706 14:0.047377327 15:0.028764805 16:0.0321489 17:0.087986464 18:0.047377327 19:0.023688663 20:0.035532995 21:0.035532995 22:0.040609137 23:0.020304569 24:0.045685279 25:0.030456853 26:0.02284264 27:0.02284264 28:0.040609137 29:0.017766497 30:0.012690355 31:0.0076142132 32:0.010152284 33:0.0050761421 34:0.02284264 35:0.0025380711 36:0.030456853 37:0.035532995 38:0.053299492 39:0.020304569 40:0.012690355 41:0.0076142132 42:0.027918782 43:0.02284264 44:0.025380711 45:0.020304569 46:0.015228426 47:0.010152284 48:0.010152284 49:0.0025380711 50:0.012690355 51:0.0050761421 52:0.017766497 53:0.017766497 54:0.015228426 55:0.010152284 56:0.017766497 57:0.0076142132 58:0.027918782 59:0.0025380711 60:0.0050761421 61:0.010152284 62:0.0050761421 64:0.0076142132 65:0.010152284 66:0.0050761421 67:0.0025380711 68:0.0050761421 69:0.030456853 70:0.027918782 71:0.012690355 72:0.02284264 73:0.0025380711 74:0.012690355 75:0.0050761421 76:0.0025380711 77:0.010152284 78:0.017766497 79:0.010152284 80:0.0076142132 81:0.012690355 82:0.0025380711 84:0.0050761421 88:1 
3.36358566101486 1:0.24543611 2:0.36308316 3:0.19066937 4:0.20081136 5:0.081300813 6:0.077235772 7:0.069105691 8:0.06097561 9:0.040650407 10:0.16260163 11:0.052845528 12:0.11382114 13:0.040650407 14:0.052845528 15:0.048780488 16:0.028455285 17:0.040650407 18:0.06097561 19:0.040650407 20:0.028455285 21:0.024390244 22:0.012195122 24:0.006097561 25:0.012195122 26:0.036585366 28:0.006097561 29:0.006097561 30:0.012195122 31:0.024390244 32:0.006097561 33:0.018292683 34:0.012195122 35:0.006097561 36:0.018292683 37:0.012195122 38:0.012195122 39:0.012195122 40:0.006097561 41:0.018292683 42:0.06097561 43:0.036585366 44:0.036585366 45:0.036585366 46:0.030487805 47:0.012195122 49:0.036585366 50:0.042682927 51:0.006097561 52:0.018292683 53:0.042682927 54:0.042682927 55:0.012195122 56:0.030487805 57:0.012195122 58:0.012195122 59:0.006097561 60:0.006097561 61:0.006097561 62:0.012195122 63:0.006097561 64:0.012195122 65:0.006097561 66:0.012195122 69:0.012195122 70:0.012195122 71:0.012195122 72:0.012195122 74:0.042682927 75:0.018292683 76:0.036585366 77:0.018292683 78:0.006097561 81:0.012195122 82:0.006097561 83:0.012195122 87:1 
3.36358566101486 1:0.41311475 2:0.32459016 3:0.12459016 4:0.13770492 5:0.19078947 6:0.11184211 7:0.039473684 8:0.085526316 9:0.125 10:0.125 11:0.052631579 12:0.046052632 13:0.059210526 14:0.032894737 15:0.019736842 16:0.019736842 17:0.026315789 18:0.032894737 19:0.0065789474 20:0.026315789 21:0.099009901 22:0.01980198 23:0.01980198 24:0.03960396 25:0.02970297 26:0.089108911 29:0.04950495 30:0.0099009901 32:0.02970297 33:0.01980198 34:0.0099009901 36:0.0099009901 37:0.02970297 38:0.03960396 39:0.01980198 40:0.0099009901 41:0.059405941 42:0.03960396 43:0.0099009901 44:0.02970297 45:0.04950495 46:0.02970297 47:0.0099009901 48:0.01980198 49:0.02970297 50:0.0099009901 51:0.0099009901 53:0.03960396 57:0.0099009901 61:0.0099009901 62:0.01980198 69:0.01980198 72:0.0099009901 74:0.0099009901 81:0.02970297 82:0.01980198 84:0.0099009901 86:1 
1.770422182432793 1:0.10652921 2:0.27147766 3:0.26804124 4:0.35395189 5:0.027586207 6:0.0068965517 7:0.013793103 8:0.027586207 9:0.034482759 10:0.04137931 11:0.062068966 12:0.11724138 13:0.04137931 14:0.082758621 15:0.082758621 16:0.089655172 17:0.034482759 18:0.15862069 19:0.075862069 20:0.10344828 23:0.010309278 25:0.020618557 26:0.020618557 27:0.010309278 28:0.010309278 30:0.010309278 32:0.010309278 33:0.010309278 34:0.030927835 37:0.010309278 40:0.010309278 43:0.010309278 44:0.041237113 45:0.010309278 46:0.030927835 47:0.010309278 48:0.010309278 50:0.030927835 51:0.020618557 52:0.030927835 55:0.030927835 56:0.010309278 57:0.010309278 59:0.020618557 60:0.030927835 62:0.010309278 64:0.051546392 65:0.010309278 66:0.051546392 67:0.051546392 68:0.041237113 71:0.010309278 73:0.010309278 74:0.020618557 75:0.041237113 76:0.082474227 77:0.010309278 78:0.030927835 79:0.020618557 80:0.020618557 81:0.010309278 82:0.030927835 83:0.020618557 84:0.020618557 86:1 
3.36358566101486 1:0.28906999 2:0.29721956 3:0.19463087 4:0.21907958 5:0.095877277 6:0.072866731 7:0.058485139 8:0.048897411 9:0.089165868 10:0.074784276 11:0.080536913 12:0.06232023 13:0.041227229 14:0.053691275 15:0.047938639 16:0.049856184 17:0.075743049 18:0.086289549 19:0.0095877277 20:0.052732502 21:0.025899281 22:0.024460432 23:0.024460432 24:0.023021583 25:0.025899281 26:0.023021583 27:0.015827338 28:0.010071942 29:0.011510791 30:0.010071942 31:0.014388489 32:0.017266187 33:0.020143885 34:0.0086330935 35:0.0043165468 36:0.011510791 37:0.020143885 38:0.031654676 39:0.010071942 40:0.020143885 41:0.020143885 42:0.028776978 43:0.020143885 44:0.018705036 45:0.021582734 46:0.01294964 47:0.018705036 48:0.025899281 49:0.024460432 50:0.024460432 52:0.015827338 53:0.014388489 54:0.015827338 55:0.015827338 56:0.010071942 57:0.018705036 58:0.014388489 59:0.017266187 60:0.0071942446 61:0.0057553957 62:0.01294964 63:0.0071942446 64:0.01294964 65:0.023021583 66:0.014388489 67:0.0043165468 68:0.0086330935 69:0.025899281 70:0.015827338 71:0.020143885 72:0.017266187 73:0.011510791 74:0.020143885 75:0.027338129 76:0.014388489 78:0.0028776978 79:0.0014388489 80:0.0028776978 81:0.01294964 82:0.023021583 83:0.0014388489 84:0.015827338 88:1 
2.503263747005046 1:0.17682927 2:0.091463415 3:0.34756098 4:0.38414634 5:0.012345679 6:0.024691358 7:0.049382716 8:0.098765432 9:0.024691358 11:0.049382716 12:0.049382716 13:0.086419753 15:0.098765432 16:0.18518519 17:0.037037037 18:0.037037037 19:0.13580247 20:0.11111111 27:0.018518519 28:0.018518519 32:0.074074074 33:0.018518519 36:0.074074074 37:0.018518519 40:0.055555556 47:0.037037037 48:0.018518519 51:0.037037037 52:0.018518519 53:0.037037037 54:0.018518519 55:0.055555556 56:0.055555556 63:0.018518519 64:0.11111111 67:0.055555556 68:0.055555556 72:0.018518519 75:0.018518519 76:0.018518519 79:0.037037037 80:0.018518519 83:0.037037037 84:0.055555556 86:1 
3.36358566101486 1:0.23045267 2:0.25514403 3:0.27160494 4:0.24279835 5:0.041322314 6:0.041322314 7:0.082644628 8:0.041322314 9:0.041322314 10:0.082644628 11:0.090909091 12:0.016528926 13:0.12396694 14:0.033057851 15:0.041322314 16:0.090909091 17:0.049586777 18:0.12396694 19:0.041322314 20:0.05785124 21:0.012345679 24:0.012345679 25:0.012345679 26:0.012345679 27:0.024691358 29:0.049382716 30:0.024691358 32:0.061728395 33:0.012345679 35:0.012345679 36:0.012345679 37:0.012345679 40:0.024691358 41:0.012345679 42:0.024691358 43:0.037037037 44:0.012345679 45:0.061728395 46:0.037037037 47:0.012345679 48:0.012345679 49:0.012345679 50:0.012345679 52:0.012345679 53:0.012345679 55:0.012345679 56:0.012345679 57:0.012345679 58:0.012345679 59:0.012345679 61:0.049382716 63:0.012345679 64:0.012345679 66:0.061728395 68:0.037037037 70:0.012345679 71:0.012345679 73:0.024691358 74:0.012345679 75:0.024691358 76:0.024691358 77:0.037037037 80:0.024691358 82:0.012345679 83:0.012345679 84:0.024691358 86:1 
3.36358566101486 1:0.31390135 2:0.34529148 3:0.17264574 4:0.16816143 5:0.11659193 6:0.094170404 7:0.035874439 8:0.053811659 9:0.076233184 10:0.12556054 11:0.080717489 12:0.058295964 13:0.049327354 14:0.058295964 15:0.035874439 16:0.02690583 17:0.085201794 18:0.071748879 19:0.022421525 20:0.0089686099 21:0.040540541 22:0.040540541 24:0.02027027 25:0.02027027 26:0.040540541 27:0.02027027 28:0.0067567568 30:0.0067567568 31:0.013513514 32:0.0067567568 33:0.013513514 34:0.02027027 37:0.060810811 38:0.02027027 39:0.0067567568 40:0.02027027 41:0.02027027 42:0.040540541 44:0.02027027 45:0.040540541 46:0.047297297 47:0.040540541 49:0.033783784 50:0.013513514 52:0.013513514 53:0.0067567568 54:0.027027027 55:0.0067567568 56:0.013513514 57:0.02027027 58:0.027027027 59:0.0067567568 60:0.0067567568 61:0.02027027 64:0.013513514 65:0.013513514 66:0.0067567568 67:0.0067567568 69:0.02027027 70:0.027027027 71:0.0067567568 72:0.02027027 73:0.027027027 74:0.013513514 75:0.0067567568 76:0.02027027 77:0.013513514 79:0.013513514 82:0.027027027 87:1 
3.36358566101486 1:0.32127839 2:0.34230446 3:0.18839361 4:0.14802355 5:0.095959596 6:0.089225589 7:0.065656566 8:0.042087542 9:0.12794613 10:0.11279461 11:0.090909091 12:0.042087542 13:0.060606061 14:0.048821549 15:0.038720539 16:0.025252525 17:0.063973064 18:0.060606061 19:0.0084175084 20:0.026936027 21:0.037974684 22:0.030379747 23:0.015189873 24:0.0075949367 25:0.032911392 26:0.060759494 27:0.027848101 28:0.0075949367 29:0.025316456 30:0.027848101 31:0.012658228 32:0.0075949367 33:0.017721519 34:0.010126582 37:0.032911392 38:0.030379747 39:0.025316456 40:0.017721519 41:0.035443038 42:0.032911392 43:0.02278481 44:0.017721519 45:0.040506329 46:0.015189873 47:0.017721519 48:0.010126582 49:0.010126582 50:0.030379747 51:0.0050632911 52:0.010126582 53:0.017721519 54:0.010126582 55:0.010126582 56:0.010126582 57:0.017721519 58:0.020253165 59:0.0050632911 60:0.012658228 61:0.010126582 62:0.0050632911 63:0.0075949367 64:0.0075949367 65:0.012658228 66:0.012658228 67:0.0025316456 68:0.015189873 69:0.0075949367 70:0.012658228 71:0.020253165 72:0.017721519 73:0.020253165 74:0.012658228 75:0.020253165 76:0.0025316456 77:0.0050632911 80:0.0025316456 81:0.012658228 82:0.012658228 88:1 
3.36358566101486 1:0.28448276 2:0.38577586 3:0.20905172 4:0.12068966 5:0.099137931 6:0.077586207 7:0.064655172 8:0.021551724 9:0.10344828 10:0.15086207 11:0.099137931 12:0.051724138 13:0.064655172 14:0.064655172 15:0.047413793 16:0.030172414 17:0.038793103 18:0.073275862 20:0.012931034 21:0.025974026 22:0.032467532 23:0.012987013 25:0.025974026 26:0.025974026 27:0.025974026 28:0.0064935065 29:0.032467532 30:0.019480519 32:0.012987013 34:0.032467532 37:0.038961039 38:0.019480519 39:0.012987013 40:0.012987013 41:0.045454545 42:0.071428571 43:0.038961039 44:0.038961039 45:0.032467532 46:0.019480519 47:0.025974026 48:0.0064935065 49:0.012987013 50:0.019480519 53:0.019480519 54:0.038961039 55:0.012987013 57:0.038961039 58:0.025974026 59:0.0064935065 60:0.012987013 61:0.025974026 62:0.012987013 64:0.019480519 65:0.012987013 66:0.019480519 68:0.012987013 69:0.019480519 71:0.0064935065 72:0.0064935065 73:0.0064935065 74:0.012987013 75:0.012987013 76:0.012987013 81:0.0064935065 82:0.0064935065 87:1 
3.36358566101486 1:0.16826923 2:0.1875 3:0.28365385 4:0.36057692 5:0.019230769 6:0.028846154 7:0.067307692 8:0.067307692 9:0.019230769 10:0.028846154 11:0.086538462 12:0.076923077 13:0.019230769 14:0.028846154 15:0.067307692 16:0.16346154 17:0.096153846 18:0.076923077 19:0.067307692 20:0.086538462 26:0.014492754 28:0.028985507 29:0.014492754 30:0.014492754 31:0.014492754 32:0.028985507 33:0.028985507 34:0.028985507 35:0.014492754 36:0.028985507 44:0.014492754 46:0.043478261 47:0.057971014 48:0.086956522 49:0.014492754 50:0.014492754 52:0.014492754 59:0.014492754 61:0.043478261 64:0.014492754 65:0.072463768 68:0.028985507 69:0.014492754 70:0.014492754 71:0.028985507 72:0.014492754 73:0.014492754 74:0.014492754 75:0.028985507 76:0.028985507 79:0.072463768 80:0.028985507 81:0.014492754 83:0.028985507 84:0.057971014 86:1 
1.965473738290166 1:0.27777778 2:0.11111111 3:0.34444444 4:0.26666667 5:0.088888889 6:0.022222222 7:0.13333333 8:0.044444444 11:0.044444444 12:0.044444444 13:0.088888889 14:0.044444444 15:0.11111111 16:0.13333333 17:0.088888889 18:0.066666667 19:0.022222222 20:0.066666667 23:0.033333333 27:0.033333333 29:0.13333333 32:0.033333333 33:0.033333333 34:0.033333333 35:0.033333333 36:0.033333333 47:0.033333333 48:0.033333333 49:0.033333333 52:0.033333333 55:0.033333333 61:0.066666667 62:0.033333333 64:0.033333333 65:0.1 67:0.1 68:0.033333333 74:0.033333333 81:0.033333333 82:0.033333333 85:1 
3.36358566101486 1:0.2752809 2:0.2752809 3:0.1741573 4:0.2752809 5:0.06741573 6:0.06741573 7:0.056179775 8:0.08988764 9:0.06741573 10:0.078651685 11:0.033707865 12:0.08988764 13:0.06741573 14:0.04494382 15:0.033707865 16:0.04494382 17:0.06741573 18:0.08988764 19:0.033707865 20:0.06741573 22:0.016949153 24:0.016949153 26:0.050847458 29:0.033898305 30:0.016949153 32:0.050847458 33:0.016949153 34:0.016949153 36:0.016949153 37:0.016949153 38:0.016949153 40:0.016949153 42:0.033898305 44:0.016949153 45:0.050847458 46:0.016949153 49:0.033898305 50:0.033898305 52:0.016949153 54:0.033898305 56:0.016949153 57:0.033898305 60:0.050847458 61:0.050847458 62:0.016949153 65:0.016949153 66:0.016949153 68:0.016949153 69:0.050847458 70:0.016949153 71:0.016949153 72:0.016949153 73:0.016949153 76:0.033898305 77:0.016949153 81:0.016949153 82:0.033898305 84:0.033898305 86:1 
3.36358566101486 1:0.2605042 2:0.14705882 3:0.35294118 4:0.2394958 5:0.10084034 6:0.016806723 7:0.1092437 8:0.025210084 9:0.0084033613 10:0.025210084 11:0.058823529 12:0.033613445 13:0.10084034 14:0.058823529 15:0.12605042 16:0.075630252 17:0.058823529 18:0.067226891 19:0.050420168 20:0.084033613 21:0.037974684 22:0.012658228 23:0.025316456 24:0.012658228 29:0.025316456 31:0.050632911 32:0.012658228 33:0.012658228 36:0.012658228 37:0.012658228 40:0.012658228 43:0.025316456 45:0.025316456 46:0.012658228 47:0.012658228 50:0.037974684 52:0.025316456 53:0.012658228 54:0.012658228 55:0.050632911 56:0.012658228 58:0.012658228 59:0.012658228 60:0.025316456 61:0.050632911 62:0.025316456 63:0.050632911 64:0.025316456 65:0.012658228 67:0.037974684 68:0.012658228 69:0.012658228 70:0.012658228 71:0.063291139 72:0.012658228 73:0.012658228 75:0.012658228 77:0.012658228 78:0.012658228 79:0.012658228 80:0.012658228 81:0.037974684 82:0.037974684 83:0.012658228 84:0.012658228 86:1 
3.36358566101486 1:0.16386555 2:0.21428571 3:0.28991597 4:0.33193277 5:0.016806723 6:0.050420168 7:0.075630252 8:0.033613445 9:0.0084033613 10:0.016806723 11:0.067226891 12:0.084033613 13:0.033613445 14:0.050420168 15:0.10084034 16:0.10084034 17:0.092436975 18:0.13445378 19:0.050420168 20:0.084033613 23:0.037974684 29:0.012658228 30:0.012658228 32:0.025316456 33:0.025316456 38:0.012658228 42:0.012658228 43:0.025316456 47:0.050632911 48:0.012658228 49:0.088607595 50:0.025316456 51:0.037974684 52:0.037974684 57:0.012658228 59:0.012658228 61:0.012658228 63:0.050632911 64:0.012658228 65:0.075949367 66:0.037974684 67:0.012658228 68:0.025316456 70:0.012658228 71:0.025316456 74:0.037974684 75:0.050632911 77:0.012658228 79:0.037974684 80:0.037974684 81:0.037974684 82:0.037974684 84:0.037974684 86:1 
3.36358566101486 1:0.27659574 2:0.27659574 3:0.20567376 4:0.24113475 5:0.1 6:0.014285714 7:0.085714286 8:0.085714286 9:0.042857143 10:0.11428571 11:0.071428571 12:0.1 13:0.042857143 14:0.028571429 15:0.057142857 16:0.057142857 17:0.085714286 18:0.057142857 19:0.014285714 20:0.042857143 21:0.021276596 29:0.042553191 30:0.021276596 31:0.021276596 33:0.042553191 34:0.042553191 39:0.021276596 41:0.063829787 42:0.021276596 43:0.021276596 44:0.042553191 45:0.021276596 49:0.042553191 50:0.042553191 52:0.021276596 53:0.042553191 54:0.021276596 57:0.042553191 59:0.042553191 62:0.021276596 63:0.021276596 66:0.021276596 68:0.021276596 69:0.042553191 70:0.021276596 71:0.085106383 72:0.021276596 74:0.021276596 80:0.021276596 82:0.042553191 84:0.021276596 86:1 
3.36358566101486 1:0.2037037 2:0.23148148 3:0.25 4:0.31481481 5:0.027777778 6:0.0092592593 7:0.018518519 8:0.083333333 9:0.046296296 10:0.055555556 11:0.046296296 12:0.12962963 13:0.083333333 14:0.046296296 15:0.11111111 16:0.046296296 17:0.11111111 18:0.074074074 19:0.037037037 20:0.074074074 22:0.013888889 24:0.013888889 28:0.041666667 31:0.041666667 32:0.013888889 33:0.041666667 34:0.013888889 36:0.069444444 38:0.013888889 39:0.013888889 42:0.041666667 44:0.027777778 47:0.013888889 48:0.013888889 49:0.027777778 50:0.041666667 53:0.027777778 55:0.013888889 56:0.069444444 58:0.027777778 59:0.027777778 60:0.013888889 62:0.027777778 63:0.027777778 64:0.041666667 65:0.013888889 66:0.041666667 67:0.013888889 71:0.041666667 72:0.013888889 73:0.013888889 74:0.013888889 76:0.013888889 78:0.013888889 80:0.013888889 81:0.013888889 82:0.027777778 84:0.041666667 86:1 
3.36358566101486 1:0.1952381 2:0.24761905 3:0.24285714 4:0.31428571 5:0.019047619 6:0.038095238 7:0.076190476 8:0.047619048 9:0.047619048 10:0.066666667 11:0.047619048 12:0.1047619 13:0.019047619 14:0.057142857 15:0.095238095 16:0.057142857 17:0.12380952 18:0.066666667 19:0.038095238 20:0.095238095 23:0.014285714 27:0.028571429 28:0.014285714 30:0.014285714 31:0.014285714 32:0.014285714 33:0.028571429 34:0.014285714 35:0.014285714 38:0.028571429 42:0.057142857 45:0.014285714 46:0.014285714 47:0.014285714 48:0.042857143 49:0.085714286 50:0.014285714 56:0.014285714 57:0.014285714 60:0.057142857 61:0.042857143 63:0.014285714 64:0.042857143 65:0.014285714 67:0.014285714 68:0.042857143 69:0.042857143 71:0.028571429 73:0.014285714 74:0.028571429 75:0.014285714 76:0.042857143 78:0.014285714 79:0.014285714 81:0.042857143 82:0.014285714 83:0.042857143 84:0.014285714 86:1 
3.36358566101486 1:0.1984127 2:0.11904762 3:0.41269841 4:0.26984127 5:0.031746032 6:0.031746032 7:0.12698413 8:0.031746032 10:0.015873016 11:0.047619048 12:0.063492063 13:0.095238095 14:0.015873016 15:0.22222222 16:0.047619048 17:0.047619048 18:0.047619048 19:0.047619048 20:0.12698413 27:0.047619048 28:0.023809524 29:0.047619048 31:0.071428571 32:0.047619048 36:0.023809524 45:0.023809524 47:0.071428571 48:0.023809524 49:0.023809524 52:0.047619048 53:0.023809524 55:0.047619048 56:0.023809524 58:0.023809524 63:0.11904762 64:0.047619048 71:0.047619048 72:0.023809524 76:0.023809524 78:0.023809524 79:0.023809524 81:0.047619048 83:0.023809524 84:0.047619048 86:1 
3.36358566101486 1:0.29768271 2:0.31595365 3:0.20454545 4:0.18181818 5:0.10516934 6:0.083778966 7:0.065062389 8:0.040998217 9:0.065062389 10:0.11586453 11:0.076648841 12:0.061497326 13:0.056149733 14:0.053475936 15:0.056149733 16:0.035650624 17:0.073975045 18:0.059714795 19:0.0098039216 20:0.040998217 21:0.038770053 22:0.018716578 23:0.02540107 24:0.012032086 25:0.02540107 26:0.02540107 27:0.020053476 28:0.010695187 29:0.020053476 30:0.026737968 31:0.018716578 32:0.016042781 33:0.012032086 34:0.010695187 35:0.0026737968 36:0.0053475936 37:0.024064171 38:0.017379679 39:0.014705882 40:0.0093582888 41:0.021390374 42:0.049465241 43:0.02540107 44:0.014705882 45:0.026737968 46:0.02540107 47:0.014705882 48:0.014705882 49:0.016042781 50:0.030748663 52:0.016042781 53:0.020053476 54:0.016042781 55:0.021390374 56:0.013368984 57:0.014705882 58:0.017379679 59:0.012032086 61:0.013368984 62:0.010695187 63:0.017379679 64:0.0080213904 65:0.010695187 66:0.006684492 67:0.0013368984 68:0.0040106952 69:0.018716578 70:0.020053476 71:0.018716578 72:0.018716578 73:0.010695187 74:0.02540107 75:0.010695187 76:0.022727273 77:0.0040106952 78:0.0026737968 79:0.0013368984 80:0.0013368984 81:0.020053476 82:0.017379679 84:0.010695187 88:1 
3.36358566101486 1:0.28802039 2:0.37383178 3:0.19456245 4:0.14358539 5:0.096938776 6:0.085034014 7:0.057823129 8:0.052721088 9:0.081632653 10:0.16156463 11:0.098639456 12:0.047619048 13:0.05952381 14:0.06122449 15:0.034013605 16:0.035714286 17:0.045918367 18:0.049319728 19:0.0085034014 20:0.023809524 21:0.025510204 22:0.033163265 23:0.022959184 24:0.028061224 25:0.020408163 26:0.028061224 27:0.040816327 28:0.0076530612 29:0.035714286 30:0.010204082 31:0.010204082 32:0.0051020408 33:0.020408163 34:0.025510204 35:0.0025510204 37:0.022959184 38:0.038265306 39:0.010204082 40:0.012755102 41:0.043367347 42:0.066326531 43:0.030612245 44:0.015306122 45:0.012755102 46:0.035714286 47:0.022959184 48:0.017857143 49:0.0051020408 50:0.020408163 51:0.0025510204 52:0.0025510204 53:0.010204082 54:0.0025510204 55:0.0051020408 56:0.015306122 57:0.0076530612 58:0.038265306 59:0.017857143 60:0.0051020408 61:0.017857143 62:0.0076530612 63:0.010204082 64:0.0076530612 65:0.0025510204 66:0.010204082 67:0.0025510204 68:0.0025510204 69:0.022959184 70:0.010204082 71:0.020408163 72:0.0051020408 73:0.010204082 74:0.025510204 75:0.017857143 76:0.020408163 78:0.0025510204 79:0.0025510204 81:0.0051020408 82:0.010204082 83:0.0025510204 84:0.0051020408 88:1 
3.36358566101486 1:0.26701571 2:0.23560209 3:0.2408377 4:0.2565445 5:0.084210526 7:0.084210526 8:0.084210526 9:0.052631579 10:0.063157895 11:0.10526316 12:0.073684211 13:0.063157895 14:0.042105263 15:0.042105263 16:0.10526316 17:0.073684211 18:0.073684211 20:0.052631579 21:0.015873016 22:0.015873016 23:0.031746032 25:0.031746032 26:0.031746032 29:0.031746032 30:0.047619048 33:0.031746032 34:0.031746032 35:0.015873016 36:0.047619048 41:0.015873016 43:0.015873016 44:0.031746032 46:0.015873016 49:0.031746032 50:0.031746032 52:0.015873016 54:0.015873016 55:0.031746032 58:0.031746032 59:0.031746032 60:0.047619048 61:0.047619048 64:0.015873016 65:0.031746032 66:0.015873016 67:0.031746032 68:0.031746032 69:0.015873016 71:0.031746032 75:0.047619048 81:0.031746032 82:0.031746032 84:0.015873016 86:1 
3.36358566101486 1:0.17045455 2:0.27840909 3:0.21590909 4:0.33522727 5:0.056818182 6:0.011363636 7:0.068181818 8:0.045454545 9:0.022727273 10:0.034090909 11:0.090909091 12:0.13636364 13:0.022727273 14:0.079545455 15:0.034090909 16:0.10227273 17:0.056818182 18:0.14772727 20:0.090909091 22:0.017241379 23:0.051724138 27:0.034482759 28:0.017241379 29:0.017241379 31:0.017241379 34:0.034482759 40:0.034482759 41:0.017241379 42:0.034482759 43:0.034482759 45:0.017241379 47:0.017241379 48:0.051724138 49:0.034482759 50:0.017241379 52:0.034482759 55:0.034482759 62:0.017241379 63:0.017241379 64:0.017241379 66:0.017241379 68:0.034482759 71:0.034482759 73:0.017241379 74:0.017241379 75:0.068965517 76:0.086206897 78:0.017241379 81:0.051724138 82:0.051724138 84:0.034482759 86:1 
3.36358566101486 1:0.2557377 2:0.27540984 3:0.2295082 4:0.23934426 5:0.065789474 6:0.072368421 7:0.092105263 8:0.032894737 9:0.026315789 10:0.046052632 11:0.13157895 12:0.065789474 13:0.078947368 14:0.059210526 15:0.019736842 16:0.052631579 17:0.072368421 18:0.10526316 19:0.0065789474 20:0.072368421 21:0.01980198 22:0.0099009901 23:0.02970297 24:0.0099009901 25:0.01980198 26:0.02970297 27:0.01980198 29:0.01980198 30:0.02970297 31:0.01980198 32:0.01980198 33:0.0099009901 34:0.01980198 36:0.01980198 38:0.0099009901 40:0.02970297 41:0.01980198 42:0.0099009901 44:0.01980198 45:0.01980198 46:0.04950495 47:0.0099009901 48:0.04950495 49:0.02970297 50:0.02970297 53:0.02970297 54:0.0099009901 55:0.0099009901 56:0.01980198 57:0.0099009901 58:0.01980198 59:0.0099009901 60:0.01980198 61:0.04950495 63:0.01980198 65:0.0099009901 66:0.0099009901 68:0.02970297 72:0.01980198 73:0.0099009901 74:0.01980198 75:0.02970297 76:0.02970297 78:0.0099009901 81:0.02970297 82:0.02970297 84:0.01980198 86:1 
3.36358566101486 1:0.27605985 2:0.30374065 3:0.20349127 4:0.21670823 5:0.084289277 6:0.071321696 7:0.071820449 8:0.05286783 9:0.061845387 10:0.082294264 11:0.076309227 12:0.080798005 13:0.058852868 14:0.05286783 15:0.05286783 16:0.035411471 17:0.066832918 18:0.099750623 19:0.0059850374 20:0.045885287 21:0.026197605 22:0.024700599 23:0.019461078 24:0.010479042 25:0.019461078 26:0.020209581 27:0.019461078 28:0.005988024 29:0.023203593 30:0.01497006 31:0.01497006 32:0.010479042 33:0.023203593 34:0.014221557 36:0.011976048 37:0.015718563 38:0.017964072 39:0.011976048 40:0.011227545 41:0.017215569 42:0.031437126 43:0.016467066 44:0.019461078 45:0.02245509 46:0.029191617 47:0.017215569 48:0.01497006 49:0.020209581 50:0.038173653 51:0.002994012 52:0.016467066 53:0.020209581 54:0.017215569 55:0.018712575 56:0.011227545 57:0.0089820359 58:0.013473054 59:0.015718563 60:0.0082335329 61:0.011976048 62:0.011976048 63:0.014221557 64:0.0082335329 65:0.012724551 66:0.01497006 68:0.0097305389 69:0.020209581 70:0.017964072 71:0.025449102 72:0.02245509 73:0.018712575 74:0.023952096 75:0.028443114 76:0.030688623 77:0.001497006 78:0.001497006 79:0.002245509 80:0.002994012 81:0.016467066 82:0.017964072 83:0.003742515 84:0.005988024 88:1 
3.36358566101486 1:0.2459893 2:0.24331551 3:0.2459893 4:0.26470588 5:0.053475936 6:0.053475936 7:0.069518717 8:0.048128342 9:0.07486631 10:0.042780749 11:0.14438503 12:0.053475936 13:0.053475936 14:0.021390374 15:0.053475936 16:0.080213904 17:0.085561497 18:0.053475936 19:0.016042781 20:0.096256684 21:0.016129032 22:0.0080645161 23:0.0080645161 24:0.0080645161 25:0.024193548 26:0.032258065 27:0.0080645161 28:0.0080645161 29:0.024193548 32:0.048387097 35:0.0080645161 36:0.032258065 37:0.016129032 38:0.016129032 39:0.0080645161 40:0.024193548 42:0.024193548 43:0.016129032 44:0.0080645161 45:0.040322581 46:0.024193548 48:0.032258065 49:0.024193548 50:0.0080645161 52:0.016129032 53:0.016129032 54:0.0080645161 55:0.0080645161 56:0.016129032 57:0.016129032 59:0.032258065 60:0.016129032 61:0.032258065 62:0.016129032 63:0.016129032 64:0.024193548 65:0.032258065 66:0.024193548 68:0.032258065 69:0.0080645161 70:0.024193548 71:0.056451613 73:0.0080645161 74:0.016129032 75:0.0080645161 76:0.032258065 77:0.0080645161 81:0.0080645161 82:0.024193548 83:0.0080645161 84:0.024193548 86:1 
2.305778836736923 1:0.140625 2:0.078125 3:0.4453125 4:0.3359375 5:0.015625 6:0.015625 7:0.0625 8:0.046875 10:0.015625 11:0.046875 13:0.09375 14:0.03125 15:0.171875 16:0.171875 17:0.03125 18:0.03125 19:0.140625 20:0.125 29:0.023809524 30:0.023809524 31:0.071428571 36:0.023809524 46:0.023809524 47:0.047619048 48:0.047619048 55:0.023809524 56:0.023809524 59:0.023809524 61:0.071428571 63:0.047619048 64:0.071428571 65:0.047619048 66:0.023809524 67:0.023809524 68:0.047619048 76:0.023809524 77:0.023809524 79:0.023809524 80:0.023809524 81:0.071428571 83:0.14285714 84:0.023809524 86:1 
3.36358566101486 1:0.22941176 2:0.30588235 3:0.27058824 4:0.19411765 5:0.070588235 6:0.047058824 7:0.070588235 8:0.023529412 9:0.035294118 10:0.12941176 11:0.10588235 12:0.058823529 13:0.070588235 14:0.058823529 15:0.10588235 16:0.011764706 17:0.070588235 18:0.047058824 19:0.011764706 20:0.082352941 21:0.035714286 22:0.035714286 23:0.017857143 26:0.035714286 27:0.017857143 29:0.035714286 30:0.017857143 31:0.071428571 34:0.017857143 36:0.035714286 38:0.017857143 42:0.071428571 45:0.035714286 46:0.017857143 47:0.035714286 51:0.035714286 52:0.017857143 54:0.035714286 55:0.035714286 57:0.017857143 58:0.017857143 59:0.035714286 62:0.035714286 63:0.017857143 66:0.017857143 68:0.017857143 72:0.017857143 73:0.017857143 74:0.035714286 75:0.035714286 76:0.017857143 80:0.017857143 81:0.035714286 82:0.035714286 86:1 
3.36358566101486 1:0.17834395 2:0.23566879 3:0.35031847 4:0.23566879 5:0.038461538 6:0.038461538 7:0.1025641 8:0.012820513 9:0.012820513 10:0.076923077 11:0.076923077 12:0.064102564 13:0.038461538 14:0.038461538 15:0.14102564 16:0.11538462 17:0.076923077 18:0.08974359 19:0.038461538 20:0.038461538 27:0.038461538 29:0.038461538 30:0.057692308 31:0.019230769 32:0.038461538 33:0.019230769 40:0.019230769 44:0.057692308 45:0.019230769 46:0.019230769 47:0.019230769 48:0.019230769 50:0.019230769 51:0.019230769 52:0.019230769 53:0.019230769 59:0.038461538 60:0.038461538 61:0.057692308 62:0.019230769 63:0.057692308 64:0.019230769 65:0.038461538 68:0.019230769 71:0.038461538 73:0.038461538 74:0.038461538 75:0.076923077 79:0.019230769 81:0.019230769 82:0.019230769 84:0.019230769 86:1 
3.36358566101486 1:0.2027027 2:0.2972973 3:0.2027027 4:0.2972973 5:0.067567568 6:0.027027027 7:0.081081081 8:0.040540541 9:0.027027027 10:0.081081081 11:0.12162162 12:0.094594595 14:0.054054054 15:0.027027027 16:0.081081081 17:0.094594595 18:0.10810811 19:0.013513514 20:0.081081081 22:0.020408163 26:0.020408163 27:0.020408163 28:0.020408163 29:0.020408163 30:0.020408163 31:0.040816327 32:0.020408163 34:0.020408163 37:0.040816327 38:0.020408163 43:0.020408163 44:0.040816327 46:0.020408163 47:0.020408163 48:0.020408163 49:0.040816327 50:0.020408163 51:0.020408163 52:0.020408163 53:0.020408163 56:0.040816327 58:0.020408163 59:0.020408163 60:0.06122449 66:0.020408163 68:0.020408163 70:0.020408163 71:0.040816327 72:0.020408163 73:0.020408163 74:0.020408163 75:0.040816327 76:0.040816327 80:0.020408163 81:0.040816327 82:0.040816327 86:1 
3.36358566101486 1:0.22627737 2:0.22627737 3:0.26277372 4:0.28467153 5:0.088235294 6:0.014705882 7:0.058823529 8:0.13235294 10:0.058823529 11:0.10294118 12:0.058823529 13:0.029411765 14:0.088235294 15:0.044117647 16:0.088235294 17:0.044117647 18:0.058823529 19:0.073529412 20:0.058823529 21:0.022222222 23:0.044444444 24:0.044444444 27:0.022222222 28:0.022222222 31:0.022222222 33:0.044444444 40:0.022222222 41:0.022222222 44:0.022222222 45:0.022222222 47:0.022222222 48:0.066666667 49:0.022222222 57:0.022222222 58:0.022222222 59:0.022222222 60:0.022222222 63:0.022222222 64:0.022222222 65:0.044444444 66:0.088888889 67:0.022222222 69:0.022222222 70:0.022222222 71:0.022222222 72:0.022222222 74:0.022222222 75:0.088888889 78:0.022222222 81:0.022222222 83:0.022222222 84:0.022222222 86:1 
3.36358566101486 1:0.14644351 2:0.19246862 3:0.30125523 4:0.35983264 5:0.0084033613 6:0.050420168 7:0.050420168 8:0.067226891 9:0.025210084 10:0.016806723 11:0.1092437 12:0.042016807 13:0.033613445 14:0.042016807 15:0.084033613 16:0.13445378 17:0.050420168 18:0.084033613 19:0.067226891 20:0.13445378 22:0.012658228 27:0.025316456 28:0.012658228 30:0.012658228 31:0.025316456 32:0.012658228 34:0.012658228 35:0.012658228 38:0.012658228 39:0.012658228 40:0.012658228 41:0.012658228 43:0.025316456 46:0.012658228 47:0.012658228 48:0.037974684 50:0.012658228 52:0.037974684 55:0.025316456 56:0.037974684 59:0.063291139 60:0.012658228 63:0.037974684 65:0.037974684 66:0.037974684 68:0.10126582 70:0.012658228 71:0.037974684 72:0.037974684 73:0.012658228 75:0.037974684 76:0.050632911 79:0.012658228 80:0.012658228 81:0.037974684 82:0.012658228 83:0.050632911 84:0.012658228 86:1 
3.36358566101486 1:0.23897059 2:0.24448529 3:0.35845588 4:0.15808824 5:0.059701493 6:0.044776119 7:0.11940299 8:0.048507463 9:0.029850746 10:0.078358209 11:0.1119403 12:0.041044776 13:0.082089552 14:0.052238806 15:0.14925373 16:0.055970149 17:0.041044776 18:0.03358209 19:0.0037313433 20:0.048507463 21:0.016949153 22:0.016949153 23:0.0056497175 24:0.0056497175 25:0.0056497175 26:0.016949153 27:0.039548023 29:0.04519774 30:0.02259887 31:0.033898305 32:0.033898305 33:0.016949153 34:0.016949153 36:0.0056497175 38:0.0056497175 39:0.02259887 40:0.0056497175 41:0.0056497175 42:0.011299435 43:0.039548023 44:0.028248588 45:0.011299435 46:0.028248588 47:0.050847458 48:0.011299435 49:0.016949153 50:0.011299435 51:0.0056497175 52:0.016949153 53:0.02259887 54:0.011299435 55:0.056497175 56:0.016949153 58:0.0056497175 59:0.02259887 61:0.028248588 62:0.039548023 63:0.04519774 64:0.02259887 65:0.016949153 66:0.02259887 67:0.0056497175 68:0.011299435 69:0.011299435 70:0.0056497175 71:0.011299435 72:0.011299435 74:0.0056497175 75:0.016949153 76:0.0056497175 77:0.0056497175 79:0.0056497175 81:0.016949153 82:0.016949153 84:0.0056497175 87:1 
3.36358566101486 1:0.28597617 2:0.29422548 3:0.20348304 4:0.21631531 5:0.10458716 6:0.080733945 7:0.069724771 8:0.042201835 9:0.053211009 10:0.10458716 11:0.060550459 12:0.069724771 13:0.051376147 14:0.055045872 15:0.044036697 16:0.055045872 17:0.066055046 18:0.058715596 19:0.027522936 20:0.056880734 21:0.049586777 22:0.013774105 23:0.013774105 24:0.019283747 25:0.03030303 26:0.022038567 27:0.022038567 28:0.019283747 29:0.013774105 30:0.016528926 31:0.016528926 32:0.0082644628 33:0.013774105 34:0.013774105 35:0.0027548209 36:0.0082644628 37:0.011019284 38:0.013774105 39:0.0027548209 41:0.024793388 42:0.038567493 43:0.03030303 44:0.019283747 45:0.016528926 46:0.013774105 47:0.0027548209 48:0.016528926 49:0.035812672 50:0.027548209 51:0.019283747 52:0.024793388 53:0.011019284 54:0.0082644628 55:0.016528926 56:0.0027548209 57:0.019283747 58:0.019283747 59:0.027548209 60:0.011019284 61:0.016528926 62:0.0055096419 63:0.013774105 64:0.0055096419 65:0.03030303 66:0.019283747 67:0.0055096419 68:0.013774105 69:0.022038567 70:0.0055096419 71:0.0027548209 72:0.0027548209 73:0.027548209 74:0.0082644628 75:0.0082644628 76:0.0055096419 77:0.027548209 78:0.0055096419 79:0.0027548209 80:0.0082644628 81:0.027548209 82:0.019283747 83:0.0082644628 84:0.011019284 88:1 
3.36358566101486 1:0.2179676 2:0.26951399 3:0.27835052 4:0.23416789 5:0.044247788 6:0.044247788 7:0.061946903 8:0.050147493 9:0.03539823 10:0.07079646 11:0.09439528 12:0.076696165 13:0.085545723 14:0.05899705 15:0.09439528 16:0.053097345 17:0.07079646 18:0.088495575 19:0.01179941 20:0.05899705 22:0.022123894 23:0.013274336 24:0.0044247788 26:0.013274336 27:0.0088495575 28:0.013274336 29:0.026548673 30:0.030973451 31:0.022123894 32:0.0088495575 33:0.022123894 34:0.0044247788 35:0.0044247788 36:0.0088495575 37:0.0044247788 38:0.013274336 39:0.0088495575 41:0.0044247788 42:0.026548673 43:0.03539823 44:0.026548673 45:0.022123894 46:0.017699115 47:0.026548673 48:0.0044247788 49:0.013274336 50:0.017699115 51:0.0044247788 52:0.026548673 53:0.030973451 54:0.0088495575 55:0.017699115 56:0.017699115 57:0.0044247788 58:0.0088495575 59:0.026548673 60:0.030973451 61:0.026548673 62:0.013274336 63:0.026548673 64:0.013274336 65:0.013274336 66:0.026548673 67:0.0044247788 68:0.022123894 69:0.013274336 70:0.03539823 71:0.030973451 72:0.013274336 73:0.013274336 74:0.0088495575 75:0.03539823 76:0.026548673 77:0.0044247788 78:0.0088495575 79:0.0088495575 80:0.0044247788 81:0.017699115 82:0.017699115 84:0.013274336 87:1 
3.36358566101486 1:0.3443299 2:0.29690722 3:0.17525773 4:0.18350515 5:0.13636364 6:0.099173554 7:0.05785124 8:0.05785124 9:0.066115702 10:0.11570248 11:0.053719008 12:0.05785124 13:0.074380165 14:0.041322314 15:0.033057851 16:0.024793388 17:0.061983471 18:0.045454545 19:0.033057851 20:0.041322314 21:0.062111801 22:0.02484472 23:0.037267081 24:0.01242236 25:0.037267081 26:0.037267081 27:0.037267081 28:0.0062111801 30:0.02484472 31:0.0062111801 32:0.0062111801 33:0.01863354 35:0.0062111801 36:0.01863354 37:0.01863354 38:0.01863354 39:0.0062111801 40:0.031055901 41:0.02484472 42:0.043478261 43:0.0062111801 44:0.0062111801 45:0.049689441 46:0.01863354 47:0.0062111801 49:0.043478261 50:0.02484472 51:0.01863354 52:0.01863354 53:0.037267081 54:0.01863354 55:0.0062111801 56:0.01242236 57:0.0062111801 58:0.01863354 59:0.0062111801 61:0.01242236 62:0.0062111801 63:0.0062111801 64:0.0062111801 65:0.0062111801 68:0.0062111801 69:0.01242236 70:0.0062111801 71:0.01863354 72:0.01242236 73:0.01242236 74:0.01863354 75:0.01863354 76:0.01242236 77:0.0062111801 79:0.01863354 81:0.01863354 82:0.0062111801 83:0.01242236 84:0.0062111801 87:1 
3.36358566101486 1:0.23916293 2:0.24364723 3:0.2735426 4:0.24364723 5:0.065769806 6:0.043348281 7:0.080717489 8:0.047832586 9:0.028400598 10:0.062780269 11:0.085201794 12:0.077727952 13:0.085201794 14:0.056801196 15:0.094170404 16:0.044843049 17:0.061285501 18:0.070254111 19:0.0059790732 20:0.089686099 21:0.01793722 22:0.022421525 23:0.011210762 24:0.013452915 25:0.0067264574 26:0.0089686099 27:0.013452915 28:0.0089686099 29:0.029147982 30:0.01793722 31:0.035874439 32:0.024663677 33:0.013452915 34:0.022421525 36:0.013452915 37:0.0067264574 38:0.011210762 39:0.0022421525 40:0.0067264574 41:0.0067264574 42:0.011210762 43:0.0089686099 44:0.029147982 45:0.020179372 46:0.02690583 47:0.024663677 48:0.0067264574 49:0.024663677 50:0.011210762 51:0.0044843049 52:0.029147982 53:0.015695067 54:0.01793722 55:0.02690583 56:0.011210762 57:0.0044843049 58:0.011210762 59:0.029147982 60:0.0067264574 61:0.024663677 62:0.020179372 63:0.035874439 64:0.022421525 65:0.013452915 66:0.015695067 68:0.011210762 69:0.020179372 70:0.0067264574 71:0.020179372 72:0.011210762 73:0.0067264574 74:0.031390135 75:0.02690583 76:0.02690583 77:0.0067264574 78:0.0022421525 79:0.0044843049 81:0.01793722 82:0.024663677 83:0.0067264574 84:0.029147982 88:1 
3.36358566101486 1:0.19920319 2:0.21513944 3:0.21912351 4:0.36653386 5:0.048 6:0.024 7:0.096 8:0.04 9:0.024 10:0.024 11:0.072 12:0.072 13:0.04 14:0.048 15:0.056 16:0.072 17:0.08 18:0.136 20:0.168 21:0.012048193 23:0.012048193 28:0.012048193 29:0.024096386 31:0.024096386 32:0.024096386 36:0.012048193 37:0.024096386 40:0.012048193 42:0.012048193 43:0.012048193 44:0.012048193 45:0.024096386 48:0.024096386 49:0.024096386 50:0.036144578 52:0.060240964 53:0.012048193 54:0.024096386 55:0.024096386 56:0.012048193 57:0.012048193 59:0.012048193 61:0.012048193 62:0.012048193 63:0.024096386 64:0.048192771 65:0.012048193 66:0.012048193 69:0.036144578 70:0.012048193 71:0.048192771 72:0.048192771 74:0.024096386 75:0.036144578 76:0.024096386 78:0.012048193 81:0.012048193 82:0.096385542 83:0.012048193 84:0.060240964 86:1 
3.36358566101486 1:0.26771654 2:0.29527559 3:0.28346457 4:0.15354331 5:0.094488189 6:0.062992126 7:0.086614173 8:0.023622047 9:0.039370079 10:0.1023622 11:0.094488189 12:0.031496063 13:0.070866142 14:0.086614173 15:0.078740157 16:0.070866142 17:0.062992126 18:0.070866142 20:0.023622047 21:0.023809524 22:0.047619048 23:0.035714286 25:0.011904762 26:0.023809524 27:0.011904762 29:0.023809524 30:0.023809524 31:0.011904762 32:0.011904762 34:0.023809524 36:0.023809524 37:0.011904762 38:0.023809524 39:0.047619048 41:0.011904762 42:0.035714286 45:0.05952381 46:0.035714286 47:0.023809524 48:0.023809524 49:0.023809524 53:0.023809524 58:0.035714286 59:0.035714286 61:0.011904762 62:0.023809524 63:0.035714286 64:0.011904762 65:0.011904762 66:0.10714286 68:0.011904762 69:0.011904762 70:0.011904762 72:0.023809524 73:0.011904762 75:0.011904762 77:0.011904762 79:0.011904762 81:0.011904762 84:0.011904762 86:1 
3.36358566101486 1:0.28661844 2:0.29294756 3:0.21066908 4:0.20976492 5:0.09403255 6:0.068716094 7:0.063291139 8:0.077757685 9:0.081374322 10:0.10126582 11:0.074141049 12:0.037974684 13:0.050632911 14:0.059674503 15:0.045207957 16:0.050632911 17:0.043399638 18:0.061482821 19:0.032549729 20:0.057866184 21:0.038043478 22:0.016304348 23:0.016304348 24:0.016304348 25:0.0054347826 26:0.016304348 27:0.016304348 28:0.010869565 29:0.024456522 30:0.019021739 31:0.0081521739 32:0.0081521739 33:0.02173913 34:0.013586957 35:0.0054347826 36:0.0081521739 37:0.04076087 38:0.010869565 39:0.013586957 40:0.010869565 41:0.032608696 42:0.038043478 43:0.027173913 44:0.024456522 45:0.013586957 46:0.013586957 47:0.016304348 48:0.0081521739 49:0.019021739 50:0.013586957 51:0.0054347826 52:0.013586957 53:0.024456522 54:0.013586957 55:0.0081521739 56:0.0081521739 57:0.019021739 58:0.019021739 59:0.010869565 60:0.0054347826 61:0.016304348 62:0.0081521739 63:0.016304348 64:0.013586957 65:0.010869565 66:0.038043478 67:0.0081521739 68:0.010869565 69:0.010869565 70:0.016304348 71:0.027173913 72:0.024456522 73:0.0081521739 74:0.032608696 75:0.016304348 76:0.0054347826 77:0.0081521739 78:0.013586957 79:0.0054347826 80:0.0081521739 81:0.027173913 82:0.0081521739 84:0.010869565 88:1 
3.36358566101486 1:0.32756964 2:0.34293948 3:0.1690682 4:0.16042267 5:0.11923077 6:0.086538462 7:0.067307692 8:0.053846154 9:0.11346154 10:0.125 11:0.076923077 12:0.046153846 13:0.044230769 14:0.061538462 15:0.028846154 16:0.025 17:0.05 18:0.051923077 19:0.0057692308 20:0.044230769 21:0.054755043 22:0.04610951 23:0.025936599 24:0.011527378 25:0.023054755 26:0.037463977 27:0.020172911 28:0.011527378 29:0.017291066 30:0.017291066 31:0.014409222 32:0.0057636888 33:0.017291066 34:0.020172911 35:0.0028818444 36:0.020172911 37:0.031700288 38:0.025936599 39:0.014409222 40:0.020172911 41:0.023054755 42:0.069164265 43:0.014409222 44:0.020172911 45:0.034582133 46:0.028818444 47:0.0057636888 48:0.0028818444 49:0.014409222 50:0.023054755 51:0.0057636888 52:0.011527378 53:0.017291066 54:0.017291066 55:0.011527378 56:0.0028818444 57:0.0086455331 58:0.028818444 59:0.0057636888 60:0.014409222 61:0.0057636888 62:0.011527378 63:0.0057636888 64:0.0086455331 65:0.0086455331 66:0.020172911 68:0.014409222 69:0.025936599 70:0.0057636888 71:0.014409222 72:0.0057636888 73:0.014409222 74:0.0028818444 75:0.0057636888 76:0.0057636888 78:0.0057636888 79:0.0057636888 81:0.0086455331 82:0.017291066 83:0.0028818444 84:0.0057636888 88:1 
3.36358566101486 1:0.33047619 2:0.37142857 3:0.14 4:0.15809524 5:0.10285714 6:0.13142857 7:0.045714286 8:0.045714286 9:0.13904762 10:0.12 11:0.066666667 12:0.045714286 13:0.041904762 14:0.068571429 15:0.013333333 16:0.026666667 17:0.051428571 18:0.051428571 19:0.0038095238 20:0.045714286 21:0.031428571 22:0.04 23:0.02 24:0.011428571 25:0.054285714 26:0.045714286 27:0.011428571 28:0.014285714 29:0.011428571 30:0.028571429 32:0.017142857 33:0.011428571 34:0.014285714 36:0.02 37:0.042857143 38:0.04 39:0.011428571 40:0.022857143 41:0.04 42:0.037142857 43:0.017142857 44:0.014285714 45:0.037142857 46:0.04 47:0.0085714286 48:0.014285714 49:0.022857143 50:0.028571429 52:0.0085714286 53:0.017142857 54:0.014285714 55:0.0057142857 56:0.011428571 57:0.017142857 58:0.0085714286 59:0.02 60:0.014285714 61:0.0028571429 62:0.0028571429 64:0.0028571429 65:0.0028571429 66:0.0028571429 68:0.0028571429 69:0.017142857 70:0.025714286 71:0.0085714286 73:0.022857143 74:0.02 75:0.022857143 76:0.011428571 81:0.0085714286 82:0.0085714286 83:0.0028571429 84:0.0085714286 88:1 
3.36358566101486 1:0.34162679 2:0.33588517 3:0.16555024 4:0.1569378 5:0.14119923 6:0.096711799 7:0.069632495 8:0.03868472 9:0.077369439 10:0.13539652 11:0.054158607 12:0.052224371 13:0.059961315 14:0.052224371 15:0.02901354 16:0.034816248 17:0.056092843 18:0.067698259 19:0.001934236 20:0.032882012 21:0.085043988 22:0.029325513 23:0.032258065 24:0.008797654 25:0.011730205 26:0.032258065 27:0.017595308 28:0.023460411 29:0.011730205 30:0.014662757 31:0.011730205 32:0.0058651026 33:0.008797654 34:0.011730205 36:0.008797654 37:0.04398827 38:0.038123167 39:0.041055718 40:0.011730205 41:0.032258065 42:0.049853372 43:0.020527859 44:0.011730205 45:0.020527859 46:0.017595308 47:0.014662757 48:0.011730205 49:0.014662757 50:0.017595308 52:0.0029325513 53:0.008797654 54:0.008797654 55:0.023460411 56:0.017595308 57:0.0058651026 58:0.020527859 59:0.0029325513 60:0.0058651026 61:0.0029325513 62:0.017595308 63:0.0029325513 65:0.0029325513 66:0.008797654 67:0.0029325513 68:0.008797654 69:0.014662757 70:0.023460411 71:0.023460411 72:0.0029325513 73:0.020527859 74:0.026392962 75:0.017595308 76:0.023460411 81:0.008797654 82:0.020527859 83:0.0058651026 84:0.008797654 88:1 
3.36358566101486 1:0.34174757 2:0.37087379 3:0.15145631 4:0.13592233 5:0.13203883 6:0.099029126 7:0.05631068 8:0.044660194 9:0.11262136 10:0.15339806 11:0.07184466 12:0.050485437 13:0.06407767 14:0.048543689 15:0.015533981 16:0.021359223 17:0.042718447 18:0.052427184 19:0.0097087379 20:0.025242718 21:0.040816327 22:0.040816327 23:0.029154519 24:0.023323615 25:0.014577259 26:0.049562682 27:0.026239067 28:0.020408163 29:0.026239067 30:0.029154519 31:0.0087463557 32:0.014577259 33:0.020408163 34:0.023323615 36:0.0029154519 37:0.04664723 38:0.017492711 39:0.014577259 40:0.017492711 41:0.055393586 42:0.064139942 43:0.023323615 44:0.020408163 45:0.0058309038 46:0.017492711 47:0.0029154519 48:0.011661808 49:0.014577259 50:0.020408163 51:0.0029154519 52:0.0058309038 53:0.020408163 54:0.023323615 55:0.0087463557 56:0.0058309038 57:0.023323615 58:0.023323615 59:0.0087463557 60:0.0058309038 61:0.0087463557 62:0.014577259 65:0.011661808 66:0.0087463557 68:0.0029154519 69:0.014577259 70:0.017492711 71:0.0058309038 72:0.0029154519 73:0.014577259 74:0.017492711 75:0.0087463557 76:0.0087463557 77:0.0029154519 78:0.0029154519 81:0.0058309038 82:0.017492711 84:0.0029154519 88:1 
3.36358566101486 1:0.30583501 2:0.31790744 3:0.20321932 4:0.17303823 5:0.11740891 6:0.056680162 7:0.060728745 8:0.056680162 9:0.072874494 10:0.12145749 11:0.089068826 12:0.052631579 13:0.064777328 14:0.072874494 15:0.036437247 16:0.044534413 17:0.064777328 18:0.048582996 19:0.004048583 20:0.036437247 21:0.055214724 22:0.012269939 23:0.012269939 24:0.012269939 25:0.018404908 26:0.018404908 27:0.012269939 28:0.024539877 29:0.036809816 30:0.049079755 31:0.018404908 32:0.024539877 33:0.018404908 34:0.012269939 35:0.012269939 36:0.018404908 37:0.018404908 38:0.030674847 40:0.0061349693 41:0.030674847 42:0.067484663 43:0.0061349693 44:0.0061349693 45:0.030674847 46:0.012269939 47:0.024539877 48:0.042944785 49:0.012269939 50:0.024539877 51:0.0061349693 52:0.024539877 53:0.024539877 54:0.018404908 55:0.012269939 57:0.0061349693 58:0.018404908 59:0.012269939 61:0.018404908 62:0.0061349693 63:0.012269939 65:0.012269939 66:0.018404908 68:0.012269939 69:0.0061349693 70:0.012269939 71:0.018404908 72:0.012269939 74:0.030674847 75:0.024539877 81:0.012269939 82:0.0061349693 84:0.0061349693 87:1 
3.36358566101486 1:0.30097087 2:0.37599294 3:0.15092674 4:0.17210944 5:0.10301954 6:0.074600355 7:0.056838366 8:0.040852575 9:0.09946714 10:0.1705151 11:0.047957371 12:0.071047957 13:0.040852575 14:0.062166963 15:0.028419183 16:0.030195382 17:0.079928952 18:0.056838366 19:0.0071047957 20:0.030195382 21:0.050938338 22:0.032171582 23:0.016085791 24:0.010723861 25:0.016085791 26:0.034852547 27:0.018766756 28:0.026809651 29:0.013404826 30:0.021447721 31:0.010723861 32:0.013404826 33:0.013404826 34:0.018766756 36:0.0053619303 37:0.034852547 38:0.034852547 39:0.018766756 40:0.018766756 41:0.032171582 42:0.08310992 43:0.026809651 44:0.032171582 45:0.021447721 46:0.016085791 47:0.0080428954 48:0.0026809651 49:0.0080428954 50:0.029490617 51:0.0026809651 52:0.018766756 53:0.010723861 54:0.010723861 55:0.010723861 57:0.016085791 58:0.021447721 59:0.013404826 60:0.0053619303 62:0.0053619303 63:0.0053619303 64:0.010723861 65:0.010723861 66:0.0053619303 68:0.0080428954 69:0.018766756 70:0.010723861 71:0.032171582 72:0.010723861 73:0.016085791 74:0.016085791 75:0.016085791 76:0.021447721 77:0.0026809651 79:0.0026809651 81:0.010723861 82:0.0080428954 83:0.0026809651 84:0.0053619303 88:1 
3.36358566101486 1:0.30601569 2:0.35135135 3:0.16652136 4:0.1761116 5:0.095986038 6:0.094240838 7:0.068062827 8:0.043630017 9:0.09947644 10:0.13089005 11:0.066317627 12:0.059336824 13:0.040139616 14:0.04886562 15:0.034904014 16:0.038394415 17:0.073298429 18:0.073298429 19:0.0017452007 20:0.031413613 21:0.036649215 22:0.028795812 23:0.020942408 24:0.018324607 25:0.031413613 26:0.034031414 27:0.028795812 28:0.010471204 29:0.023560209 30:0.023560209 31:0.0078534031 32:0.023560209 33:0.015706806 34:0.020942408 36:0.002617801 37:0.039267016 38:0.034031414 39:0.0078534031 40:0.010471204 41:0.020942408 42:0.054973822 43:0.023560209 44:0.028795812 45:0.0052356021 46:0.020942408 47:0.018324607 48:0.018324607 49:0.028795812 50:0.018324607 52:0.015706806 53:0.0078534031 54:0.020942408 55:0.010471204 56:0.0078534031 57:0.018324607 58:0.015706806 59:0.0052356021 60:0.002617801 61:0.0078534031 62:0.018324607 63:0.0052356021 64:0.0078534031 65:0.0052356021 66:0.018324607 68:0.002617801 69:0.018324607 70:0.013089005 71:0.013089005 72:0.010471204 73:0.020942408 74:0.020942408 75:0.015706806 76:0.013089005 78:0.0078534031 81:0.010471204 82:0.013089005 84:0.015706806 88:1 
3.36358566101486 1:0.21428571 2:0.26571429 3:0.20857143 4:0.31142857 5:0.057142857 6:0.059428571 7:0.051428571 8:0.050285714 9:0.030857143 10:0.057142857 11:0.059428571 12:0.12114286 13:0.050285714 14:0.051428571 15:0.048 16:0.064 17:0.072 18:0.094857143 19:0.044571429 20:0.088 21:0.013722127 22:0.013722127 23:0.017152659 24:0.013722127 25:0.0085763293 26:0.018867925 27:0.0068610635 28:0.025728988 29:0.0051457976 30:0.017152659 31:0.015437393 32:0.015437393 33:0.015437393 34:0.017152659 35:0.0085763293 36:0.024013722 37:0.0085763293 38:0.0085763293 39:0.010291595 40:0.010291595 41:0.0051457976 42:0.010291595 43:0.013722127 44:0.02915952 45:0.0085763293 46:0.0085763293 47:0.012006861 48:0.024013722 49:0.017152659 50:0.039451115 51:0.017152659 52:0.041166381 53:0.010291595 54:0.015437393 55:0.013722127 56:0.0085763293 57:0.0017152659 58:0.013722127 59:0.0068610635 60:0.012006861 61:0.015437393 62:0.015437393 63:0.0085763293 64:0.013722127 65:0.024013722 66:0.015437393 67:0.0085763293 68:0.0085763293 69:0.0085763293 70:0.037735849 71:0.02058319 72:0.010291595 73:0.0068610635 74:0.017152659 75:0.032590051 76:0.02915952 77:0.018867925 78:0.018867925 79:0.0085763293 80:0.013722127 81:0.017152659 82:0.027444254 83:0.013722127 84:0.025728988 88:1 
3.36358566101486 1:0.34532374 2:0.28057554 3:0.25539568 4:0.11870504 5:0.15827338 6:0.064748201 7:0.086330935 8:0.043165468 9:0.057553957 10:0.10791367 11:0.09352518 12:0.043165468 13:0.050359712 14:0.057553957 15:0.10071942 16:0.0071942446 17:0.071942446 18:0.028776978 19:0.014388489 20:0.014388489 21:0.054347826 22:0.032608696 24:0.02173913 25:0.02173913 26:0.02173913 27:0.043478261 28:0.010869565 29:0.02173913 30:0.065217391 31:0.043478261 32:0.010869565 34:0.02173913 37:0.02173913 38:0.010869565 39:0.010869565 40:0.010869565 41:0.032608696 42:0.02173913 43:0.02173913 45:0.02173913 46:0.010869565 47:0.010869565 49:0.02173913 50:0.010869565 53:0.02173913 54:0.010869565 55:0.032608696 56:0.010869565 57:0.02173913 58:0.010869565 59:0.010869565 61:0.043478261 62:0.043478261 63:0.010869565 64:0.010869565 65:0.010869565 66:0.010869565 69:0.02173913 70:0.043478261 71:0.010869565 74:0.054347826 77:0.010869565 81:0.02173913 83:0.010869565 86:1 
3.36358566101486 1:0.30523918 2:0.28018223 3:0.22095672 4:0.19362187 5:0.11415525 6:0.050228311 7:0.082191781 8:0.02283105 9:0.073059361 10:0.091324201 11:0.054794521 12:0.073059361 13:0.086757991 14:0.073059361 15:0.050228311 16:0.03652968 17:0.063926941 18:0.054794521 19:0.0091324201 20:0.063926941 21:0.047945205 22:0.02739726 23:0.034246575 24:0.020547945 25:0.0068493151 26:0.01369863 27:0.01369863 28:0.01369863 29:0.02739726 30:0.034246575 31:0.020547945 32:0.01369863 33:0.0068493151 35:0.0068493151 36:0.020547945 37:0.01369863 38:0.020547945 40:0.01369863 41:0.01369863 42:0.04109589 43:0.034246575 44:0.01369863 45:0.020547945 46:0.01369863 47:0.020547945 49:0.02739726 50:0.02739726 51:0.0068493151 52:0.020547945 53:0.02739726 54:0.01369863 55:0.01369863 57:0.0068493151 58:0.01369863 59:0.034246575 60:0.0068493151 61:0.0068493151 62:0.02739726 63:0.01369863 64:0.01369863 65:0.0068493151 66:0.01369863 68:0.0068493151 69:0.04109589 70:0.020547945 71:0.02739726 72:0.01369863 74:0.01369863 75:0.020547945 76:0.01369863 81:0.01369863 82:0.01369863 84:0.020547945 87:1 
3.36358566101486 1:0.27404719 2:0.29219601 3:0.23774955 4:0.19600726 5:0.090909091 6:0.076363636 7:0.076363636 8:0.043636364 9:0.047272727 10:0.098181818 11:0.061818182 12:0.058181818 13:0.072727273 14:0.047272727 15:0.076363636 16:0.050909091 17:0.050909091 18:0.094545455 19:0.014545455 20:0.04 21:0.027322404 22:0.043715847 23:0.038251366 24:0.0054644809 25:0.027322404 26:0.016393443 27:0.027322404 29:0.021857923 30:0.0054644809 31:0.032786885 32:0.027322404 33:0.021857923 34:0.016393443 37:0.0054644809 38:0.0054644809 39:0.0054644809 40:0.0054644809 41:0.0054644809 42:0.049180328 43:0.016393443 44:0.038251366 45:0.021857923 46:0.010928962 47:0.016393443 49:0.010928962 50:0.032786885 52:0.0054644809 53:0.027322404 54:0.010928962 55:0.027322404 56:0.0054644809 57:0.010928962 58:0.0054644809 59:0.027322404 60:0.010928962 61:0.016393443 62:0.027322404 63:0.032786885 65:0.010928962 66:0.0054644809 67:0.0054644809 68:0.021857923 69:0.016393443 70:0.0054644809 71:0.010928962 72:0.010928962 73:0.016393443 74:0.049180328 76:0.032786885 77:0.0054644809 80:0.0054644809 81:0.016393443 82:0.021857923 83:0.0054644809 84:0.016393443 87:1 
3.36358566101486 1:0.31190476 2:0.33571429 3:0.18571429 4:0.16666667 5:0.024154589 6:0.17874396 7:0.057971014 8:0.062801932 9:0.11111111 10:0.06763285 11:0.077294686 12:0.072463768 13:0.072463768 14:0.057971014 15:0.038647343 16:0.024154589 17:0.086956522 18:0.043478261 19:0.0048309179 20:0.019323671 21:0.0073529412 23:0.029411765 24:0.029411765 25:0.11029412 26:0.036764706 27:0.044117647 28:0.0073529412 29:0.0073529412 30:0.014705882 31:0.058823529 33:0.029411765 34:0.014705882 35:0.0073529412 37:0.0073529412 38:0.10294118 39:0.014705882 40:0.0073529412 42:0.022058824 44:0.014705882 45:0.0073529412 46:0.044117647 47:0.022058824 48:0.029411765 49:0.0073529412 50:0.036764706 52:0.022058824 53:0.0073529412 54:0.0073529412 55:0.0073529412 56:0.0073529412 57:0.022058824 58:0.014705882 59:0.0073529412 60:0.014705882 63:0.0073529412 64:0.0073529412 66:0.0073529412 69:0.0073529412 70:0.014705882 71:0.014705882 72:0.022058824 73:0.014705882 74:0.0073529412 75:0.022058824 76:0.014705882 81:0.022058824 82:0.014705882 87:1 
3.36358566101486 1:0.256 2:0.25866667 3:0.22666667 4:0.25866667 5:0.064171123 6:0.042780749 7:0.07486631 8:0.053475936 9:0.048128342 10:0.064171123 11:0.080213904 12:0.096256684 13:0.064171123 14:0.042780749 15:0.069518717 16:0.042780749 17:0.096256684 18:0.080213904 19:0.010695187 20:0.069518717 21:0.032258065 23:0.032258065 24:0.0080645161 25:0.024193548 26:0.016129032 28:0.016129032 29:0.0080645161 30:0.032258065 31:0.024193548 32:0.024193548 33:0.032258065 34:0.0080645161 36:0.0080645161 37:0.0080645161 38:0.0080645161 39:0.016129032 40:0.0080645161 41:0.0080645161 42:0.0080645161 44:0.048387097 45:0.016129032 46:0.024193548 47:0.016129032 48:0.056451613 49:0.016129032 50:0.016129032 52:0.0080645161 53:0.0080645161 54:0.016129032 55:0.024193548 56:0.016129032 59:0.0080645161 60:0.016129032 61:0.016129032 62:0.016129032 63:0.016129032 64:0.0080645161 66:0.016129032 68:0.0080645161 69:0.032258065 70:0.024193548 71:0.016129032 72:0.016129032 73:0.0080645161 74:0.024193548 75:0.048387097 76:0.048387097 77:0.0080645161 79:0.016129032 81:0.024193548 82:0.040322581 86:1 
3.36358566101486 1:0.29931973 2:0.27437642 3:0.22675737 4:0.19954649 5:0.091324201 6:0.059360731 7:0.095890411 8:0.054794521 9:0.059360731 10:0.068493151 11:0.10045662 12:0.077625571 13:0.073059361 14:0.054794521 15:0.0456621 16:0.03652968 17:0.073059361 18:0.059360731 19:0.00456621 20:0.0456621 21:0.055172414 22:0.013793103 23:0.034482759 24:0.013793103 25:0.013793103 26:0.0068965517 27:0.013793103 28:0.0068965517 29:0.027586207 30:0.0068965517 31:0.027586207 32:0.048275862 33:0.020689655 34:0.0068965517 36:0.0068965517 37:0.0068965517 38:0.020689655 39:0.0068965517 40:0.020689655 41:0.013793103 42:0.048275862 43:0.020689655 44:0.027586207 45:0.020689655 46:0.020689655 47:0.034482759 48:0.020689655 49:0.020689655 50:0.013793103 52:0.04137931 53:0.034482759 54:0.020689655 55:0.0068965517 56:0.013793103 57:0.013793103 58:0.013793103 59:0.027586207 60:0.020689655 61:0.0068965517 62:0.0068965517 63:0.0068965517 64:0.0068965517 65:0.0068965517 66:0.0068965517 68:0.0068965517 69:0.020689655 70:0.0068965517 71:0.013793103 72:0.013793103 74:0.0068965517 75:0.027586207 76:0.0068965517 79:0.0068965517 81:0.027586207 82:0.013793103 83:0.013793103 87:1 
3.36358566101486 1:0.30687831 2:0.31746032 3:0.17460317 4:0.2010582 5:0.11702128 6:0.095744681 7:0.074468085 8:0.021276596 9:0.042553191 10:0.085106383 11:0.063829787 12:0.11702128 13:0.095744681 14:0.063829787 15:0.021276596 17:0.053191489 18:0.085106383 20:0.063829787 21:0.031746032 22:0.031746032 23:0.047619048 25:0.015873016 26:0.031746032 27:0.015873016 28:0.031746032 29:0.063492063 30:0.015873016 33:0.015873016 34:0.031746032 37:0.031746032 41:0.015873016 42:0.031746032 45:0.015873016 46:0.031746032 49:0.015873016 50:0.047619048 52:0.015873016 53:0.047619048 54:0.015873016 55:0.015873016 58:0.063492063 59:0.015873016 62:0.015873016 64:0.015873016 66:0.015873016 70:0.047619048 71:0.031746032 74:0.015873016 75:0.015873016 76:0.031746032 81:0.031746032 82:0.063492063 83:0.015873016 86:1 
3.36358566101486 1:0.24832215 2:0.23489933 3:0.20134228 4:0.31543624 5:0.10810811 6:0.027027027 7:0.040540541 8:0.067567568 9:0.040540541 10:0.040540541 11:0.067567568 12:0.10810811 13:0.040540541 14:0.040540541 15:0.054054054 16:0.054054054 17:0.067567568 18:0.10810811 19:0.040540541 20:0.094594595 21:0.020408163 23:0.020408163 24:0.040816327 26:0.020408163 29:0.020408163 30:0.020408163 31:0.040816327 32:0.020408163 36:0.040816327 37:0.020408163 38:0.020408163 43:0.040816327 44:0.040816327 45:0.020408163 47:0.020408163 48:0.020408163 52:0.020408163 58:0.040816327 61:0.040816327 66:0.020408163 68:0.020408163 69:0.06122449 70:0.020408163 71:0.020408163 72:0.020408163 73:0.020408163 74:0.040816327 75:0.06122449 76:0.040816327 79:0.020408163 80:0.020408163 81:0.040816327 82:0.020408163 84:0.040816327 86:1 
3.36358566101486 1:0.2246696 2:0.30396476 3:0.26872247 4:0.20264317 5:0.079646018 6:0.044247788 7:0.061946903 8:0.053097345 9:0.03539823 10:0.088495575 11:0.12389381 12:0.079646018 13:0.044247788 14:0.061946903 15:0.079646018 16:0.053097345 17:0.053097345 18:0.088495575 19:0.026548673 20:0.026548673 21:0.026666667 24:0.026666667 26:0.053333333 29:0.026666667 30:0.013333333 31:0.026666667 32:0.04 35:0.013333333 36:0.013333333 41:0.013333333 42:0.026666667 43:0.013333333 44:0.04 45:0.013333333 46:0.026666667 47:0.053333333 50:0.066666667 52:0.013333333 53:0.013333333 54:0.026666667 55:0.013333333 57:0.026666667 58:0.026666667 59:0.026666667 60:0.026666667 61:0.013333333 62:0.013333333 63:0.013333333 64:0.026666667 65:0.026666667 66:0.013333333 69:0.026666667 70:0.013333333 71:0.026666667 72:0.013333333 73:0.026666667 75:0.053333333 77:0.026666667 82:0.04 86:1 
3.36358566101486 1:0.22758621 2:0.23103448 3:0.27241379 4:0.26896552 5:0.048275862 6:0.075862069 7:0.082758621 8:0.055172414 9:0.0068965517 10:0.062068966 11:0.062068966 12:0.062068966 13:0.048275862 14:0.068965517 15:0.10344828 16:0.048275862 17:0.089655172 18:0.062068966 19:0.027586207 20:0.096551724 21:0.020833333 23:0.041666667 27:0.020833333 29:0.03125 31:0.03125 32:0.020833333 33:0.020833333 35:0.041666667 37:0.010416667 40:0.010416667 42:0.020833333 45:0.020833333 46:0.020833333 47:0.052083333 48:0.041666667 49:0.041666667 50:0.020833333 51:0.010416667 52:0.03125 53:0.010416667 55:0.010416667 58:0.03125 60:0.010416667 61:0.010416667 62:0.03125 63:0.020833333 64:0.020833333 65:0.020833333 66:0.010416667 67:0.010416667 68:0.010416667 69:0.020833333 70:0.041666667 71:0.020833333 72:0.020833333 74:0.052083333 75:0.020833333 76:0.020833333 77:0.020833333 81:0.010416667 82:0.010416667 83:0.010416667 84:0.041666667 86:1 
3.36358566101486 1:0.28590786 2:0.28319783 3:0.2398374 4:0.19105691 5:0.092140921 6:0.070460705 7:0.094850949 8:0.056910569 9:0.054200542 10:0.078590786 11:0.08401084 12:0.06504065 13:0.056910569 14:0.06504065 15:0.059620596 16:0.051490515 17:0.054200542 18:0.070460705 19:0.0081300813 20:0.037940379 21:0.044715447 22:0.016260163 23:0.032520325 24:0.0040650407 25:0.020325203 26:0.012195122 27:0.032520325 28:0.012195122 29:0.028455285 30:0.016260163 31:0.016260163 32:0.012195122 33:0.0081300813 34:0.012195122 35:0.0040650407 36:0.0081300813 37:0.0081300813 38:0.016260163 39:0.016260163 40:0.0081300813 41:0.016260163 42:0.036585366 43:0.0081300813 44:0.0081300813 45:0.012195122 46:0.032520325 47:0.028455285 48:0.0081300813 49:0.016260163 50:0.020325203 52:0.0081300813 53:0.028455285 54:0.012195122 55:0.016260163 56:0.016260163 57:0.020325203 58:0.020325203 59:0.016260163 60:0.012195122 61:0.020325203 62:0.016260163 63:0.020325203 64:0.0081300813 65:0.032520325 66:0.020325203 67:0.0040650407 68:0.0040650407 69:0.012195122 70:0.020325203 71:0.0081300813 72:0.016260163 73:0.016260163 74:0.016260163 75:0.024390244 76:0.024390244 81:0.016260163 82:0.040650407 83:0.0040650407 84:0.0081300813 87:1
[truncated: 13,435,848 more chars]
