# Supplementary material for: Screening non-coding RNAs in transcriptomes from neglected species using PORTRAIT: case study of the pathogenic fungus Paracoccidioides brasiliensis
Source: BMC Bioinformatics. 2009 Aug 4;10:239. doi: 10.1186/1471-2105-10-239 (PMC2731755; doi:10.1186/1471-2105-10-239)
Supplement: Additional file 1 — PORTRAIT standalone package. For working properly, PORTRAIT still needs the following third-party softwares: LIBSVM v2.84, CAST v1.0 and ANGLE. [file 1471-2105-10-239-S1.zip › portrait-1.1/README.txt]

--------------------------
PORTRAIT - Prediction of transcriptome ncRNA by Ab initio Methods
--------------------------
Version for peer reviewing purposes

Authors: -

Webserver version may be found at:
http://bioinformatics.cenargen.embrapa.br/portrait

--------------------------
Installation instructions
--------------------------
Download software package, then on a Linux terminal go to the path where package is located.
Type:
gunzip -c portrait-1.1.tar.gz | tar xvf -
 
This should create a new directory, PORTRAIT. Enter this directory:
cd PORTRAIT
Now install LIBSVM by first unpacking it:
gunzip -c libsvm-2.84.tar.gz | tar xvf -
Then enter LIBSVM directory, and compile it:
cd libsvm-2.84
make
Afterwards, PORTRAIT is ready to be installed.
Go to PORTRAIT directory and type:
./portrait-1.1.pl
You will be asked to inform where ANGLE and CAST are located.
These are included in the package so typically you will find them in PORTRAIT directory/cast-linux/ and /angle/.

All programs are automatically tested by PORTRAIT on-the-fly during installation.
If you manage to reach the end of installation process without any error messages or warnings, PORTRAIT will be ready to use.

Usage:
./portrait-1.1.pl -i <transcripts file> -s <libsvm> -c <cast> -a <angle> [options]
        -i <transcripts file> : input file with multiple FASTA-formatted NUCLEOTIDE sequences.
        -s <LIBSVM path> : OPTIONAL provide path where LIBSVM software is located.
        -c <CAST path> : OPTIONAL provide path where CAST software is located.
        -a <ANGLE path> : OPTIONAL provide path where ANGLE software is located.
        -b [32|64] : OPTIONAL whether to use ANGLE 32- or 64-bit version.
        -t [0|1] : OPTIONAL toggle deletion of temporary files.
                1 : temp files are kept. (Used to speed up subsequent runs on same test set and debugging)
                0 : temp files are deleted. [DEFAULT]
        -q [0|1] : OPTIONAL toggle Quiet mode.
                0 : verbose mode. Progress is reported on STDOUT. [DEFAULT]
                1 : quiet mode. Only error messages and LIBSVM output are reported.
        -h : This help.

--------------------------
Known Bugs and Issues
--------------------------
Q1. If you get an error message like this one:
"ANGLE-linux64DP: cannot execute binary file"
A1. Most likely your library libstdc++ is either outdated or missing. Confirm by executing
either ANGLE-linux32DP or ANGLE-linux64DP alone. ANGLE requires libstdc++ version 6. 
PORTRAIT cannot work properly until this problem is fixed.

Q2. Some of my input sequences are missing in the output file.
A2. This was a bug present on PORTRAIT early versions: it ignored some sequences if user FASTA input
had a small number of sequences (about 5 sequences or less). This is mainly because PORTRAIT was from
beginning crafted for working with large-scale data. This bug was fixed after version 1.0,
but should you encounter this problem, just add some dummy sequences to the end of your input.
