# Supplementary material for: Screening non-coding RNAs in transcriptomes from neglected species using PORTRAIT: case study of the pathogenic fungus Paracoccidioides brasiliensis
Source: BMC Bioinformatics. 2009 Aug 4;10:239. doi: 10.1186/1471-2105-10-239 (PMC2731755; doi:10.1186/1471-2105-10-239)
Supplement: Additional file 1 — PORTRAIT standalone package. For working properly, PORTRAIT still needs the following third-party softwares: LIBSVM v2.84, CAST v1.0 and ANGLE. [file 1471-2105-10-239-S1.zip › portrait-1.1/withProteins.model]

svm_type c_svc
kernel_type rbf
gamma 16
nr_class 2
total_sv 19450
rho -0.538985
label 1 -1
probA -2.13213
probB -0.135216
nr_sv 9686 9764
SV
0.09224572814413179 1:0.27572016 2:0.31481481 3:0.19135802 4:0.218107 5:0.086419753 6:0.090534979 7:0.053497942 8:0.053497942 9:0.049382716 10:0.086419753 11:0.090534979 12:0.086419753 13:0.041152263 14:0.082304527 15:0.016460905 16:0.065843621 17:0.090534979 18:0.057613169 19:0.016460905 20:0.032921811 21:0.024691358 22:0.030864198 23:0.024691358 24:0.012345679 25:0.012345679 26:0.024691358 27:0.012345679 28:0.037037037 29:0.012345679 30:0.024691358 31:0.012345679 32:0.018518519 33:0.024691358 34:0.018518519 36:0.012345679 37:0.024691358 38:0.037037037 40:0.024691358 41:0.0061728395 42:0.037037037 43:0.030864198 44:0.012345679 45:0.018518519 46:0.018518519 47:0.012345679 48:0.030864198 49:0.043209877 50:0.0061728395 51:0.0061728395 52:0.012345679 53:0.018518519 54:0.018518519 55:0.0061728395 58:0.024691358 59:0.030864198 60:0.055555556 61:0.0061728395 62:0.0061728395 63:0.0061728395 64:0.0061728395 65:0.012345679 66:0.012345679 67:0.0061728395 68:0.0061728395 69:0.024691358 70:0.018518519 72:0.012345679 74:0.0061728395 75:0.012345679 76:0.012345679 77:0.0061728395 78:0.0061728395 80:0.012345679 81:0.012345679 82:0.018518519 84:0.018518519 85:0.071428571 86:0.063492063 87:0.0079365079 88:0.031746032 89:0.023809524 90:0.023809524 91:0.015873016 92:0.095238095 93:0.015873016 94:0.11111111 95:0.031746032 96:0.055555556 97:0.03968254 98:0.087301587 99:0.0079365079 100:0.16666667 101:0.055555556 102:0.079365079 104:0.015873016 108:1 110:0.56063321 111:0.3931 
2.82842712475 1:0.2962963 2:0.28976035 3:0.21568627 4:0.19825708 5:0.082969432 6:0.091703057 7:0.056768559 8:0.074235808 9:0.069868996 10:0.056768559 11:0.091703057 12:0.043668122 13:0.061135371 14:0.065502183 15:0.030567686 16:0.074235808 17:0.074235808 18:0.10480349 19:0.017467249 20:0.0043668122 21:0.032679739 22:0.019607843 23:0.0065359477 24:0.026143791 25:0.039215686 26:0.0065359477 27:0.013071895 28:0.013071895 29:0.013071895 30:0.013071895 31:0.0065359477 32:0.0065359477 33:0.0065359477 34:0.026143791 37:0.019607843 38:0.039215686 40:0.013071895 41:0.019607843 42:0.0065359477 43:0.013071895 44:0.0065359477 45:0.019607843 46:0.052287582 47:0.019607843 48:0.019607843 49:0.013071895 50:0.032679739 51:0.0065359477 52:0.0065359477 53:0.032679739 55:0.026143791 56:0.019607843 57:0.0065359477 58:0.0065359477 59:0.032679739 61:0.026143791 62:0.013071895 63:0.0065359477 64:0.0065359477 65:0.032679739 66:0.013071895 69:0.026143791 70:0.013071895 71:0.039215686 72:0.026143791 73:0.013071895 74:0.052287582 75:0.019607843 76:0.0065359477 77:0.013071895 78:0.0065359477 80:0.0065359477 81:0.0065359477 82:0.026143791 83:0.0065359477 85:0.04 86:0.12 87:0.066666667 88:0.066666667 89:0.053333333 90:0.053333333 91:0.026666667 92:0.013333333 93:0.066666667 94:0.093333333 95:0.013333333 96:0.04 97:0.013333333 98:0.026666667 99:0.066666667 100:0.053333333 101:0.066666667 102:0.093333333 103:0.013333333 104:0.013333333 107:1 110:0.48158295 111:0.50875714 
0.2688340779347042 1:0.41416309 2:0.16094421 3:0.23819742 4:0.18669528 5:0.12446352 6:0.049356223 7:0.079399142 8:0.14806867 9:0.053648069 10:0.010729614 11:0.098712446 12:0.038626609 13:0.16738197 14:0.019313305 15:0.030042918 16:0.025751073 17:0.081545064 18:0.040772532 19:0.025751073 20:0.0064377682 21:0.035483871 22:0.012903226 23:0.025806452 24:0.019354839 25:0.012903226 26:0.019354839 27:0.029032258 28:0.012903226 29:0.0064516129 30:0.0032258065 32:0.0064516129 33:0.038709677 34:0.087096774 35:0.0096774194 36:0.012903226 38:0.0064516129 39:0.0032258065 40:0.0032258065 42:0.0032258065 43:0.0064516129 44:0.0032258065 48:0.0032258065 49:0.0064516129 50:0.0032258065 52:0.0064516129 53:0.16129032 54:0.029032258 55:0.077419355 56:0.022580645 57:0.051612903 58:0.012903226 59:0.016129032 60:0.012903226 61:0.0064516129 62:0.0032258065 63:0.0096774194 64:0.0032258065 65:0.0064516129 66:0.0032258065 67:0.0064516129 68:0.0032258065 69:0.04516129 70:0.012903226 71:0.058064516 72:0.016129032 73:0.0032258065 74:0.0032258065 76:0.0064516129 79:0.0032258065 81:0.0032258065 82:0.04516129 85:0.017123288 86:0.0034246575 87:0.051369863 88:0.25 89:0.0034246575 90:0.023972603 91:0.02739726 92:0.047945205 93:0.058219178 94:0.017123288 95:0.030821918 96:0.02739726 97:0.051369863 98:0.10616438 99:0.0034246575 100:0.020547945 101:0.15068493 102:0.099315068 104:0.010273973 108:1 109:0.3630137 110:0.35735632 111:0.26433571 
2.82842712475 1:0.2724758 2:0.27662517 3:0.25449516 4:0.19640387 5:0.077562327 6:0.060941828 7:0.085872576 8:0.055401662 9:0.049861496 10:0.08033241 11:0.085872576 12:0.052631579 13:0.069252078 14:0.083102493 15:0.049861496 16:0.038781163 17:0.066481994 18:0.060941828 19:0.047091413 20:0.03601108 21:0.037344398 22:0.0082987552 23:0.0082987552 24:0.012448133 25:0.012448133 26:0.0082987552 27:0.012448133 28:0.012448133 29:0.024896266 30:0.0041493776 31:0.0082987552 32:0.01659751 33:0.012448133 34:0.0041493776 35:0.0082987552 36:0.0082987552 37:0.01659751 38:0.01659751 39:0.024896266 41:0.01659751 42:0.029045643 43:0.012448133 44:0.0082987552 45:0.037344398 46:0.020746888 47:0.01659751 48:0.0082987552 49:0.029045643 50:0.020746888 51:0.020746888 52:0.012448133 53:0.020746888 54:0.033195021 55:0.037344398 56:0.033195021 57:0.012448133 58:0.041493776 59:0.024896266 60:0.0082987552 61:0.012448133 62:0.033195021 63:0.0082987552 64:0.0082987552 65:0.0041493776 66:0.020746888 67:0.0041493776 68:0.037344398 69:0.037344398 70:0.012448133 71:0.012448133 72:0.012448133 73:0.012448133 74:0.01659751 75:0.0082987552 76:0.0082987552 78:0.0082987552 79:0.0041493776 81:0.0082987552 82:0.01659751 84:0.012448133 85:0.018018018 87:0.063063063 88:0.036036036 89:0.018018018 90:0.063063063 91:0.027027027 92:0.027027027 93:0.063063063 94:0.072072072 95:0.045045045 96:0.045045045 97:0.11711712 98:0.036036036 99:0.054054054 100:0.099099099 101:0.099099099 102:0.072072072 103:0.027027027 104:0.018018018 108:1 110:0.41671764 111:0.69185714 
1.491053682622274 1:0.27874016 2:0.2 3:0.27506562 4:0.24619423 5:0.070378151 6:0.049369748 7:0.11029412 8:0.06197479 9:0.028361345 10:0.047268908 11:0.053571429 12:0.073529412 13:0.097689076 14:0.055672269 15:0.06407563 16:0.051470588 17:0.069327731 18:0.044117647 19:0.053571429 20:0.069327731 21:0.017322835 22:0.014173228 23:0.022047244 24:0.036220472 25:0.0062992126 26:0.012598425 27:0.0047244094 28:0.028346457 29:0.022047244 30:0.014173228 31:0.031496063 32:0.036220472 33:0.0015748031 34:0.015748031 35:0.0031496063 36:0.014173228 37:0.0015748031 38:0.0031496063 39:0.0031496063 40:0.011023622 41:0.0015748031 42:0.014173228 43:0.015748031 44:0.045669291 45:0.0015748031 46:0.0031496063 47:0.0078740157 48:0.0078740157 49:0.0062992126 50:0.011023622 51:0.0062992126 52:0.015748031 53:0.042519685 54:0.014173228 55:0.045669291 56:0.044094488 57:0.0062992126 58:0.020472441 59:0.022047244 60:0.023622047 61:0.042519685 62:0.012598425 63:0.0094488189 64:0.0031496063 65:0.0078740157 66:0.0047244094 67:0.0078740157 68:0.022047244 69:0.022047244 70:0.0031496063 71:0.05511811 72:0.012598425 73:0.0078740157 74:0.012598425 75:0.0062992126 76:0.02992126 77:0.0078740157 78:0.018897638 79:0.0062992126 80:0.018897638 81:0.012598425 82:0.011023622 83:0.0047244094 84:0.0047244094 85:0.068897638 86:0.017716535 87:0.025590551 88:0.057086614 89:0.015748031 90:0.059055118 91:0.015748031 92:0.0059055118 93:0.043307087 94:0.070866142 95:0.027559055 96:0.033464567 97:0.061023622 98:0.011811024 99:0.12007874 100:0.18110236 101:0.11417323 102:0.05511811 103:0.013779528 104:0.0019685039 108:1 109:0.1515748 110:0.41298492 111:0.84252857 
2.82842712475 1:0.25533537 2:0.3117378 3:0.20655488 4:0.22637195 5:0.085365854 6:0.083841463 7:0.048780488 8:0.054878049 9:0.051829268 10:0.10823171 11:0.068597561 12:0.070121951 13:0.050304878 14:0.071646341 15:0.035060976 16:0.05945122 17:0.050304878 18:0.06097561 19:0.044207317 20:0.056402439 21:0.025171625 22:0.018306636 23:0.013729977 24:0.013729977 25:0.016018307 26:0.022883295 27:0.018306636 28:0.016018307 29:0.016018307 30:0.020594966 31:0.0091533181 32:0.0091533181 33:0.013729977 34:0.013729977 35:0.0068649886 36:0.0022883295 37:0.027459954 38:0.013729977 39:0.0068649886 40:0.013729977 41:0.020594966 42:0.050343249 43:0.018306636 44:0.016018307 45:0.027459954 46:0.032036613 47:0.011441648 48:0.011441648 49:0.027459954 50:0.011441648 51:0.011441648 52:0.013729977 53:0.018306636 54:0.004576659 55:0.0022883295 56:0.011441648 57:0.016018307 58:0.025171625 59:0.011441648 60:0.0091533181 61:0.013729977 62:0.011441648 63:0.0022883295 64:0.011441648 65:0.016018307 66:0.013729977 67:0.011441648 68:0.011441648 69:0.016018307 70:0.0091533181 71:0.011441648 72:0.013729977 73:0.011441648 74:0.020594966 75:0.027459954 76:0.0091533181 77:0.011441648 78:0.016018307 79:0.016018307 80:0.020594966 81:0.034324943 82:0.027459954 83:0.011441648 84:0.004576659 85:0.054054054 86:0.081081081 87:0.054054054 88:0.040540541 89:0.13513514 90:0.040540541 91:0.027027027 92:0.040540541 93:0.054054054 94:0.14864865 95:0.013513514 96:0.027027027 97:0.027027027 98:0.081081081 100:0.040540541 101:0.013513514 102:0.067567568 103:0.040540541 104:0.013513514 107:1 110:0.5627572 111:0.34141429 
1.679550602474901 1:0.23752151 2:0.32013769 3:0.19449225 4:0.24784854 5:0.068965517 6:0.072413793 7:0.05862069 8:0.024137931 9:0.031034483 10:0.1137931 11:0.05862069 12:0.05862069 13:0.068965517 14:0.068965517 15:0.037931034 16:0.048275862 17:0.082758621 18:0.12413793 19:0.0068965517 20:0.075862069 21:0.020725389 22:0.025906736 23:0.046632124 24:0.03626943 25:0.010362694 26:0.041450777 27:0.015544041 29:0.0051813472 30:0.020725389 32:0.010362694 33:0.010362694 34:0.025906736 36:0.010362694 37:0.010362694 38:0.010362694 41:0.015544041 42:0.03626943 43:0.03626943 44:0.020725389 45:0.020725389 46:0.020725389 48:0.03626943 49:0.015544041 50:0.020725389 52:0.010362694 53:0.015544041 54:0.020725389 55:0.015544041 56:0.0051813472 57:0.010362694 58:0.020725389 59:0.020725389 60:0.020725389 61:0.020725389 62:0.015544041 64:0.010362694 65:0.015544041 66:0.015544041 67:0.0051813472 68:0.031088083 69:0.0051813472 70:0.0051813472 72:0.0051813472 73:0.010362694 74:0.025906736 75:0.015544041 76:0.062176166 78:0.0051813472 79:0.0051813472 81:0.025906736 82:0.03626943 84:0.020725389 85:0.080291971 86:0.065693431 87:0.02189781 88:0.02919708 89:0.03649635 90:0.058394161 91:0.0072992701 92:0.03649635 93:0.080291971 94:0.1459854 95:0.0072992701 96:0.080291971 97:0.11678832 98:0.0072992701 99:0.0072992701 100:0.065693431 101:0.058394161 102:0.080291971 104:0.01459854 108:1 109:0.072992701 110:0.53300412 111:0.60710714 
2.82842712475 1:0.32178218 2:0.32425743 3:0.11386139 4:0.24009901 5:0.084158416 6:0.11386139 7:0.064356436 8:0.054455446 9:0.084158416 10:0.11881188 11:0.03960396 12:0.069306931 13:0.02970297 14:0.01980198 15:0.014851485 16:0.02970297 17:0.12871287 18:0.084158416 19:0.014851485 20:0.04950495 21:0.014925373 22:0.037313433 23:0.02238806 24:0.02238806 25:0.044776119 26:0.02238806 27:0.014925373 28:0.037313433 29:0.02238806 30:0.0074626866 32:0.0074626866 33:0.02238806 34:0.029850746 35:0.0074626866 36:0.014925373 37:0.02238806 38:0.029850746 39:0.0074626866 40:0.0074626866 41:0.029850746 42:0.044776119 43:0.0074626866 44:0.052238806 46:0.02238806 47:0.014925373 48:0.0074626866 49:0.052238806 50:0.029850746 52:0.0074626866 55:0.02238806 56:0.014925373 57:0.0074626866 58:0.0074626866 59:0.014925373 60:0.0074626866 61:0.014925373 68:0.014925373 69:0.044776119 70:0.029850746 71:0.014925373 72:0.029850746 73:0.0074626866 74:0.029850746 76:0.0074626866 77:0.014925373 81:0.014925373 82:0.014925373 84:0.02238806 85:0.014084507 86:0.042253521 87:0.028169014 89:0.070422535 90:0.028169014 91:0.070422535 92:0.12676056 93:0.042253521 94:0.084507042 95:0.028169014 96:0.084507042 97:0.056338028 98:0.028169014 99:0.014084507 100:0.11267606 101:0.098591549 102:0.014084507 104:0.056338028 107:1 110:0.49683306 111:0.60710714 
2.82842712475 1:0.32716612 2:0.30957655 3:0.17889251 4:0.18436482 5:0.11128486 6:0.099817566 7:0.06619755 8:0.061506385 9:0.074798019 10:0.092520198 11:0.084180349 12:0.063070107 13:0.057597081 14:0.047693511 15:0.035444358 16:0.026843888 17:0.071931196 18:0.064633829 19:0.0044305447 20:0.03805056 21:0.038702111 22:0.033620016 23:0.023064894 24:0.020328382 25:0.025019547 26:0.027756059 27:0.026583268 28:0.016419077 29:0.019937451 30:0.013291634 31:0.013291634 32:0.0074276779 33:0.030883503 34:0.016419077 35:0.0015637217 36:0.011336982 37:0.027756059 38:0.02814699 39:0.014464425 40:0.014855356 41:0.021110242 42:0.030492572 43:0.017200938 44:0.025019547 45:0.026974199 46:0.030492572 47:0.014855356 48:0.013291634 49:0.019937451 50:0.021110242 51:0.00039093041 52:0.014073495 53:0.023064894 54:0.016419077 55:0.010164191 56:0.0082095387 57:0.016810008 58:0.012900704 59:0.014073495 60:0.0074276779 61:0.012900704 62:0.010164191 63:0.0082095387 64:0.0054730258 65:0.015637217 66:0.0097732604 67:0.00078186083 68:0.0074276779 69:0.01876466 70:0.019937451 71:0.015246286 72:0.012900704 73:0.012118843 74:0.01915559 75:0.014464425 76:0.014855356 77:0.0031274433 78:0.0015637217 80:0.00078186083 81:0.017591869 82:0.016028147 83:0.0011727912 84:0.0070367475 85:0.041666667 86:0.025 87:0.05 88:0.025 89:0.083333333 90:0.016666667 91:0.033333333 92:0.083333333 93:0.066666667 94:0.10833333 95:0.033333333 96:0.083333333 97:0.016666667 99:0.041666667 100:0.091666667 101:0.075 102:0.05 103:0.0083333333 104:0.066666667 108:1 110:0.50411174 111:0.64895714 
2.82842712475 1:0.25206922 2:0.18359669 3:0.26109857 4:0.30323552 5:0.069277108 6:0.051204819 7:0.046686747 8:0.078313253 9:0.039156627 10:0.02560241 11:0.043674699 12:0.070783133 13:0.069277108 14:0.057228916 15:0.075301205 16:0.078313253 17:0.081325301 18:0.054216867 19:0.076807229 20:0.082831325 21:0.015801354 22:0.011286682 23:0.011286682 24:0.018058691 25:0.020316027 26:0.013544018 27:0.013544018 28:0.0090293454 29:0.0045146727 30:0.011286682 31:0.015801354 32:0.020316027 33:0.015801354 34:0.013544018 35:0.013544018 36:0.040632054 37:0.015801354 38:0.0045146727 39:0.0022573363 40:0.006772009 41:0.0022573363 42:0.0090293454 43:0.0045146727 44:0.011286682 45:0.018058691 46:0.018058691 47:0.013544018 48:0.0090293454 49:0.013544018 50:0.0022573363 51:0.011286682 52:0.020316027 53:0.015801354 54:0.0248307 55:0.013544018 56:0.0248307 57:0.006772009 58:0.006772009 59:0.0090293454 60:0.027088036 61:0.020316027 62:0.018058691 63:0.027088036 64:0.022573363 65:0.020316027 66:0.015801354 68:0.020316027 69:0.0248307 70:0.0090293454 71:0.020316027 72:0.036117381 73:0.015801354 74:0.0090293454 75:0.006772009 76:0.015801354 77:0.0248307 78:0.013544018 79:0.031602709 80:0.036117381 81:0.018058691 82:0.027088036 83:0.011286682 84:0.015801354 85:0.10416667 86:0.038194444 87:0.013888889 88:0.013888889 89:0.017361111 90:0.020833333 91:0.045138889 92:0.034722222 93:0.017361111 94:0.0625 95:0.017361111 96:0.024305556 97:0.10416667 98:0.041666667 99:0.16319444 100:0.10416667 101:0.079861111 102:0.055555556 103:0.027777778 104:0.013888889 108:1 110:0.42972028 111:0.89170714 
2.82842712475 1:0.24606299 2:0.20833333 3:0.26509186 4:0.28051181 5:0.057086614 6:0.05183727 7:0.092519685 8:0.059055118 9:0.026246719 10:0.047244094 11:0.070866142 12:0.05839895 13:0.07808399 14:0.042650919 15:0.076771654 16:0.067585302 17:0.070209974 18:0.072178478 19:0.024934383 20:0.10433071 21:0.0098425197 22:0.0078740157 23:0.0068897638 24:0.0068897638 25:0.0059055118 26:0.0039370079 27:0.0068897638 28:0.0019685039 29:0.022637795 30:0.012795276 31:0.018700787 32:0.015748031 33:0.013779528 34:0.015748031 35:0.0059055118 36:0.010826772 37:0.0078740157 38:0.011811024 39:0.0088582677 40:0.0039370079 41:0.0059055118 42:0.0078740157 43:0.0059055118 44:0.010826772 45:0.033464567 46:0.021653543 47:0.010826772 48:0.018700787 49:0.011811024 50:0.016732283 51:0.0029527559 52:0.011811024 53:0.033464567 54:0.019685039 55:0.011811024 56:0.015748031 57:0.010826772 58:0.019685039 59:0.011811024 60:0.013779528 61:0.047244094 62:0.0098425197 63:0.019685039 64:0.030511811 65:0.016732283 66:0.028543307 67:0.010826772 68:0.032480315 69:0.040354331 70:0.026574803 71:0.022637795 72:0.016732283 73:0.01476378 74:0.016732283 75:0.015748031 76:0.017716535 77:0.0088582677 78:0.0049212598 79:0.0049212598 80:0.0019685039 81:0.037401575 82:0.039370079 83:0.015748031 84:0.025590551 85:0.1024 86:0.0448 87:0.04 88:0.0592 89:0.016 90:0.1184 91:0.0544 92:0.0112 93:0.0176 94:0.064 95:0.0032 96:0.016 97:0.1248 98:0.0816 99:0.0576 100:0.0688 101:0.0416 102:0.0608 103:0.0096 104:0.008 108:1 109:0.0352 110:0.42754295 111:0.47108571 
2.82842712475 1:0.24042272 2:0.20739762 3:0.25627477 4:0.29590489 5:0.060846561 6:0.055555556 7:0.076719577 8:0.060846561 9:0.029100529 10:0.055555556 11:0.052910053 12:0.055555556 13:0.079365079 14:0.05026455 15:0.058201058 16:0.079365079 17:0.055555556 18:0.060846561 19:0.058201058 20:0.11111111 21:0.011904762 22:0.011904762 23:0.015873016 24:0.011904762 25:0.0079365079 26:0.015873016 27:0.003968254 28:0.01984127 29:0.035714286 30:0.015873016 31:0.011904762 32:0.015873016 33:0.015873016 34:0.011904762 35:0.011904762 36:0.011904762 37:0.011904762 38:0.011904762 39:0.015873016 40:0.011904762 41:0.003968254 42:0.015873016 43:0.0079365079 44:0.01984127 45:0.051587302 46:0.0079365079 47:0.003968254 49:0.0079365079 50:0.015873016 51:0.011904762 52:0.01984127 53:0.015873016 54:0.003968254 55:0.01984127 56:0.01984127 58:0.015873016 59:0.003968254 60:0.027777778 61:0.035714286 62:0.011904762 63:0.0079365079 64:0.011904762 65:0.01984127 66:0.027777778 67:0.0079365079 68:0.043650794 69:0.01984127 70:0.015873016 71:0.01984127 72:0.011904762 73:0.0079365079 74:0.0079365079 75:0.011904762 76:0.023809524 77:0.003968254 78:0.011904762 79:0.01984127 80:0.035714286 81:0.0079365079 82:0.0079365079 83:0.03968254 84:0.031746032 85:0.015384615 86:0.030769231 87:0.053846154 88:0.053846154 89:0.046153846 90:0.023076923 92:0.038461538 93:0.084615385 94:0.1 95:0.030769231 96:0.015384615 97:0.084615385 98:0.061538462 99:0.069230769 100:0.13076923 101:0.069230769 102:0.069230769 104:0.023076923 108:1 110:0.44597801 111:0.68557857 
0.5916307386361526 1:0.32929782 2:0.32687651 3:0.22033898 4:0.12348668 5:0.13592233 6:0.10679612 7:0.029126214 8:0.014563107 9:0.12621359 10:0.067961165 11:0.077669903 12:0.063106796 13:0.024271845 14:0.10679612 15:0.09223301 16:0.0048543689 17:0.082524272 18:0.038834951 19:0.014563107 20:0.014563107 21:0.03649635 22:0.03649635 23:0.01459854 25:0.065693431 26:0.02919708 27:0.04379562 28:0.0072992701 33:0.0072992701 37:0.04379562 38:0.01459854 41:0.0072992701 42:0.01459854 43:0.02189781 45:0.01459854 46:0.0072992701 47:0.0072992701 49:0.0072992701 50:0.02189781 51:0.01459854 53:0.01459854 54:0.0072992701 55:0.02189781 56:0.01459854 57:0.072992701 58:0.072992701 59:0.13138686 60:0.01459854 66:0.0072992701 68:0.0072992701 69:0.087591241 70:0.04379562 71:0.0072992701 72:0.02189781 73:0.02189781 74:0.01459854 76:0.01459854 83:0.0072992701 85:0.025974026 87:0.012987013 88:0.064935065 90:0.012987013 91:0.012987013 92:0.038961039 93:0.025974026 94:0.16883117 95:0.12987013 96:0.064935065 97:0.012987013 98:0.025974026 100:0.012987013 102:0.33766234 104:0.051948052 107:1 109:0.31168831 110:0.68533333 111:0.29516429 
2.82842712475 1:0.26799365 2:0.27909996 3:0.24765614 4:0.20525025 5:0.078188113 6:0.069532602 7:0.07847663 8:0.047028275 9:0.048759377 10:0.083092902 11:0.08338142 12:0.06203116 13:0.072417773 14:0.052221581 15:0.077034045 16:0.045874207 17:0.063473745 18:0.075879977 19:0.0089440277 20:0.053664166 21:0.020337516 22:0.01947209 23:0.01947209 24:0.013414106 25:0.013414106 26:0.019904803 27:0.016010385 28:0.012981393 29:0.022068369 30:0.01947209 31:0.022501082 32:0.010385115 33:0.01384682 34:0.015144959 35:0.0025962787 36:0.010817828 37:0.018173951 38:0.016443098 39:0.010385115 40:0.0073561229 41:0.015577672 42:0.026828213 43:0.019039377 44:0.020770229 45:0.019039377 46:0.022501082 47:0.029424492 48:0.016443098 49:0.01947209 50:0.021202942 51:0.0012981393 52:0.022068369 53:0.024664647 54:0.018173951 55:0.022068369 56:0.013414106 57:0.012115967 58:0.016875811 59:0.01254868 60:0.0069234098 61:0.03202077 62:0.011250541 63:0.02509736 64:0.014712246 65:0.017308524 66:0.016010385 67:0.0021635656 68:0.011250541 69:0.017741238 70:0.016443098 71:0.023366508 72:0.012115967 73:0.016010385 74:0.021202942 75:0.023366508 76:0.019904803 77:0.0021635656 78:0.0021635656 79:0.0025962787 80:0.0012981393 81:0.015144959 82:0.014712246 83:0.0012981393 84:0.016010385 85:0.082352941 86:0.035294118 87:0.047058824 88:0.035294118 89:0.011764706 90:0.070588235 91:0.047058824 92:0.035294118 93:0.047058824 94:0.070588235 95:0.035294118 96:0.035294118 97:0.070588235 98:0.023529412 99:0.023529412 100:0.058823529 101:0.094117647 102:0.058823529 103:0.058823529 104:0.058823529 107:1 110:0.46519411 111:0.49410714 
2.82842712475 1:0.23774381 2:0.25707257 3:0.22983658 4:0.27534704 5:0.060456942 6:0.053075571 7:0.072407733 8:0.054481547 9:0.039367311 10:0.074165202 11:0.071353251 12:0.071704745 13:0.056942004 14:0.04745167 15:0.070650264 16:0.050615114 17:0.078383128 18:0.082952548 19:0.019332162 20:0.096660808 21:0.023194518 22:0.012651555 23:0.016341592 24:0.014232999 25:0.010015814 26:0.018450185 27:0.015814444 28:0.011070111 29:0.025830258 30:0.014232999 31:0.020558777 32:0.0094886663 33:0.017395888 34:0.011597259 35:0.0047443332 36:0.018450185 37:0.012651555 38:0.0094886663 39:0.0068529257 40:0.0094886663 41:0.012124407 42:0.02266737 43:0.015814444 44:0.024248814 45:0.015287296 46:0.015287296 47:0.022140221 48:0.013705851 49:0.022140221 50:0.02266737 51:0.0036900369 52:0.023194518 53:0.0089615182 54:0.010015814 55:0.015814444 56:0.012124407 57:0.0094886663 58:0.014232999 59:0.01686874 60:0.013705851 61:0.018450185 62:0.016341592 63:0.021085925 64:0.017395888 65:0.014232999 66:0.015287296 67:0.0036900369 68:0.025830258 69:0.012651555 70:0.016341592 71:0.024775962 72:0.018450185 73:0.0089615182 74:0.01686874 75:0.027938851 76:0.027938851 77:0.0031628888 78:0.004217185 79:0.0047443332 80:0.0047443332 81:0.030574591 82:0.033210332 83:0.0084343701 84:0.027938851 85:0.058027079 86:0.027079304 87:0.036750484 88:0.025145068 89:0.02901354 90:0.098646035 91:0.036750484 92:0.030947776 93:0.013539652 94:0.12185687 95:0.0096711799 96:0.01934236 97:0.13152805 98:0.03868472 99:0.059961315 100:0.11218569 101:0.065764023 102:0.054158607 103:0.011605416 104:0.01934236 108:1 109:0.021276596 110:0.48058252 111:0.5956 
2.82842712475 1:0.2425816 2:0.26928783 3:0.25074184 4:0.23738872 5:0.06379822 6:0.060830861 7:0.090504451 8:0.043026706 9:0.028189911 10:0.051928783 11:0.10830861 12:0.086053412 13:0.068249258 14:0.053412463 15:0.065281899 16:0.040059347 17:0.066765579 18:0.097922849 19:0.010385757 20:0.065281899 21:0.033407572 22:0.0155902 23:0.011135857 24:0.0066815145 25:0.008908686 26:0.011135857 27:0.008908686 28:0.004454343 29:0.022271715 30:0.017817372 31:0.011135857 32:0.0155902 33:0.011135857 34:0.022271715 35:0.004454343 36:0.004454343 37:0.008908686 38:0.004454343 39:0.0022271715 41:0.0066815145 42:0.024498886 43:0.0066815145 44:0.008908686 45:0.024498886 46:0.037861915 47:0.024498886 48:0.008908686 49:0.033407572 50:0.028953229 52:0.024498886 53:0.017817372 54:0.017817372 55:0.035634744 56:0.028953229 57:0.008908686 58:0.011135857 59:0.011135857 60:0.0155902 61:0.024498886 62:0.028953229 63:0.017817372 64:0.017817372 65:0.020044543 66:0.028953229 68:0.0066815145 69:0.017817372 70:0.017817372 71:0.024498886 72:0.0155902 73:0.008908686 74:0.035634744 75:0.031180401 76:0.026726058 77:0.004454343 78:0.004454343 79:0.0022271715 80:0.0022271715 81:0.0066815145 82:0.026726058 83:0.004454343 84:0.024498886 85:0.044520548 86:0.017123288 87:0.04109589 88:0.054794521 89:0.054794521 90:0.071917808 91:0.023972603 92:0.037671233 93:0.030821918 94:0.11986301 95:0.02739726 96:0.030821918 97:0.044520548 98:0.051369863 99:0.065068493 100:0.071917808 101:0.058219178 102:0.10273973 103:0.023972603 104:0.02739726 108:1 110:0.50171137 111:0.53805 
2.82842712475 1:0.25179063 2:0.31460055 3:0.22075298 4:0.21285583 5:0.070929805 6:0.072767365 7:0.063579566 8:0.044101433 9:0.052554208 10:0.10400588 11:0.077912532 12:0.072399853 13:0.067254686 14:0.058434399 15:0.063947078 16:0.03785373 17:0.061374495 18:0.087100331 19:0.0088202867 20:0.056964351 21:0.027578599 22:0.018753447 23:0.0137893 24:0.0088251517 25:0.015444015 26:0.028681743 27:0.015444015 28:0.013237728 29:0.024269167 30:0.014340871 31:0.017098731 32:0.010479868 33:0.014340871 34:0.0137893 35:0.0027578599 36:0.0093767237 37:0.012686156 38:0.018201875 39:0.0093767237 40:0.012686156 41:0.014892443 42:0.039161611 43:0.019305019 44:0.025372311 45:0.023717595 46:0.026475455 47:0.024820739 48:0.0077220077 49:0.018753447 50:0.033645891 51:0.0016547159 52:0.019305019 53:0.0137893 54:0.011583012 55:0.024269167 56:0.013237728 57:0.012686156 58:0.014892443 59:0.015995587 60:0.015995587 61:0.017650303 62:0.017098731 63:0.014340871 64:0.011583012 65:0.014340871 66:0.017650303 67:0.001103144 68:0.0099282956 69:0.017650303 70:0.012134584 71:0.023166023 72:0.0093767237 73:0.0099282956 74:0.029233315 75:0.026475455 76:0.019305019 77:0.0049641478 78:0.0027578599 79:0.0027578599 80:0.0022062879 81:0.017098731 82:0.022062879 83:0.0022062879 84:0.016547159 85:0.053191489 86:0.010638298 87:0.053191489 88:0.085106383 89:0.074468085 90:0.095744681 91:0.010638298 92:0.010638298 93:0.031914894 94:0.085106383 95:0.031914894 96:0.042553191 97:0.031914894 98:0.042553191 99:0.095744681 100:0.053191489 101:0.042553191 102:0.10638298 103:0.021276596 104:0.021276596 107:1 110:0.45511272 111:0.4194 
0.6668999987748073 1:0.2724595 2:0.21354934 3:0.31664212 4:0.19734904 5:0.08259587 6:0.076696165 7:0.088495575 8:0.032448378 9:0.044247788 10:0.041297935 11:0.088495575 12:0.038348083 13:0.085545723 14:0.061946903 15:0.079646018 16:0.1120944 17:0.050147493 18:0.03539823 19:0.038348083 20:0.044247788 21:0.026548673 22:0.030973451 23:0.017699115 24:0.0088495575 25:0.0088495575 26:0.0044247788 27:0.07079646 28:0.0044247788 29:0.013274336 30:0.0044247788 31:0.026548673 32:0.022123894 33:0.017699115 35:0.0088495575 36:0.0044247788 37:0.026548673 38:0.0088495575 39:0.013274336 40:0.017699115 42:0.017699115 43:0.013274336 44:0.022123894 45:0.0088495575 46:0.026548673 47:0.017699115 48:0.044247788 49:0.013274336 51:0.013274336 52:0.0088495575 53:0.017699115 54:0.0044247788 55:0.079646018 56:0.0044247788 57:0.0044247788 58:0.013274336 59:0.026548673 60:0.0044247788 62:0.0044247788 63:0.030973451 64:0.0044247788 65:0.0088495575 66:0.017699115 67:0.026548673 68:0.030973451 69:0.026548673 70:0.013274336 71:0.048672566 72:0.0088495575 73:0.0044247788 74:0.0044247788 75:0.022123894 76:0.013274336 77:0.0044247788 78:0.0044247788 79:0.013274336 80:0.017699115 81:0.0088495575 84:0.0088495575 85:0.081081081 86:0.067567568 87:0.0067567568 88:0.12162162 89:0.040540541 90:0.040540541 91:0.027027027 92:0.013513514 93:0.013513514 94:0.047297297 95:0.10810811 96:0.02027027 97:0.02027027 98:0.10810811 99:0.10135135 100:0.060810811 101:0.033783784 102:0.047297297 103:0.013513514 104:0.027027027 108:1 109:0.10810811 110:0.43059361 111:0.46383571 
0.8326145283298301 1:0.29727096 2:0.24951267 3:0.20175439 4:0.25146199 5:0.07797271 6:0.064327485 7:0.074074074 8:0.076023392 9:0.058479532 10:0.076023392 11:0.054580897 12:0.046783626 13:0.06042885 14:0.058479532 15:0.029239766 16:0.056530214 17:0.10526316 18:0.064327485 19:0.040935673 20:0.056530214 21:0.029239766 22:0.020467836 23:0.01754386 24:0.01754386 25:0.020467836 26:0.01754386 27:0.020467836 28:0.0058479532 29:0.023391813 30:0.014619883 31:0.01754386 32:0.011695906 33:0.023391813 34:0.01754386 35:0.0087719298 36:0.0087719298 37:0.011695906 38:0.0058479532 39:0.0058479532 40:0.020467836 41:0.014619883 42:0.035087719 43:0.0058479532 44:0.029239766 45:0.01754386 46:0.026315789 47:0.0058479532 48:0.029239766 49:0.0029239766 50:0.0058479532 51:0.011695906 52:0.014619883 53:0.014619883 54:0.0058479532 55:0.020467836 56:0.01754386 57:0.0087719298 58:0.020467836 59:0.011695906 60:0.014619883 61:0.011695906 62:0.020467836 63:0.0029239766 64:0.011695906 65:0.01754386 66:0.0087719298 67:0.0029239766 68:0.01754386 69:0.040935673 70:0.014619883 71:0.049707602 72:0.029239766 73:0.011695906 74:0.014619883 76:0.032163743 77:0.0058479532 78:0.0029239766 79:0.0058479532 81:0.040935673 82:0.011695906 83:0.0029239766 84:0.011695906 85:0.083941606 86:0.025547445 87:0.025547445 88:0.02189781 89:0.02919708 90:0.04379562 91:0.054744526 92:0.032846715 93:0.047445255 94:0.10948905 95:0.02919708 96:0.025547445 97:0.062043796 98:0.054744526 99:0.087591241 100:0.10583942 101:0.10218978 102:0.02189781 103:0.01459854 104:0.02189781 108:1 109:0.051094891 110:0.4412854 111:0.79962857 
0.4351237688394324 1:0.25529768 2:0.22906155 3:0.23713421 4:0.27850656 5:0.064646465 6:0.074747475 7:0.060606061 8:0.044444444 9:0.032323232 10:0.046464646 11:0.064646465 12:0.052525253 13:0.078787879 14:0.042424242 15:0.064646465 16:0.054545455 17:0.090909091 18:0.098989899 19:0.042424242 20:0.086868687 21:0.021212121 22:0.027272727 23:0.0090909091 24:0.0090909091 25:0.015151515 26:0.0090909091 27:0.054545455 28:0.012121212 29:0.015151515 30:0.0090909091 31:0.018181818 32:0.024242424 33:0.012121212 34:0.0060606061 35:0.003030303 36:0.027272727 37:0.0060606061 38:0.0090909091 39:0.0090909091 40:0.0060606061 41:0.015151515 42:0.018181818 43:0.0060606061 44:0.018181818 45:0.0060606061 46:0.0090909091 47:0.003030303 48:0.036363636 49:0.012121212 50:0.024242424 51:0.0060606061 52:0.018181818 53:0.015151515 54:0.021212121 55:0.039393939 56:0.012121212 57:0.0060606061 58:0.015151515 59:0.012121212 60:0.003030303 61:0.018181818 62:0.0090909091 63:0.015151515 64:0.024242424 65:0.012121212 66:0.012121212 67:0.003030303 68:0.015151515 69:0.015151515 70:0.018181818 71:0.024242424 72:0.039393939 73:0.0090909091 74:0.0090909091 75:0.018181818 76:0.039393939 77:0.012121212 78:0.0060606061 79:0.0090909091 80:0.015151515 81:0.021212121 82:0.021212121 83:0.015151515 84:0.018181818 85:0.0859375 86:0.04296875 87:0.02734375 88:0.04296875 89:0.015625 90:0.0859375 91:0.0625 92:0.0234375 93:0.02734375 94:0.06640625 95:0.00390625 96:0.02734375 97:0.12109375 98:0.0234375 99:0.10546875 100:0.109375 101:0.0390625 102:0.02734375 103:0.03515625 104:0.02734375 108:1 110:0.40762613 111:0.71697143 
2.82842712475 1:0.27095517 2:0.21150097 3:0.23879142 4:0.27875244 5:0.0703125 6:0.056640625 7:0.080078125 8:0.0546875 9:0.04296875 10:0.05859375 11:0.064453125 12:0.05078125 13:0.083984375 14:0.044921875 15:0.048828125 16:0.068359375 17:0.08203125 18:0.044921875 19:0.0390625 20:0.109375 21:0.023529412 22:0.0088235294 23:0.017647059 24:0.0088235294 25:0.017647059 26:0.023529412 27:0.0058823529 28:0.017647059 29:0.055882353 30:0.014705882 31:0.032352941 32:0.038235294 33:0.011764706 34:0.011764706 35:0.0088235294 36:0.029411765 37:0.023529412 38:0.0029411765 39:0.0029411765 40:0.0029411765 41:0.017647059 42:0.011764706 43:0.014705882 44:0.0058823529 45:0.017647059 46:0.017647059 47:0.032352941 48:0.011764706 49:0.023529412 50:0.014705882 51:0.0088235294 52:0.020588235 53:0.011764706 54:0.0088235294 55:0.0029411765 56:0.011764706 57:0.0058823529 58:0.0088235294 59:0.017647059 60:0.0058823529 61:0.020588235 62:0.0029411765 63:0.011764706 64:0.011764706 65:0.017647059 66:0.017647059 67:0.011764706 68:0.026470588 69:0.011764706 70:0.0058823529 71:0.020588235 72:0.017647059 73:0.0058823529 74:0.014705882 75:0.014705882 76:0.011764706 77:0.0058823529 78:0.011764706 79:0.0058823529 80:0.011764706 81:0.032352941 82:0.029411765 83:0.0088235294 84:0.041176471 85:0.02020202 86:0.060606061 87:0.02020202 88:0.14141414 89:0.01010101 90:0.050505051 91:0.01010101 92:0.01010101 93:0.02020202 94:0.1010101 95:0.1010101 96:0.03030303 97:0.060606061 98:0.080808081 99:0.15151515 100:0.04040404 101:0.03030303 102:0.02020202 103:0.01010101 104:0.03030303 107:1 110:0.37781596 111:0.55374286 
0.08686705840770537 1:0.26879699 2:0.18045113 3:0.31578947 4:0.23496241 5:0.071428571 6:0.022556391 7:0.12030075 8:0.045112782 9:0.022556391 10:0.037593985 11:0.090225564 12:0.041353383 13:0.10150376 14:0.041353383 15:0.071428571 16:0.097744361 17:0.082706767 18:0.067669173 19:0.037593985 20:0.04887218 21:0.0056497175 22:0.02259887 23:0.016949153 24:0.016949153 25:0.011299435 27:0.016949153 29:0.033898305 30:0.011299435 31:0.02259887 32:0.016949153 33:0.028248588 34:0.011299435 35:0.0056497175 37:0.0056497175 38:0.0056497175 39:0.02259887 40:0.0056497175 42:0.011299435 44:0.02259887 45:0.011299435 46:0.016949153 47:0.011299435 48:0.028248588 49:0.0056497175 50:0.0056497175 51:0.0056497175 52:0.0056497175 53:0.039548023 54:0.02259887 55:0.04519774 57:0.0056497175 58:0.0056497175 59:0.028248588 60:0.0056497175 61:0.06779661 62:0.0056497175 63:0.0056497175 64:0.02259887 65:0.039548023 66:0.028248588 67:0.011299435 68:0.016949153 70:0.028248588 71:0.016949153 72:0.028248588 73:0.0056497175 74:0.02259887 75:0.016949153 77:0.033898305 78:0.011299435 79:0.011299435 80:0.016949153 81:0.011299435 82:0.016949153 83:0.033898305 84:0.011299435 85:0.078014184 86:0.056737589 87:0.042553191 88:0.13475177 89:0.021276596 90:0.04964539 92:0.042553191 93:0.014184397 94:0.078014184 95:0.042553191 96:0.028368794 97:0.021276596 98:0.085106383 99:0.15602837 100:0.042553191 101:0.035460993 102:0.042553191 103:0.0070921986 104:0.021276596 108:1 109:0.078014184 110:0.40410338 111:0.38856429 
1.146300327758454 1:0.29333333 2:0.24266667 3:0.216 4:0.248 5:0.064171123 6:0.07486631 7:0.07486631 8:0.085561497 9:0.042780749 10:0.053475936 11:0.053475936 12:0.064171123 13:0.085561497 14:0.064171123 15:0.053475936 16:0.037433155 17:0.096256684 18:0.080213904 19:0.010695187 20:0.058823529 21:0.008 23:0.032 24:0.016 26:0.008 27:0.056 28:0.016 29:0.024 30:0.008 31:0.016 32:0.016 33:0.08 34:0.016 35:0.008 36:0.008 37:0.008 38:0.008 39:0.008 40:0.008 41:0.016 42:0.008 43:0.008 44:0.016 45:0.048 46:0.008 47:0.024 48:0.008 49:0.048 50:0.032 51:0.008 52:0.04 53:0.024 54:0.008 55:0.04 57:0.024 58:0.008 59:0.016 62:0.008 63:0.016 64:0.008 66:0.008 68:0.008 69:0.008 70:0.024 71:0.04 72:0.008 73:0.016 74:0.024 76:0.008 79:0.008 81:0.024 82:0.04 83:0.008 84:0.016 85:0.045454545 86:0.027272727 87:0.054545455 88:0.045454545 89:0.027272727 90:0.063636364 91:0.045454545 92:0.063636364 93:0.036363636 94:0.1 95:0.027272727 96:0.072727273 97:0.027272727 98:0.018181818 99:0.045454545 100:0.072727273 101:0.090909091 102:0.090909091 103:0.018181818 104:0.027272727 108:1 110:0.48755144 111:0.47632143 
2.82842712475 1:0.27928342 2:0.26642168 3:0.21543408 4:0.23886082 5:0.079044118 6:0.068014706 7:0.079963235 8:0.060661765 9:0.053308824 10:0.076286765 11:0.075367647 12:0.059742647 13:0.060661765 14:0.048713235 15:0.056066176 16:0.039522059 17:0.078125 18:0.074448529 19:0.014705882 20:0.075367647 21:0.024827586 22:0.019310345 23:0.019310345 24:0.0096551724 25:0.015172414 26:0.019310345 27:0.020689655 28:0.0055172414 29:0.028965517 30:0.016551724 31:0.017931034 32:0.011034483 33:0.020689655 34:0.012413793 35:0.0013793103 36:0.016551724 37:0.020689655 38:0.020689655 39:0.013793103 40:0.0082758621 41:0.015172414 42:0.024827586 43:0.0068965517 44:0.017931034 45:0.017931034 46:0.022068966 47:0.019310345 48:0.013793103 49:0.016551724 50:0.016551724 51:0.0027586207 52:0.017931034 53:0.019310345 54:0.0096551724 55:0.015172414 56:0.0082758621 57:0.013793103 58:0.017931034 59:0.013793103 60:0.0096551724 61:0.022068966 62:0.012413793 63:0.011034483 64:0.026206897 65:0.011034483 66:0.0082758621 67:0.0013793103 68:0.016551724 69:0.024827586 70:0.023448276 71:0.019310345 72:0.030344828 73:0.017931034 74:0.020689655 75:0.017931034 76:0.024827586 77:0.0027586207 78:0.0027586207 79:0.0082758621 80:0.0013793103 81:0.020689655 82:0.033103448 83:0.0068965517 84:0.013793103 85:0.059782609 86:0.010869565 87:0.032608696 88:0.057065217 89:0.051630435 90:0.059782609 91:0.029891304 92:0.054347826 93:0.057065217 94:0.11141304 95:0.0081521739 96:0.054347826 97:0.067934783 98:0.032608696 99:0.046195652 100:0.10597826 101:0.043478261 102:0.046195652 103:0.02173913 104:0.048913043 108:1 110:0.4640761 111:0.6385 
2.82842712475 1:0.28306452 2:0.2766129 3:0.1983871 4:0.24193548 5:0.082258065 6:0.05483871 7:0.072580645 8:0.067741935 9:0.05 10:0.082258065 11:0.077419355 12:0.070967742 13:0.077419355 14:0.040322581 15:0.041935484 16:0.033870968 17:0.079032258 18:0.09516129 19:0.011290323 20:0.062903226 21:0.01937046 22:0.016949153 23:0.02905569 24:0.016949153 25:0.0072639225 26:0.014527845 27:0.031476998 28:0.00968523 29:0.02905569 30:0.004842615 31:0.016949153 32:0.016949153 33:0.02905569 34:0.026634383 35:0.0072639225 36:0.014527845 37:0.021791768 38:0.016949153 39:0.00968523 40:0.00968523 41:0.012106538 42:0.026634383 43:0.01937046 44:0.01937046 45:0.031476998 46:0.014527845 47:0.016949153 48:0.012106538 49:0.033898305 50:0.026634383 51:0.0024213075 52:0.026634383 53:0.012106538 54:0.00968523 55:0.024213075 56:0.0072639225 57:0.00968523 58:0.00968523 59:0.014527845 60:0.0072639225 61:0.0072639225 62:0.00968523 63:0.00968523 64:0.016949153 65:0.0024213075 66:0.014527845 67:0.0024213075 68:0.0072639225 69:0.024213075 70:0.021791768 71:0.026634383 72:0.00968523 73:0.00968523 74:0.02905569 75:0.01937046 76:0.01937046 79:0.004842615 81:0.033898305 82:0.02905569 83:0.004842615 84:0.012106538 85:0.029411765 86:0.029411765 88:0.068627451 89:0.019607843 90:0.058823529 91:0.0098039216 92:0.019607843 93:0.049019608 94:0.078431373 95:0.058823529 96:0.029411765 97:0.078431373 98:0.049019608 99:0.078431373 100:0.14705882 101:0.10784314 102:0.058823529 103:0.029411765 108:1 110:0.44137037 111:0.75672857 
2.82842712475 1:0.27690345 2:0.28328371 3:0.20608252 4:0.23373033 5:0.084006806 6:0.061037856 7:0.067630795 8:0.050616759 9:0.050191408 10:0.095278605 11:0.072735006 12:0.065504041 13:0.069970225 14:0.048277329 15:0.05104211 16:0.043173118 17:0.086346236 18:0.078264568 19:0.0082943428 20:0.067630795 21:0.031589024 22:0.017230377 23:0.01818762 24:0.013720485 25:0.014996809 26:0.017868539 27:0.014039566 28:0.013401404 29:0.025526484 30:0.018506701 31:0.019783025 32:0.015954052 33:0.02137843 34:0.016273133 35:0.0038289726 36:0.012763242 37:0.016911295 38:0.014677728 39:0.013401404 40:0.0095724314 41:0.013082323 42:0.039246969 43:0.019144863 44:0.020740268 45:0.021059349 46:0.019783025 47:0.017549458 48:0.017230377 49:0.020421187 50:0.022335673 51:0.00095724314 52:0.018506701 53:0.01531589 54:0.012444161 55:0.020740268 56:0.010529675 57:0.0082961072 58:0.011805999 59:0.016592214 60:0.0095724314 61:0.016592214 62:0.010529675 63:0.013401404 64:0.0095724314 65:0.015954052 66:0.01531589 67:0.0019144863 68:0.011486918 69:0.020421187 70:0.019144863 71:0.025845565 72:0.017868539 73:0.01212508 74:0.024888322 75:0.017868539 76:0.023931078 77:0.00031908105 78:0.0015954052 79:0.0015954052 80:0.0015954052 81:0.02425016 82:0.025526484 83:0.0028717294 84:0.020421187 85:0.068273092 86:0.0040160643 87:0.02811245 88:0.060240964 89:0.040160643 90:0.0562249 91:0.024096386 92:0.052208835 93:0.068273092 94:0.10843373 95:0.0080321285 96:0.068273092 97:0.060240964 98:0.02811245 99:0.044176707 100:0.092369478 101:0.044176707 102:0.052208835 103:0.02811245 104:0.064257028 108:1 110:0.45654521 111:0.68035 
0.5519896686690692 1:0.33609865 2:0.39887892 3:0.16928251 4:0.09573991 5:0.11165919 6:0.13632287 7:0.061883408 8:0.030044843 9:0.14035874 10:0.13587444 11:0.08206278 12:0.031838565 13:0.042600897 14:0.084753363 15:0.021524664 16:0.01793722 17:0.037668161 18:0.050672646 19:0.0062780269 20:0.0085201794 21:0.038358008 22:0.037685061 23:0.017496635 24:0.014804845 25:0.047106326 26:0.047779273 27:0.031628533 28:0.012113055 29:0.014804845 30:0.02422611 31:0.0087483176 32:0.0040376851 33:0.012113055 34:0.015477793 35:0.001345895 36:0.00269179 37:0.038358008 38:0.064602961 39:0.030282638 40:0.012786003 41:0.055181696 42:0.047779273 43:0.0269179 44:0.010094213 45:0.015477793 46:0.041722746 47:0.0080753701 48:0.011440108 49:0.012786003 50:0.012113055 51:0.001345895 52:0.0053835801 53:0.022207268 54:0.018169583 55:0.011440108 56:0.0033647376 57:0.025572005 58:0.028263795 59:0.016823688 60:0.0060565276 61:0.0040376851 62:0.0094212651 63:0.0047106326 65:0.0040376851 66:0.0094212651 67:0.0040376851 68:0.001345895 69:0.01345895 70:0.017496635 71:0.0074024226 72:0.0020188425 73:0.020188425 74:0.01615074 75:0.0094212651 76:0.0033647376 77:0.0020188425 78:0.0040376851 79:0.00269179 81:0.00269179 82:0.0033647376 83:0.001345895 84:0.00067294751 85:0.031674208 86:0.049773756 87:0.049773756 88:0.058823529 89:0.036199095 90:0.031674208 91:0.013574661 92:0.10859729 93:0.063348416 94:0.1040724 95:0.027149321 96:0.095022624 98:0.040723982 99:0.031674208 100:0.07239819 101:0.063348416 102:0.063348416 104:0.058823529 108:1 110:0.50049044 111:0.40942143 
1.99377474118134 1:0.1936422 2:0.18491777 3:0.3162856 4:0.30515443 5:0.037304452 6:0.028279182 7:0.089651023 8:0.045527477 9:0.017248295 10:0.034697152 11:0.074608905 12:0.053951063 13:0.055756117 14:0.048937024 15:0.11572403 16:0.090453269 17:0.076213398 18:0.077416767 19:0.041716807 20:0.11251504 21:0.01143201 22:0.0081227437 23:0.013237064 24:0.0051143201 25:0.0030084236 26:0.0045126354 27:0.0099277978 28:0.01022864 29:0.014440433 30:0.010830325 31:0.036401925 32:0.025872443 33:0.013838748 34:0.0093261131 35:0.0066185319 36:0.012635379 37:0.0051143201 38:0.0051143201 39:0.0060168472 40:0.0033092659 41:0.0036101083 42:0.0093261131 43:0.010830325 44:0.015643803 45:0.012334537 46:0.0087244284 47:0.031588448 48:0.017148014 49:0.012635379 50:0.0096269555 51:0.0051143201 52:0.014741276 53:0.015643803 54:0.0069193742 55:0.027075812 56:0.017148014 57:0.004211793 58:0.0066185319 59:0.023465704 60:0.01654633 61:0.023164862 62:0.01654633 63:0.036101083 64:0.033092659 65:0.021058965 66:0.027376655 67:0.014741276 68:0.031588448 69:0.0087244284 70:0.012033694 71:0.035800241 72:0.018351384 73:0.0033092659 74:0.015042118 75:0.033393502 76:0.029181709 77:0.0027075812 78:0.0093261131 79:0.01654633 80:0.01143201 81:0.030986763 82:0.0255716 83:0.014440433 84:0.045427196 85:0.073170732 90:0.048780488 91:0.10731707 92:0.034146341 93:0.053658537 94:0.11219512 95:0.053658537 97:0.1902439 99:0.014634146 100:0.2195122 101:0.092682927 108:1 109:0.21463415 110:0.45714286 111:0.91890714 
2.82842712475 1:0.22842262 2:0.21056548 3:0.27380952 4:0.28720238 5:0.056547619 6:0.040178571 7:0.081845238 8:0.044642857 9:0.03125 10:0.052083333 11:0.078869048 12:0.06547619 13:0.0625 14:0.044642857 15:0.080357143 16:0.077380952 17:0.083333333 18:0.056547619 19:0.041666667 20:0.10267857 21:0.017857143 22:0.0089285714 23:0.0089285714 24:0.0066964286 25:0.0066964286 26:0.0022321429 27:0.011160714 28:0.013392857 29:0.035714286 30:0.020089286 31:0.015625 32:0.017857143 33:0.017857143 34:0.011160714 35:0.0044642857 36:0.015625 37:0.0044642857 38:0.0044642857 39:0.015625 40:0.0089285714 41:0.0066964286 42:0.0066964286 43:0.011160714 44:0.026785714 45:0.0089285714 46:0.013392857 47:0.020089286 48:0.0066964286 49:0.0066964286 50:0.020089286 51:0.0044642857 52:0.029017857 53:0.0089285714 54:0.013392857 55:0.024553571 56:0.011160714 57:0.0066964286 58:0.011160714 59:0.020089286 60:0.024553571 61:0.03125 62:0.022321429 63:0.022321429 64:0.017857143 65:0.022321429 66:0.015625 67:0.011160714 68:0.020089286 69:0.017857143 70:0.020089286 71:0.042410714 72:0.013392857 73:0.017857143 74:0.013392857 75:0.035714286 76:0.011160714 77:0.0044642857 78:0.0044642857 79:0.0022321429 80:0.024553571 81:0.029017857 82:0.024553571 83:0.020089286 84:0.026785714 85:0.1025641 86:0.034188034 87:0.025641026 88:0.025641026 89:0.034188034 90:0.042735043 91:0.025641026 92:0.0085470085 93:0.025641026 94:0.11111111 95:0.017094017 96:0.0085470085 97:0.14529915 98:0.034188034 99:0.094017094 100:0.085470085 101:0.051282051 102:0.068376068 103:0.034188034 104:0.025641026 108:1 110:0.4705314 111:0.74522143 
2.82842712475 1:0.24014337 2:0.24551971 3:0.2437276 4:0.27060932 5:0.035842294 6:0.053763441 7:0.064516129 8:0.0609319 9:0.05734767 10:0.071684588 11:0.050179211 12:0.071684588 13:0.078853047 14:0.050179211 15:0.075268817 16:0.075268817 17:0.093189964 18:0.064516129 19:0.017921147 20:0.078853047 21:0.010752688 22:0.016129032 23:0.016129032 24:0.016129032 25:0.0053763441 26:0.016129032 27:0.010752688 29:0.032258065 30:0.021505376 31:0.037634409 32:0.059139785 33:0.0053763441 34:0.037634409 36:0.021505376 37:0.0053763441 38:0.010752688 39:0.02688172 40:0.0053763441 41:0.016129032 42:0.02688172 43:0.021505376 44:0.010752688 45:0.010752688 46:0.02688172 47:0.016129032 48:0.0053763441 49:0.016129032 50:0.021505376 52:0.02688172 53:0.0053763441 54:0.0053763441 55:0.010752688 56:0.021505376 57:0.0053763441 58:0.016129032 59:0.016129032 60:0.016129032 61:0.010752688 62:0.016129032 63:0.010752688 64:0.02688172 65:0.016129032 68:0.016129032 70:0.02688172 71:0.053763441 72:0.010752688 73:0.010752688 74:0.0053763441 75:0.016129032 76:0.0053763441 77:0.010752688 78:0.0053763441 79:0.0053763441 81:0.010752688 82:0.037634409 84:0.053763441 85:0.051724138 86:0.017241379 87:0.028735632 88:0.022988506 89:0.057471264 90:0.045977011 91:0.022988506 92:0.074712644 93:0.028735632 94:0.097701149 95:0.022988506 96:0.0057471264 97:0.068965517 98:0.028735632 99:0.13218391 100:0.086206897 101:0.11494253 102:0.045977011 103:0.017241379 104:0.028735632 108:1 110:0.48098622 111:0.85612857 
2.82842712475 1:0.21791768 2:0.23244552 3:0.31476998 4:0.23486683 5:0.038834951 6:0.038834951 7:0.087378641 8:0.04368932 9:0.053398058 10:0.024271845 11:0.11650485 12:0.063106796 13:0.097087379 14:0.053398058 15:0.09223301 16:0.063106796 17:0.038834951 18:0.09223301 19:0.024271845 20:0.072815534 23:0.02919708 24:0.01459854 25:0.0072992701 26:0.0072992701 27:0.03649635 29:0.03649635 30:0.01459854 31:0.02189781 32:0.0072992701 33:0.02189781 34:0.02919708 36:0.01459854 37:0.0072992701 39:0.0072992701 42:0.0072992701 43:0.02189781 44:0.0072992701 45:0.02919708 46:0.03649635 47:0.02919708 49:0.02189781 50:0.02189781 51:0.0072992701 52:0.03649635 53:0.02189781 55:0.02189781 56:0.01459854 57:0.0072992701 58:0.01459854 59:0.02189781 60:0.0072992701 61:0.03649635 62:0.02919708 63:0.02189781 64:0.051094891 65:0.03649635 66:0.02919708 68:0.01459854 69:0.0072992701 70:0.01459854 71:0.02189781 73:0.02189781 74:0.01459854 75:0.051094891 76:0.01459854 82:0.0072992701 84:0.04379562 85:0.083333333 86:0.066666667 88:0.033333333 90:0.083333333 91:0.016666667 93:0.05 94:0.1 95:0.083333333 96:0.033333333 97:0.05 98:0.05 99:0.05 100:0.1 101:0.083333333 102:0.083333333 103:0.033333333 106:1 110:0.50172414 111:0.65000714 
2.82842712475 1:0.20489978 2:0.21269488 3:0.27171492 4:0.31069042 5:0.031180401 6:0.057906459 7:0.08908686 8:0.04454343 9:0.028953229 10:0.042316258 11:0.051224944 12:0.075723831 13:0.062360802 14:0.055679287 15:0.080178174 16:0.075723831 17:0.064587973 18:0.071269488 19:0.048997773 20:0.12026726 21:0.010033445 22:0.0033444816 23:0.013377926 24:0.0066889632 25:0.010033445 26:0.0066889632 27:0.0066889632 28:0.026755853 29:0.02006689 30:0.0066889632 31:0.02006689 32:0.02006689 33:0.010033445 34:0.010033445 35:0.0033444816 36:0.016722408 38:0.0033444816 39:0.02006689 40:0.010033445 41:0.013377926 42:0.0066889632 43:0.013377926 44:0.036789298 45:0.0066889632 46:0.010033445 47:0.023411371 48:0.02006689 49:0.016722408 50:0.02006689 51:0.0033444816 52:0.030100334 53:0.02006689 54:0.033444816 55:0.016722408 56:0.010033445 58:0.013377926 59:0.0066889632 60:0.013377926 61:0.016722408 62:0.023411371 63:0.033444816 64:0.013377926 65:0.030100334 66:0.010033445 67:0.0066889632 68:0.023411371 69:0.010033445 71:0.040133779 72:0.013377926 73:0.010033445 74:0.0066889632 75:0.026755853 76:0.013377926 77:0.010033445 78:0.0033444816 79:0.016722408 80:0.030100334 81:0.030100334 82:0.036789298 83:0.016722408 84:0.040133779 85:0.095808383 86:0.035928144 87:0.02994012 88:0.023952096 89:0.02994012 90:0.095808383 91:0.02994012 92:0.041916168 93:0.023952096 94:0.077844311 95:0.023952096 96:0.005988024 97:0.11976048 98:0.053892216 99:0.095808383 100:0.11976048 101:0.047904192 102:0.023952096 103:0.017964072 104:0.005988024 108:1 110:0.44821549 111:0.78916429 
2.82842712475 1:0.3276372 2:0.22444956 3:0.22674992 4:0.22116333 5:0.11768573 6:0.059171598 7:0.090072321 8:0.053254438 9:0.042735043 10:0.066403682 11:0.050624589 12:0.051939513 13:0.090729783 14:0.046679816 15:0.055884287 16:0.042077581 17:0.084155161 18:0.065088757 19:0.02103879 20:0.062458909 21:0.039447732 22:0.012820513 23:0.045364892 24:0.023668639 25:0.015779093 26:0.014792899 27:0.023668639 28:0.012820513 29:0.028599606 30:0.014792899 31:0.029585799 32:0.019723866 33:0.026627219 34:0.012820513 35:0.0069033531 36:0.016765286 37:0.012820513 38:0.0098619329 39:0.012820513 40:0.0039447732 41:0.017751479 42:0.021696252 43:0.022682446 44:0.018737673 45:0.014792899 46:0.0078895464 47:0.020710059 48:0.0069033531 49:0.029585799 50:0.01183432 51:0.0078895464 52:0.017751479 53:0.028599606 54:0.0098619329 55:0.028599606 56:0.010848126 57:0.0069033531 58:0.0059171598 59:0.021696252 60:0.0069033531 61:0.013806706 62:0.0059171598 63:0.0049309665 64:0.014792899 65:0.0098619329 66:0.0078895464 67:0.0019723866 68:0.0069033531 69:0.017751479 70:0.01183432 71:0.039447732 72:0.013806706 73:0.015779093 74:0.01183432 75:0.025641026 76:0.018737673 77:0.0039447732 78:0.0029585799 79:0.0029585799 80:0.0039447732 81:0.035502959 82:0.01183432 83:0.0029585799 84:0.013806706 85:0.030821918 86:0.014840183 87:0.021689498 88:0.060502283 89:0.030821918 90:0.043378995 91:0.02739726 92:0.044520548 93:0.091324201 94:0.11643836 95:0.026255708 96:0.03652968 97:0.067351598 98:0.062785388 99:0.077625571 100:0.10616438 101:0.065068493 102:0.043378995 103:0.021689498 104:0.011415525 108:1 109:0.063926941 110:0.42623104 111:0.78812143 
2.82842712475 1:0.26223681 2:0.22778234 3:0.25786164 4:0.25211922 5:0.074398249 6:0.046498906 7:0.089715536 8:0.050328228 9:0.032822757 10:0.058533917 11:0.070568928 12:0.061269147 13:0.079321663 14:0.054157549 15:0.068380744 16:0.062910284 17:0.076586433 18:0.073304158 19:0.022428884 20:0.078774617 21:0.018867925 22:0.0098441345 23:0.016406891 24:0.014766202 25:0.0065627564 26:0.0065627564 27:0.0065627564 28:0.0082034454 29:0.048400328 30:0.020508614 31:0.020508614 32:0.022969647 33:0.022149303 34:0.011484824 35:0.0032813782 36:0.022969647 37:0.014766202 38:0.0098441345 39:0.010664479 40:0.0098441345 41:0.0057424118 42:0.016406891 43:0.0057424118 44:0.020508614 45:0.027891715 46:0.024610336 47:0.030352748 48:0.026251025 49:0.013945857 50:0.018867925 51:0.0098441345 52:0.017227235 53:0.023789992 54:0.015586546 55:0.025430681 56:0.0082034454 57:0.0024610336 58:0.012305168 59:0.0082034454 60:0.011484824 61:0.029532404 62:0.013125513 63:0.015586546 64:0.016406891 65:0.016406891 66:0.01804758 67:0.010664479 68:0.020508614 69:0.020508614 70:0.014766202 71:0.022149303 72:0.010664479 73:0.0041017227 74:0.027891715 75:0.0049220673 76:0.024610336 77:0.0049220673 78:0.0049220673 79:0.0073831009 80:0.0024610336 81:0.020508614 82:0.023789992 83:0.012305168 84:0.023789992 85:0.063959391 86:0.0060913706 87:0.054822335 88:0.069035533 89:0.028426396 90:0.064974619 91:0.027411168 92:0.023350254 93:0.054822335 94:0.10253807 95:0.020304569 96:0.024365482 97:0.093401015 98:0.054822335 99:0.074111675 100:0.11878173 101:0.042639594 102:0.058883249 103:0.0050761421 104:0.012182741 108:1 109:0.047715736 110:0.42517614 111:0.62175714 
1.954592331453864 1:0.18370884 2:0.25823224 3:0.23916811 4:0.31889081 5:0.045138889 6:0.024305556 7:0.055555556 8:0.052083333 9:0.03125 10:0.072916667 11:0.09375 12:0.072916667 13:0.048611111 14:0.027777778 15:0.0625 16:0.097222222 17:0.065972222 18:0.12152778 19:0.027777778 20:0.10069444 21:0.015625 22:0.0052083333 23:0.015625 24:0.015625 25:0.0052083333 26:0.010416667 27:0.020833333 28:0.0052083333 29:0.010416667 30:0.0052083333 31:0.041666667 32:0.041666667 33:0.010416667 34:0.015625 35:0.015625 36:0.03125 37:0.010416667 38:0.0052083333 39:0.010416667 40:0.010416667 41:0.0052083333 42:0.03125 43:0.015625 44:0.020833333 45:0.010416667 46:0.0052083333 47:0.026041667 48:0.036458333 49:0.015625 50:0.041666667 52:0.046875 53:0.010416667 54:0.0052083333 56:0.010416667 57:0.0052083333 58:0.010416667 59:0.020833333 60:0.0052083333 61:0.0052083333 62:0.010416667 63:0.015625 64:0.020833333 65:0.0052083333 66:0.020833333 67:0.0052083333 68:0.036458333 69:0.0052083333 70:0.0052083333 71:0.020833333 72:0.0052083333 74:0.020833333 75:0.052083333 76:0.015625 78:0.0052083333 79:0.010416667 81:0.020833333 82:0.041666667 83:0.010416667 84:0.041666667 85:0.15254237 86:0.016949153 88:0.042372881 89:0.033898305 90:0.12711864 91:0.0084745763 94:0.15254237 95:0.0084745763 97:0.19491525 98:0.033898305 99:0.076271186 100:0.050847458 101:0.033898305 102:0.016949153 103:0.042372881 104:0.0084745763 108:1 110:0.49166667 111:0.77242857 
2.82842712475 1:0.21223958 2:0.20529514 3:0.31423611 4:0.26822917 5:0.056423611 6:0.029513889 7:0.086805556 8:0.036458333 9:0.030381944 10:0.0390625 11:0.073784722 12:0.071180556 13:0.072048611 14:0.057291667 15:0.10677083 16:0.081597222 17:0.056423611 18:0.0703125 19:0.043402778 20:0.088541667 21:0.020833333 22:0.010416667 23:0.03125 24:0.0078125 25:0.0052083333 26:0.0078125 27:0.014322917 28:0.0065104167 29:0.0091145833 30:0.015625 31:0.028645833 32:0.015625 33:0.0091145833 34:0.00390625 35:0.0078125 36:0.013020833 37:0.00390625 38:0.0026041667 39:0.010416667 40:0.0065104167 41:0.0078125 42:0.0091145833 43:0.0078125 44:0.02734375 45:0.014322917 46:0.016927083 47:0.02734375 48:0.014322917 49:0.01171875 50:0.0234375 52:0.026041667 53:0.028645833 54:0.0065104167 55:0.033854167 56:0.01953125 57:0.0078125 58:0.0078125 59:0.020833333 60:0.0091145833 61:0.020833333 62:0.026041667 63:0.03125 64:0.029947917 65:0.015625 66:0.016927083 67:0.02734375 68:0.026041667 69:0.0078125 70:0.0026041667 71:0.024739583 72:0.015625 73:0.0065104167 74:0.0091145833 75:0.041666667 76:0.022135417 77:0.0065104167 78:0.0091145833 79:0.0078125 80:0.01171875 81:0.020833333 82:0.02734375 83:0.014322917 84:0.02734375 85:0.10741688 86:0.023017903 87:0.028132992 88:0.076726343 89:0.038363171 90:0.10485934 91:0.017902813 92:0.015345269 93:0.038363171 94:0.099744246 95:0.015345269 96:0.015345269 97:0.10997442 98:0.033248082 99:0.066496164 100:0.097186701 101:0.030690537 102:0.05370844 103:0.025575448 104:0.0025575448 108:1 109:0.04859335 110:0.46407693 111:0.52967857 
0.4783054951271655 1:0.22916667 2:0.16145833 3:0.3125 4:0.296875 5:0.041666667 6:0.052083333 7:0.083333333 8:0.041666667 10:0.020833333 11:0.083333333 12:0.072916667 13:0.10416667 14:0.03125 15:0.0625 16:0.125 17:0.09375 18:0.041666667 19:0.072916667 20:0.072916667 23:0.046875 26:0.046875 27:0.03125 28:0.078125 29:0.015625 30:0.015625 32:0.046875 35:0.015625 36:0.03125 44:0.015625 45:0.015625 51:0.015625 52:0.015625 53:0.0625 54:0.015625 55:0.046875 56:0.015625 59:0.03125 60:0.03125 64:0.078125 67:0.015625 68:0.0625 71:0.03125 72:0.03125 74:0.015625 75:0.0625 77:0.015625 79:0.015625 80:0.046875 82:0.015625 83:0.015625 85:0.079365079 87:0.031746032 88:0.11111111 89:0.015873016 90:0.079365079 91:0.031746032 92:0.12698413 93:0.047619048 94:0.079365079 95:0.031746032 97:0.031746032 98:0.031746032 99:0.095238095 100:0.095238095 101:0.047619048 102:0.063492063 107:1 110:0.49174256 111:0.55060714 
2.82842712475 1:0.21549421 2:0.18944791 3:0.29853072 4:0.29652716 5:0.046304541 6:0.032502226 7:0.083259127 8:0.048530721 9:0.023597507 10:0.045414069 11:0.061887801 12:0.059216385 13:0.082813891 14:0.044523598 15:0.097506679 16:0.085040071 17:0.067675868 18:0.06634016 19:0.044523598 20:0.11086376 21:0.01002004 22:0.010688043 23:0.0093520374 24:0.0066800267 25:0.0046760187 26:0.010688043 27:0.01002004 28:0.0080160321 29:0.019372077 30:0.016032064 31:0.021376086 32:0.016700067 33:0.015364061 34:0.012692051 35:0.0046760187 36:0.018704075 37:0.0033400134 38:0.0013360053 39:0.0033400134 40:0.0046760187 41:0.0080160321 42:0.016032064 43:0.0080160321 44:0.01002004 45:0.013360053 46:0.01002004 47:0.02004008 48:0.011356045 49:0.006012024 50:0.012024048 51:0.006012024 52:0.021376086 53:0.033400134 54:0.015364061 55:0.026052104 56:0.020708083 57:0.0086840347 58:0.010688043 59:0.012024048 60:0.012024048 61:0.04742819 62:0.017368069 63:0.030728123 64:0.031396126 65:0.012024048 66:0.022712091 67:0.01002004 68:0.032732131 69:0.014696059 70:0.0093520374 71:0.025384102 72:0.018704075 73:0.0026720107 74:0.024716099 75:0.02004008 76:0.024716099 77:0.018036072 78:0.0086840347 79:0.021376086 80:0.012024048 81:0.021376086 82:0.024048096 83:0.0086840347 84:0.052104208 85:0.10183299 86:0.018329939 87:0.035641548 88:0.053971487 89:0.012219959 90:0.15682281 91:0.021384929 92:0.011201629 93:0.0091649695 94:0.051934827 95:0.011201629 96:0.013238289 97:0.11201629 98:0.038696538 99:0.14562118 100:0.099796334 101:0.042769857 102:0.033604888 103:0.021384929 104:0.0091649695 108:1 109:0.16191446 110:0.39283825 111:0.84880714 
2.82842712475 1:0.26074661 2:0.29977376 3:0.23359729 4:0.20588235 5:0.07918552 6:0.064479638 7:0.081447964 8:0.04638009 9:0.055429864 10:0.092760181 11:0.073529412 12:0.061085973 13:0.056561086 14:0.074660633 15:0.062217195 16:0.048642534 17:0.058823529 18:0.084841629 19:0.007918552 20:0.052036199 21:0.0237691 22:0.020373514 23:0.020373514 24:0.0084889643 25:0.015280136 26:0.0237691 27:0.020373514 28:0.013582343 29:0.013582343 30:0.025466893 31:0.032258065 32:0.01188455 33:0.01188455 34:0.016977929 35:0.0067911715 36:0.0084889643 37:0.013582343 38:0.020373514 39:0.016977929 40:0.01188455 41:0.013582343 42:0.042444822 43:0.010186757 44:0.018675722 45:0.01188455 46:0.018675722 47:0.018675722 48:0.016977929 49:0.013582343 50:0.030560272 51:0.0016977929 52:0.013582343 53:0.022071307 54:0.0084889643 55:0.0237691 56:0.015280136 57:0.010186757 58:0.0067911715 59:0.033955857 60:0.01188455 61:0.018675722 62:0.010186757 63:0.018675722 64:0.010186757 65:0.013582343 66:0.020373514 68:0.013582343 69:0.018675722 70:0.020373514 71:0.018675722 72:0.016977929 73:0.015280136 74:0.027164686 75:0.027164686 76:0.022071307 77:0.0016977929 78:0.0016977929 80:0.0016977929 81:0.01188455 82:0.018675722 83:0.0016977929 84:0.01188455 85:0.013513514 87:0.040540541 89:0.10810811 90:0.027027027 91:0.027027027 92:0.054054054 94:0.17567568 95:0.040540541 97:0.13513514 98:0.013513514 99:0.10810811 100:0.17567568 102:0.067567568 104:0.013513514 107:1 110:0.55046296 111:0.87705714 
2.82842712475 1:0.29123711 2:0.21907216 3:0.25515464 4:0.23453608 5:0.14948454 6:0.041237113 7:0.056701031 8:0.025773196 9:0.051546392 10:0.051546392 11:0.072164948 12:0.051546392 13:0.067010309 14:0.046391753 15:0.072164948 16:0.056701031 17:0.041237113 18:0.072164948 19:0.067010309 20:0.077319588 21:0.07751938 22:0.007751938 23:0.023255814 24:0.015503876 25:0.015503876 29:0.015503876 30:0.007751938 31:0.007751938 32:0.031007752 35:0.015503876 36:0.015503876 37:0.031007752 38:0.007751938 40:0.007751938 41:0.023255814 42:0.007751938 43:0.031007752 44:0.015503876 45:0.023255814 46:0.007751938 47:0.015503876 48:0.023255814 49:0.031007752 50:0.015503876 52:0.007751938 53:0.023255814 54:0.031007752 55:0.03875969 56:0.007751938 58:0.015503876 59:0.015503876 60:0.007751938 61:0.023255814 62:0.015503876 63:0.015503876 64:0.03875969 66:0.015503876 68:0.007751938 70:0.023255814 71:0.015503876 73:0.023255814 74:0.015503876 75:0.015503876 76:0.007751938 77:0.023255814 78:0.007751938 79:0.015503876 80:0.023255814 81:0.015503876 82:0.03875969 83:0.007751938 84:0.031007752 85:0.12345679 87:0.024691358 88:0.037037037 89:0.012345679 90:0.049382716 91:0.037037037 92:0.061728395 93:0.086419753 94:0.098765432 95:0.037037037 97:0.049382716 98:0.037037037 99:0.024691358 100:0.13580247 101:0.024691358 102:0.049382716 103:0.049382716 104:0.061728395 107:1 110:0.49845288 111:0.71174286 
2.82842712475 1:0.23933975 2:0.29436039 3:0.24209078 4:0.22420908 5:0.063360882 6:0.046831956 7:0.052341598 8:0.060606061 9:0.046831956 10:0.11570248 11:0.079889807 12:0.068870523 13:0.060606061 14:0.05785124 15:0.08815427 16:0.044077135 17:0.085399449 18:0.055096419 19:0.013774105 20:0.060606061 21:0.0082644628 22:0.024793388 23:0.012396694 24:0.020661157 25:0.0041322314 26:0.012396694 27:0.016528926 28:0.012396694 29:0.037190083 30:0.0041322314 31:0.016528926 32:0.0041322314 33:0.016528926 34:0.016528926 35:0.0041322314 36:0.0082644628 37:0.016528926 38:0.016528926 39:0.0082644628 40:0.0041322314 41:0.0082644628 42:0.045454545 43:0.012396694 44:0.037190083 45:0.02892562 46:0.045454545 47:0.020661157 48:0.016528926 49:0.012396694 50:0.037190083 52:0.0041322314 53:0.0082644628 54:0.016528926 55:0.012396694 56:0.012396694 57:0.012396694 58:0.0082644628 59:0.016528926 60:0.020661157 61:0.02892562 62:0.0082644628 63:0.037190083 64:0.012396694 65:0.020661157 66:0.0082644628 67:0.012396694 68:0.0041322314 69:0.0082644628 70:0.024793388 71:0.024793388 72:0.037190083 73:0.0082644628 74:0.016528926 75:0.012396694 76:0.0041322314 77:0.0041322314 78:0.0082644628 80:0.0041322314 81:0.020661157 82:0.024793388 83:0.0041322314 84:0.024793388 85:0.02739726 86:0.02739726 87:0.082191781 88:0.01369863 89:0.082191781 90:0.04109589 91:0.01369863 92:0.10958904 93:0.054794521 94:0.054794521 95:0.01369863 97:0.04109589 98:0.02739726 99:0.01369863 100:0.12328767 101:0.10958904 102:0.10958904 104:0.054794521 107:1 110:0.54767866 111:0.33869286 
2.82842712475 1:0.24438903 2:0.28927681 3:0.21945137 4:0.24688279 5:0.06 6:0.07 7:0.06 8:0.05 9:0.035 10:0.115 11:0.05 12:0.07 13:0.075 14:0.085 15:0.055 16:0.045 17:0.08 18:0.04 19:0.01 20:0.1 21:0.022556391 22:0.022556391 23:0.022556391 24:0.007518797 26:0.015037594 27:0.015037594 28:0.007518797 29:0.037593985 30:0.015037594 31:0.015037594 32:0.007518797 33:0.022556391 36:0.022556391 37:0.007518797 38:0.030075188 39:0.007518797 40:0.007518797 41:0.022556391 42:0.052631579 43:0.022556391 44:0.030075188 45:0.007518797 46:0.015037594 49:0.007518797 50:0.015037594 51:0.015037594 52:0.015037594 53:0.007518797 54:0.045112782 55:0.015037594 58:0.030075188 59:0.015037594 60:0.022556391 61:0.007518797 62:0.015037594 63:0.007518797 64:0.015037594 65:0.007518797 66:0.022556391 68:0.022556391 69:0.015037594 70:0.022556391 71:0.030075188 72:0.007518797 73:0.007518797 75:0.037593985 77:0.015037594 78:0.007518797 79:0.015037594 80:0.015037594 81:0.045112782 82:0.022556391 83:0.007518797 84:0.030075188 85:0.043956044 86:0.021978022 87:0.054945055 88:0.021978022 89:0.087912088 90:0.043956044 91:0.032967033 92:0.032967033 93:0.054945055 94:0.087912088 95:0.021978022 96:0.032967033 97:0.076923077 98:0.054945055 99:0.065934066 100:0.10989011 101:0.043956044 102:0.076923077 104:0.032967033 107:1 110:0.46978777 111:0.69185714 
0.03665891140756515 1:0.33780161 2:0.33243968 3:0.20375335 4:0.12600536 5:0.15591398 6:0.10215054 7:0.037634409 8:0.043010753 9:0.11827957 10:0.069892473 11:0.11827957 12:0.059139785 13:0.010752688 14:0.10752688 15:0.059139785 16:0.016129032 17:0.048387097 18:0.021505376 20:0.032258065 21:0.072580645 22:0.080645161 23:0.016129032 24:0.024193548 25:0.016129032 26:0.040322581 27:0.016129032 28:0.064516129 29:0.0080645161 30:0.016129032 31:0.016129032 32:0.0080645161 33:0.0080645161 36:0.016129032 37:0.064516129 38:0.032258065 39:0.024193548 41:0.024193548 42:0.0080645161 43:0.032258065 44:0.032258065 45:0.016129032 46:0.032258065 47:0.15322581 48:0.032258065 49:0.0080645161 50:0.0080645161 52:0.0080645161 56:0.0080645161 57:0.0080645161 58:0.0080645161 63:0.016129032 69:0.016129032 72:0.0080645161 73:0.016129032 76:0.024193548 82:0.0080645161 84:0.0080645161 85:0.051546392 86:0.051546392 87:0.020618557 88:0.010309278 89:0.020618557 90:0.2371134 92:0.06185567 93:0.041237113 94:0.051546392 95:0.041237113 96:0.06185567 97:0.041237113 99:0.010309278 100:0.17525773 101:0.051546392 102:0.06185567 104:0.010309278 107:1 109:0.25773196 110:0.51805068 111:0.58617857 
0.07291680421678054 1:0.23908918 2:0.27134725 3:0.21948134 4:0.27008223 5:0.070886076 6:0.065822785 7:0.05443038 8:0.044303797 9:0.065822785 10:0.084810127 11:0.055696203 12:0.05443038 13:0.037974684 14:0.05443038 15:0.048101266 16:0.086075949 17:0.06835443 18:0.07721519 19:0.05443038 20:0.07721519 21:0.028462998 22:0.015180266 23:0.009487666 24:0.011385199 25:0.011385199 26:0.015180266 27:0.013282732 28:0.018975332 29:0.015180266 30:0.009487666 31:0.030360531 32:0.011385199 33:0.024667932 34:0.020872865 35:0.011385199 36:0.011385199 37:0.028462998 38:0.013282732 39:0.015180266 40:0.0075901328 41:0.020872865 42:0.024667932 43:0.026565465 44:0.018975332 45:0.013282732 46:0.017077799 47:0.030360531 48:0.026565465 49:0.0075901328 50:0.0075901328 51:0.0075901328 52:0.015180266 53:0.013282732 54:0.015180266 55:0.0056925996 56:0.0037950664 57:0.015180266 58:0.017077799 59:0.009487666 60:0.0075901328 61:0.0037950664 62:0.0018975332 63:0.0037950664 64:0.0037950664 65:0.020872865 66:0.0056925996 67:0.022770398 68:0.0056925996 69:0.009487666 70:0.0056925996 71:0.017077799 72:0.0056925996 73:0.017077799 74:0.026565465 75:0.011385199 76:0.022770398 77:0.0056925996 78:0.011385199 79:0.017077799 80:0.026565465 81:0.018975332 82:0.049335863 83:0.043643264 84:0.017077799 85:0.1774744 86:0.0068259386 87:0.030716724 88:0.020477816 89:0.027303754 90:0.078498294 91:0.030716724 92:0.0034129693 93:0.017064846 94:0.085324232 95:0.013651877 96:0.020477816 97:0.081911263 98:0.064846416 99:0.020477816 100:0.18430034 101:0.044368601 102:0.064846416 103:0.0034129693 104:0.023890785 108:1 109:0.30716724 110:0.4933817 111:0.47108571 
2.058882776051168 1:0.20638876 2:0.20321704 3:0.29950159 4:0.29089261 5:0.042669088 6:0.031774852 7:0.072628234 8:0.047208352 9:0.022696323 10:0.041761235 11:0.06672719 12:0.05901044 13:0.06808897 14:0.06037222 15:0.1080345 16:0.08216069 17:0.083976396 18:0.08216069 19:0.033136632 20:0.09759419 21:0.019112628 22:0.0081911263 23:0.015017065 24:0.0054607509 25:0.004778157 26:0.0054607509 27:0.011604096 28:0.0054607509 29:0.013651877 30:0.012286689 31:0.025938567 32:0.017064846 33:0.0081911263 34:0.011604096 35:0.0081911263 36:0.020477816 37:0.0040955631 38:0.0040955631 39:0.0075085324 40:0.004778157 41:0.0054607509 42:0.015017065 43:0.0068259386 44:0.010921502 45:0.01774744 46:0.016382253 47:0.02662116 48:0.010921502 49:0.016382253 50:0.02116041 51:0.004778157 52:0.028668942 53:0.018430034 54:0.009556314 55:0.019795222 56:0.014334471 57:0.0034129693 58:0.018430034 59:0.01774744 60:0.012286689 61:0.03003413 62:0.016382253 63:0.036860068 64:0.03003413 65:0.013651877 66:0.017064846 67:0.015017065 68:0.025938567 69:0.009556314 70:0.011604096 71:0.040955631 72:0.023890785 73:0.0088737201 74:0.009556314 75:0.036860068 76:0.023890785 77:0.0061433447 78:0.0088737201 79:0.016382253 80:0.009556314 81:0.03003413 82:0.027986348 83:0.013651877 84:0.029351536 85:0.01369863 86:0.01369863 87:0.095890411 88:0.02739726 89:0.095890411 90:0.054794521 91:0.02739726 92:0.04109589 93:0.082191781 94:0.10958904 95:0.04109589 97:0.068493151 98:0.068493151 99:0.02739726 100:0.068493151 101:0.054794521 102:0.02739726 103:0.04109589 104:0.04109589 107:1 110:0.45080856 111:0.46480714 
0.3960015929335474 1:0.22184007 2:0.16337059 3:0.27429063 4:0.34049871 5:0.04302926 6:0.029259897 7:0.10671256 8:0.053356282 9:0.020654045 10:0.030981067 11:0.056798623 12:0.049913941 13:0.072289157 14:0.034423408 15:0.077452668 16:0.072289157 17:0.075731497 18:0.074010327 19:0.051635112 20:0.15146299 21:0.015503876 22:0.0025839793 23:0.0025839793 24:0.0051679587 25:0.0025839793 26:0.0051679587 27:0.0051679587 28:0.012919897 29:0.023255814 30:0.015503876 31:0.028423773 32:0.023255814 33:0.012919897 34:0.012919897 35:0.0025839793 36:0.012919897 37:0.007751938 38:0.0051679587 40:0.0051679587 41:0.0051679587 42:0.010335917 43:0.010335917 44:0.0025839793 45:0.012919897 46:0.010335917 47:0.018087855 48:0.012919897 49:0.012919897 50:0.010335917 51:0.007751938 52:0.033591731 53:0.023255814 54:0.0051679587 55:0.036175711 56:0.023255814 57:0.0025839793 58:0.010335917 59:0.0051679587 60:0.010335917 61:0.033591731 62:0.012919897 63:0.015503876 64:0.028423773 65:0.033591731 66:0.020671835 67:0.012919897 68:0.033591731 69:0.025839793 70:0.010335917 71:0.023255814 72:0.018087855 73:0.010335917 74:0.0051679587 75:0.033591731 76:0.028423773 77:0.010335917 78:0.0025839793 79:0.015503876 80:0.015503876 81:0.041343669 82:0.023255814 83:0.020671835 84:0.059431525 85:0.10798122 86:0.014084507 87:0.028169014 88:0.075117371 89:0.0093896714 90:0.089201878 91:0.046948357 92:0.018779343 93:0.056338028 94:0.056338028 95:0.0046948357 96:0.018779343 97:0.12206573 98:0.061032864 99:0.098591549 100:0.079812207 101:0.051643192 102:0.042253521 103:0.014084507 104:0.0046948357 108:1 110:0.37965596 111:0.76928571 
1.654132243209816 1:0.42857143 2:0.23535457 3:0.1356629 4:0.2004111 5:0.1872428 6:0.086419753 7:0.053497942 8:0.096707819 9:0.082304527 10:0.072016461 11:0.049382716 12:0.041152263 13:0.065843621 14:0.032921811 15:0.020576132 16:0.014403292 17:0.098765432 18:0.032921811 19:0.014403292 20:0.051440329 21:0.080246914 22:0.049382716 23:0.046296296 24:0.024691358 25:0.043209877 26:0.037037037 27:0.015432099 28:0.015432099 29:0.015432099 30:0.018518519 33:0.067901235 34:0.027777778 35:0.015432099 36:0.030864198 37:0.0092592593 38:0.021604938 39:0.0061728395 40:0.012345679 41:0.021604938 42:0.018518519 43:0.012345679 44:0.012345679 45:0.0092592593 46:0.0030864198 47:0.0061728395 49:0.030864198 50:0.0030864198 52:0.0092592593 53:0.015432099 54:0.049382716 55:0.0061728395 56:0.027777778 57:0.0030864198 58:0.012345679 59:0.0061728395 60:0.0030864198 61:0.030864198 62:0.0061728395 63:0.0030864198 65:0.0030864198 66:0.0030864198 68:0.0030864198 69:0.030864198 70:0.0061728395 71:0.0061728395 72:0.012345679 73:0.0061728395 74:0.012345679 75:0.0030864198 76:0.0061728395 77:0.0030864198 78:0.0030864198 79:0.0030864198 80:0.0030864198 81:0.024691358 82:0.027777778 84:0.015432099 85:0.0076045627 86:0.0038022814 87:0.095057034 88:0.02661597 89:0.019011407 90:0.041825095 91:0.015209125 92:0.1026616 93:0.12927757 94:0.053231939 95:0.015209125 96:0.060836502 97:0.08365019 98:0.038022814 99:0.02661597 100:0.060836502 101:0.15969582 102:0.02661597 103:0.0038022814 104:0.030418251 108:1 109:0.14068441 110:0.39611182 111:0.7086 
2.82842712475 1:0.30495356 2:0.28328173 3:0.20433437 4:0.20743034 5:0.077399381 6:0.10216718 7:0.080495356 8:0.06501548 9:0.052631579 10:0.086687307 11:0.080495356 12:0.058823529 13:0.068111455 14:0.049535604 15:0.034055728 16:0.046439628 17:0.086687307 18:0.049535604 19:0.015479876 20:0.046439628 21:0.013953488 22:0.018604651 23:0.041860465 24:0.018604651 25:0.023255814 26:0.023255814 27:0.023255814 28:0.027906977 29:0.041860465 30:0.0093023256 31:0.018604651 32:0.0093023256 33:0.0093023256 34:0.013953488 35:0.018604651 37:0.023255814 38:0.013953488 39:0.018604651 40:0.03255814 41:0.013953488 42:0.023255814 43:0.023255814 44:0.03255814 45:0.023255814 46:0.0093023256 47:0.018604651 48:0.0093023256 49:0.023255814 50:0.018604651 51:0.0046511628 52:0.013953488 53:0.0093023256 54:0.0093023256 55:0.0046511628 56:0.018604651 57:0.018604651 58:0.013953488 59:0.013953488 60:0.013953488 61:0.0093023256 62:0.0093023256 63:0.0046511628 64:0.0093023256 65:0.027906977 66:0.0046511628 68:0.0046511628 69:0.037209302 70:0.018604651 71:0.037209302 72:0.0046511628 74:0.023255814 75:0.023255814 76:0.0046511628 78:0.0046511628 79:0.0046511628 81:0.0093023256 82:0.027906977 83:0.0046511628 84:0.013953488 85:0.075268817 86:0.010752688 87:0.032258065 88:0.096774194 89:0.064516129 90:0.075268817 91:0.021505376 92:0.043010753 93:0.043010753 94:0.075268817 95:0.032258065 96:0.032258065 97:0.053763441 98:0.032258065 99:0.064516129 100:0.053763441 101:0.064516129 102:0.075268817 104:0.053763441 107:1 110:0.46532357 111:0.4067 
2.82842712475 1:0.20454545 2:0.2540107 3:0.25802139 4:0.28342246 5:0.050802139 6:0.048128342 7:0.042780749 8:0.053475936 9:0.026737968 10:0.069518717 11:0.088235294 12:0.032085561 13:0.053475936 14:0.069518717 15:0.085561497 16:0.077540107 17:0.082887701 18:0.10427807 19:0.013368984 20:0.10160428 21:0.0080321285 22:0.0080321285 23:0.016064257 24:0.020080321 25:0.012048193 26:0.012048193 27:0.012048193 28:0.0040160643 29:0.012048193 30:0.016064257 31:0.020080321 32:0.012048193 33:0.012048193 34:0.020080321 36:0.012048193 37:0.0080321285 38:0.0040160643 39:0.012048193 40:0.016064257 41:0.0080321285 42:0.02811245 43:0.024096386 44:0.0040160643 45:0.012048193 46:0.020080321 47:0.036144578 48:0.036144578 49:0.024096386 50:0.032128514 52:0.024096386 53:0.012048193 54:0.0080321285 55:0.0040160643 56:0.016064257 57:0.0080321285 58:0.016064257 59:0.02811245 60:0.012048193 61:0.02811245 62:0.016064257 63:0.012048193 64:0.032128514 65:0.012048193 66:0.020080321 67:0.0080321285 68:0.032128514 69:0.012048193 70:0.016064257 71:0.016064257 72:0.032128514 73:0.0040160643 74:0.016064257 75:0.024096386 76:0.016064257 77:0.0040160643 78:0.0080321285 79:0.0080321285 80:0.012048193 81:0.032128514 82:0.0040160643 84:0.044176707 85:0.065217391 86:0.032608696 87:0.032608696 88:0.032608696 89:0.043478261 90:0.10869565 91:0.032608696 92:0.043478261 93:0.02173913 94:0.10869565 95:0.02173913 96:0.043478261 97:0.097826087 98:0.032608696 99:0.032608696 100:0.086956522 101:0.054347826 102:0.065217391 103:0.043478261 107:1 110:0.50769547 111:0.48364286 
2.550790264573613 1:0.24327921 2:0.23210008 3:0.27096087 4:0.25365983 5:0.059105431 6:0.04685836 7:0.080937167 8:0.050585729 9:0.030883919 10:0.059637913 11:0.083067093 12:0.062300319 13:0.075612354 14:0.049520767 15:0.089456869 16:0.056975506 17:0.083599574 18:0.072417465 19:0.017039404 20:0.08200213 21:0.01518785 22:0.0071942446 23:0.018385292 24:0.011990408 25:0.0079936051 26:0.013589129 27:0.011990408 28:0.011990408 29:0.026378897 30:0.013589129 31:0.040767386 32:0.014388489 33:0.019184652 34:0.01518785 35:0.0063948841 36:0.011191047 37:0.0063948841 38:0.0095923261 39:0.0071942446 40:0.0055955236 41:0.0071942446 42:0.019984013 43:0.010391687 44:0.017585931 45:0.025579536 46:0.023980815 47:0.020783373 48:0.016786571 49:0.024780176 50:0.01518785 51:0.003197442 52:0.026378897 53:0.021582734 54:0.014388489 55:0.022382094 56:0.013589129 57:0.0047961631 58:0.0087929656 59:0.018385292 60:0.0071942446 61:0.021582734 62:0.01518785 63:0.024780176 64:0.019184652 65:0.01598721 66:0.017585931 67:0.0055955236 68:0.018385292 69:0.013589129 70:0.017585931 71:0.035171863 72:0.01518785 73:0.0079936051 74:0.013589129 75:0.043165468 76:0.013589129 77:0.001598721 78:0.0047961631 79:0.0047961631 80:0.0071942446 81:0.030375699 82:0.025579536 83:0.0095923261 84:0.020783373 85:0.053846154 86:0.0076923077 87:0.061538462 88:0.061538462 89:0.076923077 90:0.046153846 91:0.069230769 92:0.076923077 93:0.076923077 94:0.1 95:0.030769231 96:0.023076923 97:0.053846154 98:0.030769231 99:0.069230769 100:0.046153846 101:0.030769231 102:0.046153846 103:0.023076923 104:0.015384615 108:1 110:0.45983796 111:0.68767143 
2.82842712475 1:0.25847214 2:0.23147616 3:0.24698449 4:0.2630672 5:0.079310345 6:0.047126437 7:0.073563218 8:0.06091954 9:0.037931034 10:0.056321839 11:0.085057471 12:0.052873563 13:0.052873563 14:0.051724138 15:0.068965517 16:0.074712644 17:0.086206897 18:0.074712644 19:0.018390805 20:0.079310345 21:0.020689655 22:0.0086206897 23:0.024137931 24:0.025862069 25:0.012068966 26:0.0086206897 27:0.025862069 28:0.0051724138 29:0.018965517 30:0.0034482759 31:0.020689655 32:0.031034483 33:0.031034483 34:0.015517241 35:0.0034482759 36:0.018965517 37:0.015517241 38:0.0017241379 39:0.0086206897 40:0.010344828 41:0.0068965517 42:0.0068965517 43:0.022413793 44:0.015517241 45:0.025862069 46:0.020689655 47:0.036206897 48:0.037931034 49:0.022413793 50:0.024137931 51:0.0068965517 52:0.0086206897 53:0.0068965517 54:0.0051724138 55:0.0086206897 56:0.0086206897 57:0.015517241 58:0.012068966 59:0.017241379 60:0.0086206897 61:0.020689655 62:0.0068965517 63:0.015517241 64:0.0051724138 65:0.022413793 66:0.022413793 67:0.0068965517 68:0.022413793 69:0.018965517 70:0.0068965517 71:0.031034483 72:0.025862069 73:0.0068965517 74:0.013793103 75:0.037931034 76:0.020689655 77:0.0017241379 78:0.0034482759 79:0.0068965517 80:0.0034482759 81:0.027586207 82:0.025862069 83:0.0051724138 84:0.013793103 85:0.062378168 86:0.023391813 87:0.023391813 88:0.064327485 89:0.035087719 90:0.074074074 91:0.025341131 92:0.033138402 93:0.040935673 94:0.11111111 95:0.027290448 96:0.035087719 97:0.085769981 98:0.035087719 99:0.04288499 100:0.091617934 101:0.066276803 102:0.070175439 103:0.019493177 104:0.033138402 108:1 110:0.48357614 111:0.50875714 
2.82842712475 1:0.2180781 2:0.1904344 3:0.27906977 4:0.31241773 5:0.046532046 6:0.043898156 7:0.068481124 8:0.050921861 9:0.030728709 10:0.048287972 11:0.050043898 12:0.048287972 13:0.064969271 14:0.045654083 15:0.079894644 16:0.10096576 17:0.08428446 18:0.064969271 19:0.068481124 20:0.10359965 21:0.019762846 22:0.0092226614 23:0.011857708 24:0.0079051383 25:0.011857708 26:0.010540184 27:0.028985507 28:0.010540184 29:0.019762846 30:0.0079051383 31:0.019762846 32:0.018445323 33:0.027667984 34:0.0052700922 35:0.015810277 36:0.026350461 37:0.0079051383 38:0.0039525692 39:0.0052700922 40:0.0039525692 41:0.0052700922 42:0.014492754 43:0.021080369 44:0.0092226614 45:0.0092226614 46:0.0092226614 47:0.014492754 48:0.013175231 49:0.0065876153 50:0.013175231 51:0.0079051383 52:0.022397892 53:0.0092226614 54:0.0065876153 55:0.023715415 56:0.0092226614 57:0.0079051383 58:0.0065876153 59:0.022397892 60:0.011857708 61:0.018445323 62:0.0065876153 63:0.028985507 64:0.010540184 65:0.015810277 66:0.0171278 67:0.019762846 68:0.032938076 69:0.011857708 70:0.0065876153 71:0.034255599 72:0.015810277 73:0.0039525692 74:0.022397892 75:0.03030303 76:0.018445323 77:0.010540184 78:0.0052700922 79:0.026350461 80:0.018445323 81:0.03030303 82:0.021080369 83:0.042160738 84:0.035573123 85:0.087022901 86:0.025954198 87:0.016793893 88:0.033587786 89:0.018320611 90:0.067175573 91:0.022900763 92:0.027480916 93:0.030534351 94:0.097709924 95:0.030534351 96:0.016793893 97:0.1389313 98:0.048854962 99:0.10839695 100:0.07480916 101:0.080916031 102:0.051908397 103:0.015267176 104:0.0061068702 108:1 109:0.016793893 110:0.45213544 111:0.85717857 
2.82842712475 1:0.28995014 2:0.28785096 3:0.20572028 4:0.21647861 5:0.1023622 6:0.062467192 7:0.067191601 8:0.050393701 9:0.054068241 10:0.084514436 11:0.08976378 12:0.06824147 13:0.065616798 14:0.050393701 15:0.047769029 16:0.031496063 17:0.075590551 18:0.081889764 19:0.011548556 20:0.056692913 21:0.049606299 22:0.018110236 23:0.016535433 24:0.018110236 25:0.027559055 26:0.017322835 27:0.018897638 28:0.0086614173 29:0.023622047 30:0.01496063 31:0.016535433 32:0.0086614173 33:0.027559055 34:0.0094488189 35:0.0047244094 36:0.013385827 37:0.01496063 38:0.012598425 39:0.0078740157 40:0.0094488189 41:0.022834646 42:0.031496063 43:0.01496063 44:0.022047244 45:0.022834646 46:0.02992126 47:0.022047244 48:0.0086614173 49:0.011023622 50:0.032283465 51:0.00078740157 52:0.022834646 53:0.020472441 54:0.011811024 55:0.018897638 56:0.0070866142 57:0.0078740157 58:0.011811024 59:0.017322835 60:0.01023622 61:0.021259843 62:0.019685039 63:0.0070866142 64:0.011023622 65:0.0094488189 66:0.014173228 67:0.00078740157 68:0.011023622 69:0.016535433 70:0.011811024 71:0.024409449 72:0.014173228 73:0.0086614173 74:0.022834646 75:0.024409449 76:0.02519685 77:0.0023622047 78:0.00078740157 79:0.0039370079 80:0.0015748031 81:0.017322835 82:0.025984252 83:0.0031496063 84:0.016535433 85:0.056818182 86:0.056818182 88:0.034090909 90:0.011363636 91:0.011363636 92:0.045454545 93:0.11363636 94:0.090909091 95:0.056818182 96:0.011363636 97:0.034090909 98:0.045454545 99:0.090909091 100:0.21590909 101:0.045454545 102:0.034090909 103:0.034090909 104:0.011363636 107:1 110:0.43944875 111:0.80695714 
2.82842712475 1:0.25770492 2:0.27147541 3:0.22557377 4:0.2452459 5:0.076115486 6:0.053805774 7:0.082677165 8:0.043307087 9:0.047244094 10:0.082677165 11:0.065616798 12:0.062992126 13:0.059055118 14:0.052493438 15:0.059055118 16:0.057742782 17:0.077427822 18:0.095800525 19:0.014435696 20:0.069553806 21:0.029527559 22:0.017716535 23:0.031496063 24:0.011811024 25:0.013779528 26:0.017716535 27:0.015748031 28:0.0098425197 29:0.019685039 30:0.0098425197 31:0.015748031 32:0.023622047 33:0.0078740157 34:0.013779528 35:0.0039370079 36:0.011811024 37:0.0078740157 38:0.011811024 39:0.013779528 40:0.011811024 41:0.017716535 42:0.031496063 43:0.011811024 44:0.013779528 45:0.0098425197 46:0.015748031 47:0.013779528 48:0.035433071 49:0.031496063 50:0.017716535 51:0.0078740157 52:0.029527559 53:0.015748031 54:0.0098425197 55:0.0098425197 56:0.0078740157 57:0.0078740157 58:0.023622047 59:0.015748031 60:0.0098425197 61:0.035433071 62:0.017716535 63:0.011811024 64:0.013779528 65:0.025590551 66:0.011811024 68:0.025590551 69:0.0098425197 70:0.0098425197 71:0.021653543 72:0.017716535 73:0.021653543 74:0.023622047 75:0.015748031 76:0.019685039 77:0.0019685039 78:0.0059055118 79:0.0019685039 80:0.0019685039 81:0.025590551 82:0.025590551 83:0.0078740157 84:0.011811024 85:0.051948052 86:0.025974026 87:0.025974026 88:0.012987013 89:0.077922078 90:0.1038961 91:0.012987013 92:0.051948052 93:0.012987013 94:0.11688312 95:0.051948052 96:0.025974026 97:0.090909091 98:0.038961039 99:0.012987013 100:0.14285714 101:0.051948052 102:0.038961039 104:0.051948052 107:1 110:0.54469136 111:0.39400714 
2.82842712475 1:0.28423773 2:0.29328165 3:0.21705426 4:0.20542636 5:0.093023256 6:0.067183463 7:0.095607235 8:0.049095607 9:0.051679587 10:0.095607235 11:0.056847545 12:0.069767442 13:0.056847545 14:0.080103359 15:0.054263566 16:0.033591731 17:0.062015504 18:0.069767442 19:0.0025839793 20:0.062015504 21:0.031007752 22:0.031007752 23:0.003875969 24:0.011627907 25:0.007751938 26:0.007751938 27:0.007751938 28:0.011627907 29:0.042635659 30:0.034883721 31:0.015503876 32:0.015503876 33:0.015503876 34:0.023255814 36:0.011627907 37:0.015503876 38:0.015503876 39:0.011627907 40:0.011627907 41:0.015503876 42:0.03875969 43:0.019379845 44:0.015503876 45:0.019379845 46:0.019379845 47:0.007751938 48:0.007751938 49:0.023255814 50:0.023255814 52:0.011627907 53:0.034883721 54:0.019379845 55:0.023255814 56:0.015503876 57:0.011627907 58:0.027131783 59:0.023255814 60:0.019379845 61:0.015503876 62:0.019379845 63:0.015503876 64:0.003875969 65:0.003875969 66:0.019379845 68:0.015503876 69:0.019379845 70:0.007751938 71:0.015503876 72:0.023255814 73:0.011627907 74:0.031007752 75:0.007751938 76:0.019379845 77:0.003875969 78:0.007751938 81:0.019379845 82:0.023255814 83:0.003875969 84:0.011627907 85:0.068493151 86:0.01369863 87:0.01369863 88:0.02739726 89:0.054794521 90:0.054794521 91:0.01369863 92:0.054794521 93:0.10958904 94:0.095890411 95:0.04109589 97:0.068493151 98:0.054794521 99:0.068493151 100:0.082191781 101:0.082191781 102:0.082191781 104:0.01369863 107:1 110:0.49118414 111:0.81950714 
2.82842712475 1:0.24888889 2:0.22666667 3:0.28444444 4:0.24 5:0.089285714 6:0.026785714 7:0.053571429 8:0.044642857 9:0.035714286 10:0.044642857 11:0.098214286 12:0.071428571 13:0.098214286 14:0.0625 15:0.089285714 16:0.044642857 17:0.0625 18:0.071428571 19:0.035714286 20:0.071428571 21:0.013333333 22:0.013333333 23:0.053333333 24:0.04 27:0.013333333 28:0.013333333 29:0.026666667 30:0.013333333 31:0.013333333 33:0.04 34:0.04 35:0.013333333 41:0.013333333 42:0.026666667 43:0.026666667 45:0.026666667 46:0.04 47:0.013333333 48:0.013333333 49:0.026666667 50:0.026666667 54:0.026666667 55:0.013333333 59:0.026666667 60:0.013333333 61:0.026666667 62:0.013333333 63:0.013333333 64:0.013333333 65:0.04 66:0.026666667 67:0.053333333 68:0.013333333 69:0.013333333 70:0.026666667 71:0.013333333 73:0.013333333 75:0.066666667 79:0.013333333 83:0.013333333 84:0.053333333 85:0.033333333 86:0.066666667 87:0.033333333 88:0.066666667 89:0.066666667 90:0.13333333 92:0.016666667 93:0.033333333 94:0.033333333 95:0.05 96:0.066666667 97:0.05 98:0.033333333 99:0.033333333 100:0.083333333 101:0.05 102:0.083333333 103:0.016666667 104:0.05 106:1 110:0.4633461 111:0.3133 
0.3678899639985343 1:0.27651515 2:0.2209596 3:0.23737374 4:0.26515152 5:0.075757576 6:0.045454545 7:0.093434343 8:0.063131313 9:0.042929293 10:0.065656566 11:0.035353535 12:0.080808081 13:0.073232323 14:0.053030303 15:0.045454545 16:0.070707071 17:0.083333333 18:0.053030303 19:0.058080808 20:0.060606061 21:0.015151515 22:0.026515152 23:0.03030303 24:0.015151515 25:0.0075757576 26:0.0075757576 27:0.0037878788 28:0.011363636 29:0.03030303 30:0.018939394 31:0.015151515 32:0.026515152 33:0.03030303 34:0.03030303 35:0.018939394 36:0.0075757576 38:0.0075757576 39:0.011363636 40:0.011363636 41:0.015151515 42:0.049242424 43:0.018939394 44:0.011363636 46:0.0075757576 47:0.0075757576 48:0.011363636 49:0.022727273 50:0.0075757576 51:0.0075757576 52:0.026515152 53:0.037878788 54:0.0037878788 55:0.015151515 56:0.011363636 58:0.011363636 59:0.015151515 60:0.011363636 61:0.015151515 63:0.0075757576 64:0.015151515 65:0.011363636 66:0.011363636 67:0.015151515 68:0.026515152 69:0.022727273 70:0.0075757576 71:0.037878788 72:0.011363636 73:0.0075757576 74:0.011363636 75:0.03030303 76:0.015151515 77:0.018939394 78:0.018939394 79:0.022727273 80:0.018939394 81:0.034090909 83:0.011363636 84:0.011363636 85:0.086363636 86:0.031818182 87:0.013636364 88:0.027272727 89:0.054545455 90:0.040909091 91:0.027272727 92:0.045454545 93:0.059090909 94:0.095454545 95:0.013636364 96:0.027272727 97:0.077272727 98:0.063636364 99:0.11363636 100:0.077272727 101:0.077272727 102:0.05 103:0.0090909091 104:0.0090909091 108:1 110:0.45784913 111:0.86136429 
2.82842712475 1:0.33078394 2:0.28298279 3:0.19885277 4:0.1873805 5:0.1302682 6:0.076628352 7:0.072796935 8:0.061302682 9:0.08045977 10:0.091954023 11:0.061302682 12:0.053639847 13:0.057471264 14:0.049808429 15:0.042145594 16:0.0651341 17:0.053639847 18:0.057471264 19:0.0076628352 20:0.038314176 21:0.040229885 22:0.051724138 23:0.0057471264 24:0.022988506 25:0.017241379 26:0.017241379 27:0.017241379 28:0.011494253 29:0.028735632 30:0.011494253 31:0.022988506 32:0.022988506 33:0.011494253 34:0.022988506 36:0.0057471264 37:0.034482759 38:0.022988506 39:0.017241379 40:0.017241379 41:0.022988506 42:0.034482759 43:0.051724138 44:0.017241379 45:0.040229885 46:0.0057471264 47:0.028735632 48:0.011494253 49:0.034482759 51:0.011494253 53:0.011494253 54:0.0057471264 55:0.011494253 56:0.0057471264 57:0.017241379 58:0.011494253 59:0.011494253 60:0.011494253 63:0.0057471264 64:0.017241379 65:0.022988506 66:0.011494253 68:0.0057471264 69:0.040229885 70:0.0057471264 71:0.011494253 72:0.028735632 73:0.011494253 74:0.011494253 75:0.011494253 76:0.0057471264 79:0.0057471264 80:0.022988506 81:0.017241379 83:0.011494253 84:0.0057471264 85:0.10843373 86:0.060240964 87:0.036144578 88:0.060240964 89:0.024096386 90:0.048192771 91:0.012048193 92:0.048192771 93:0.036144578 94:0.084337349 95:0.036144578 96:0.060240964 97:0.012048193 98:0.084337349 99:0.048192771 100:0.096385542 101:0.072289157 102:0.024096386 103:0.024096386 104:0.024096386 107:1 110:0.45596708 111:0.41032857 
0.4674237971569484 1:0.18103837 2:0.20316027 3:0.29074492 4:0.32505643 5:0.033423668 6:0.025293586 7:0.064137308 8:0.047877145 9:0.024390244 10:0.036133695 11:0.071364047 12:0.080397471 13:0.059620596 14:0.0532972 15:0.090334237 16:0.092140921 17:0.074074074 18:0.078590786 19:0.060523939 20:0.10840108 21:0.0040650407 22:0.0013550136 23:0.0081300813 24:0.0081300813 25:0.0040650407 26:0.0081300813 27:0.0054200542 28:0.0067750678 29:0.0067750678 30:0.0054200542 31:0.014905149 32:0.0067750678 33:0.0081300813 34:0.0094850949 35:0.0013550136 36:0.0094850949 37:0.0013550136 38:0.0054200542 40:0.0054200542 41:0.0013550136 42:0.016260163 43:0.0054200542 44:0.0081300813 45:0.014905149 46:0.0081300813 47:0.014905149 48:0.014905149 49:0.0081300813 50:0.0081300813 51:0.0040650407 52:0.0081300813 53:0.024390244 54:0.014905149 55:0.01897019 56:0.0067750678 57:0.010840108 58:0.0054200542 59:0.0081300813 60:0.013550136 61:0.025745257 62:0.036585366 63:0.035230352 64:0.036585366 65:0.017615176 66:0.029810298 67:0.0094850949 68:0.04200542 69:0.025745257 70:0.039295393 71:0.025745257 72:0.031165312 73:0.020325203 74:0.031165312 75:0.033875339 76:0.021680217 77:0.014905149 78:0.020325203 79:0.025745257 80:0.024390244 81:0.025745257 82:0.043360434 83:0.01897019 84:0.028455285 85:0.10746269 86:0.011940299 87:0.029850746 88:0.03880597 90:0.14925373 91:0.10447761 92:0.0059701493 94:0.13432836 95:0.0029850746 97:0.14328358 98:0.062686567 99:0.14029851 100:0.020895522 101:0.0089552239 102:0.035820896 103:0.0029850746 108:1 110:0.40692915 111:0.88124286 
2.82842712475 1:0.21936438 2:0.24848485 3:0.26962306 4:0.26252772 5:0.051596688 6:0.045091662 7:0.075990538 8:0.047013601 9:0.031194559 10:0.066824364 11:0.093140154 12:0.055292726 13:0.054997043 14:0.058101715 15:0.073181549 16:0.082939089 17:0.081312833 18:0.080425784 19:0.027794205 20:0.075103489 21:0.016855179 22:0.011754269 23:0.013084941 24:0.0099800399 25:0.0088711466 26:0.011532491 27:0.012863163 28:0.0099800399 29:0.015524507 30:0.014415613 31:0.01996008 32:0.026835218 33:0.015080949 34:0.013528499 35:0.0048791306 36:0.012419605 37:0.0070969173 38:0.0073186959 39:0.0064315813 40:0.0062098026 41:0.010867155 42:0.023064981 43:0.01330672 44:0.015746285 45:0.015746285 46:0.02816589 47:0.026835218 48:0.029718341 49:0.019738301 50:0.014637392 51:0.0070969173 52:0.015746285 53:0.011532491 54:0.011754269 55:0.016189843 56:0.0086493679 57:0.0068751386 58:0.014193835 59:0.023508538 60:0.011532491 61:0.018407629 62:0.013528499 63:0.023952096 64:0.017520515 65:0.031270792 66:0.030161898 67:0.0073186959 68:0.017520515 69:0.016411621 70:0.015746285 71:0.031270792 72:0.01996008 73:0.0070969173 74:0.017742293 75:0.03481925 76:0.022177866 77:0.0048791306 78:0.0077622533 79:0.011532491 80:0.0077622533 81:0.024173874 82:0.018407629 83:0.0090929253 84:0.021956088 85:0.081967213 86:0.040983607 87:0.06557377 88:0.032786885 89:0.012295082 90:0.098360656 91:0.10655738 92:0.0040983607 94:0.1557377 95:0.012295082 96:0.012295082 97:0.06557377 98:0.10655738 99:0.073770492 100:0.040983607 101:0.020491803 102:0.053278689 103:0.0040983607 104:0.012295082 108:1 110:0.44357208 111:0.49933571 
2.82842712475 1:0.19169329 2:0.16613419 3:0.37380192 4:0.26837061 5:0.025641026 6:0.012820513 7:0.11538462 8:0.044871795 9:0.038461538 10:0.019230769 11:0.08974359 12:0.064102564 13:0.057692308 14:0.044871795 15:0.1474359 16:0.08974359 17:0.064102564 18:0.038461538 19:0.057692308 20:0.08974359 22:0.019230769 23:0.019230769 24:0.0096153846 27:0.0096153846 29:0.0096153846 30:0.038461538 31:0.048076923 32:0.019230769 34:0.0096153846 35:0.0096153846 36:0.028846154 38:0.019230769 40:0.019230769 43:0.019230769 44:0.019230769 45:0.0096153846 46:0.0096153846 47:0.0096153846 48:0.019230769 50:0.0096153846 53:0.0096153846 55:0.048076923 56:0.028846154 58:0.0096153846 59:0.028846154 60:0.048076923 61:0.019230769 62:0.019230769 63:0.057692308 64:0.038461538 65:0.019230769 67:0.019230769 68:0.038461538 69:0.0096153846 70:0.0096153846 71:0.028846154 72:0.019230769 73:0.019230769 75:0.028846154 77:0.0096153846 79:0.028846154 81:0.0096153846 82:0.028846154 83:0.048076923 84:0.019230769 85:0.045454545 86:0.015151515 87:0.03030303 88:0.075757576 89:0.03030303 90:0.15151515 91:0.03030303 93:0.015151515 94:0.060606061 95:0.015151515 96:0.03030303 97:0.12121212 98:0.03030303 99:0.090909091 100:0.060606061 101:0.045454545 102:0.075757576 103:0.015151515 104:0.060606061 107:1 110:0.39947917 111:0.53700714 
2.82842712475 1:0.21404682 2:0.27424749 3:0.26755853 4:0.24414716 5:0.060402685 6:0.060402685 7:0.087248322 8:0.046979866 9:0.013422819 10:0.080536913 11:0.12080537 12:0.040268456 13:0.040268456 14:0.087248322 15:0.067114094 16:0.053691275 17:0.060402685 18:0.067114094 19:0.0067114094 20:0.10738255 21:0.04040404 25:0.01010101 27:0.04040404 30:0.03030303 31:0.02020202 33:0.02020202 34:0.02020202 36:0.03030303 38:0.01010101 39:0.03030303 40:0.01010101 41:0.02020202 43:0.04040404 44:0.01010101 45:0.02020202 46:0.04040404 47:0.03030303 48:0.02020202 49:0.01010101 50:0.02020202 52:0.02020202 53:0.02020202 54:0.01010101 56:0.01010101 57:0.01010101 58:0.02020202 59:0.04040404 61:0.01010101 62:0.02020202 63:0.04040404 64:0.01010101 65:0.01010101 66:0.050505051 68:0.01010101 69:0.01010101 70:0.01010101 71:0.03030303 72:0.01010101 73:0.01010101 74:0.02020202 75:0.01010101 76:0.01010101 81:0.050505051 82:0.04040404 83:0.01010101 84:0.03030303 85:0.078651685 86:0.04494382 87:0.033707865 88:0.02247191 89:0.04494382 90:0.078651685 91:0.04494382 92:0.02247191 93:0.011235955 94:0.11235955 95:0.02247191 96:0.04494382 97:0.033707865 98:0.011235955 99:0.056179775 100:0.16853933 101:0.02247191 102:0.1011236 103:0.033707865 104:0.011235955 107:1 110:0.5293742 111:0.56944286 
2.82842712475 1:0.21381579 2:0.24013158 3:0.28947368 4:0.25657895 5:0.032894737 6:0.019736842 7:0.125 8:0.046052632 9:0.039473684 10:0.052631579 11:0.072368421 12:0.046052632 13:0.078947368 14:0.085526316 15:0.072368421 16:0.052631579 17:0.052631579 18:0.11184211 19:0.019736842 20:0.092105263 22:0.0099009901 23:0.0099009901 24:0.02970297 27:0.01980198 28:0.0099009901 29:0.04950495 30:0.0099009901 31:0.04950495 32:0.01980198 33:0.0099009901 34:0.01980198 39:0.01980198 40:0.0099009901 41:0.01980198 42:0.01980198 44:0.0099009901 45:0.01980198 46:0.02970297 47:0.01980198 48:0.0099009901 50:0.0099009901 51:0.0099009901 52:0.04950495 53:0.0099009901 55:0.0099009901 56:0.01980198 57:0.0099009901 58:0.01980198 59:0.01980198 60:0.01980198 61:0.04950495 62:0.03960396 63:0.01980198 64:0.01980198 66:0.02970297 69:0.02970297 70:0.0099009901 71:0.01980198 72:0.01980198 73:0.0099009901 74:0.01980198 75:0.02970297 76:0.01980198 79:0.0099009901 82:0.04950495 83:0.0099009901 84:0.03960396 86:0.015384615 87:0.015384615 88:0.076923077 89:0.030769231 90:0.10769231 92:0.015384615 93:0.046153846 94:0.10769231 95:0.015384615 96:0.015384615 97:0.092307692 98:0.046153846 99:0.10769231 100:0.12307692 101:0.076923077 102:0.092307692 103:0.015384615 107:1 110:0.43386243 111:0.78393571 
2.82842712475 1:0.22981411 2:0.27763587 3:0.24897119 4:0.24357883 5:0.058748404 6:0.050659855 7:0.073364552 8:0.051511281 9:0.044983681 10:0.085852136 11:0.083297857 12:0.058748404 13:0.05633603 14:0.05732936 15:0.076912161 16:0.055626508 17:0.065276004 18:0.088548318 19:0.018163758 20:0.074641691 21:0.023201362 22:0.014899957 23:0.012771392 24:0.0097914006 25:0.011707109 26:0.01532567 27:0.016389953 28:0.011281396 29:0.016177097 30:0.018092805 31:0.022349936 32:0.015751384 33:0.013835675 34:0.016177097 35:0.0029799915 36:0.014899957 37:0.0087271179 38:0.011281396 39:0.0095785441 40:0.010217114 41:0.015112814 42:0.035547041 43:0.018305662 44:0.01660281 45:0.019582801 46:0.020221371 47:0.030225628 48:0.020221371 49:0.017667092 50:0.019157088 51:0.0040442742 52:0.021711367 53:0.012771392 54:0.011919966 55:0.023201362 56:0.010217114 57:0.010217114 58:0.011919966 59:0.024691358 60:0.012558536 61:0.018518519 62:0.015751384 63:0.017454236 64:0.021072797 65:0.013197105 66:0.020434227 67:0.0044699872 68:0.020008514 69:0.012984249 70:0.01106854 71:0.024052788 72:0.017667092 73:0.010855683 74:0.020434227 75:0.028309919 76:0.023414219 77:0.0023414219 78:0.002767135 79:0.0042571307 80:0.0040442742 81:0.022562793 82:0.02703278 83:0.0065985526 84:0.019369945 85:0.048543689 86:0.024271845 87:0.029126214 88:0.063106796 89:0.029126214 90:0.14563107 91:0.019417476 92:0.0097087379 93:0.029126214 94:0.087378641 95:0.029126214 96:0.04368932 97:0.058252427 98:0.024271845 99:0.10194175 100:0.087378641 101:0.033980583 102:0.072815534 103:0.029126214 104:0.033980583 108:1 110:0.43930646 111:0.69185714 
0.743198844830921 1:0.48087432 2:0.25865209 3:0.081967213 4:0.17850638 5:0.22627737 6:0.11313869 7:0.032846715 8:0.10583942 9:0.083941606 10:0.094890511 11:0.02189781 12:0.054744526 13:0.03649635 14:0.02919708 15:0.01459854 16:0.0072992701 17:0.13868613 18:0.02189781 19:0.0072992701 20:0.010948905 21:0.076502732 22:0.092896175 25:0.032786885 26:0.027322404 28:0.0054644809 29:0.010928962 30:0.010928962 33:0.20218579 34:0.016393443 36:0.021857923 38:0.032786885 40:0.0054644809 41:0.054644809 42:0.021857923 43:0.010928962 44:0.016393443 46:0.010928962 47:0.0054644809 48:0.0054644809 49:0.06010929 50:0.0054644809 51:0.0054644809 53:0.038251366 54:0.016393443 55:0.010928962 56:0.0054644809 57:0.021857923 58:0.027322404 61:0.0054644809 62:0.010928962 65:0.010928962 69:0.043715847 70:0.021857923 73:0.021857923 81:0.021857923 82:0.0054644809 83:0.0054644809 87:0.042857143 88:0.014285714 90:0.014285714 91:0.071428571 92:0.1 93:0.12857143 94:0.11428571 95:0.014285714 96:0.27142857 98:0.042857143 99:0.014285714 100:0.014285714 101:0.042857143 102:0.042857143 104:0.071428571 107:1 109:0.27142857 110:0.36083878 111:0.73371429 
0.4429187942619195 1:0.4828722 2:0.21936759 3:0.1027668 4:0.19499341 5:0.19631094 6:0.13043478 7:0.059288538 8:0.096179183 9:0.12121212 10:0.043478261 11:0.025032938 12:0.034255599 13:0.03030303 14:0.023715415 15:0.025032938 16:0.013175231 17:0.13570487 18:0.0171278 19:0.0039525692 20:0.044795784 21:0.033596838 22:0.23320158 23:0.017786561 24:0.10474308 25:0.0059288538 26:0.015810277 27:0.019762846 28:0.0059288538 29:0.019762846 30:0.019762846 32:0.023715415 33:0.0256917 34:0.0098814229 36:0.027667984 37:0.0039525692 38:0.013833992 39:0.0019762846 40:0.0019762846 41:0.029644269 42:0.0098814229 43:0.0079051383 44:0.0059288538 49:0.037549407 50:0.0079051383 52:0.0039525692 53:0.0079051383 54:0.019762846 55:0.0039525692 57:0.0039525692 60:0.0019762846 61:0.013833992 62:0.045454545 64:0.0019762846 65:0.017786561 66:0.0059288538 68:0.0039525692 69:0.077075099 70:0.015810277 71:0.0019762846 72:0.0019762846 73:0.0039525692 74:0.0079051383 78:0.0039525692 81:0.065217391 82:0.0059288538 84:0.0019762846 85:0.03125 87:0.022321429 88:0.013392857 89:0.013392857 90:0.069196429 91:0.017857143 92:0.020089286 93:0.037946429 94:0.042410714 95:0.020089286 96:0.35044643 97:0.082589286 98:0.087053571 99:0.026785714 100:0.089285714 101:0.066964286 102:0.0044642857 104:0.0044642857 108:1 109:0.46428571 110:0.29317389 111:0.78184286 
2.374345707380744 1:0.20102339 2:0.21856725 3:0.29824561 4:0.28216374 5:0.039473684 6:0.055555556 7:0.064327485 8:0.036549708 9:0.01754386 10:0.040935673 11:0.081871345 12:0.078947368 13:0.080409357 14:0.052631579 15:0.071637427 16:0.090643275 17:0.06871345 18:0.06871345 19:0.083333333 20:0.06871345 21:0.0087719298 22:0.015350877 23:0.015350877 24:0.013157895 26:0.0087719298 27:0.019736842 28:0.019736842 29:0.0087719298 30:0.0021929825 31:0.0021929825 32:0.01754386 33:0.0087719298 34:0.0043859649 35:0.01754386 36:0.010964912 38:0.010964912 40:0.0021929825 42:0.01754386 43:0.019736842 44:0.0087719298 45:0.013157895 46:0.0087719298 47:0.01754386 48:0.021929825 49:0.015350877 50:0.0087719298 51:0.015350877 52:0.0043859649 53:0.019736842 54:0.039473684 55:0.028508772 56:0.021929825 57:0.0087719298 58:0.01754386 59:0.013157895 60:0.026315789 61:0.01754386 62:0.021929825 63:0.026315789 64:0.01754386 65:0.028508772 66:0.019736842 67:0.01754386 68:0.030701754 69:0.0087719298 70:0.013157895 71:0.024122807 72:0.01754386 74:0.024122807 75:0.035087719 76:0.030701754 77:0.028508772 78:0.015350877 79:0.013157895 80:0.021929825 81:0.024122807 82:0.013157895 83:0.019736842 84:0.01754386 85:0.085185185 86:0.018518519 87:0.059259259 88:0.051851852 89:0.02962963 90:0.085185185 91:0.037037037 92:0.02962963 93:0.025925926 94:0.13333333 95:0.018518519 96:0.018518519 97:0.092592593 98:0.02962963 99:0.07037037 100:0.066666667 101:0.033333333 102:0.085185185 103:0.018518519 104:0.011111111 108:1 110:0.49228856 111:0.47632143 
2.82842712475 1:0.16053512 2:0.19598662 3:0.33377926 4:0.309699 5:0.030789826 6:0.025435074 7:0.0562249 8:0.03480589 9:0.020080321 10:0.060240964 11:0.06291834 12:0.057563588 13:0.065595716 14:0.037483266 15:0.12851406 16:0.11111111 17:0.057563588 18:0.068273092 19:0.076305221 20:0.10709505 21:0.010040161 22:0.0060240964 23:0.0060240964 24:0.012048193 25:0.0060240964 26:0.010040161 27:0.0060240964 28:0.0060240964 29:0.0060240964 30:0.012048193 31:0.032128514 32:0.014056225 33:0.0040160643 34:0.010040161 35:0.0080321285 36:0.0040160643 38:0.0040160643 39:0.0040160643 40:0.0020080321 41:0.0040160643 42:0.020080321 43:0.010040161 44:0.022088353 45:0.018072289 46:0.012048193 47:0.024096386 48:0.018072289 49:0.016064257 50:0.018072289 51:0.010040161 52:0.012048193 53:0.0040160643 54:0.0060240964 55:0.022088353 56:0.010040161 57:0.0020080321 58:0.014056225 59:0.014056225 60:0.010040161 61:0.02811245 62:0.022088353 63:0.050200803 64:0.024096386 65:0.016064257 66:0.016064257 67:0.036144578 68:0.018072289 69:0.012048193 70:0.010040161 71:0.03815261 72:0.0040160643 73:0.0040160643 74:0.0060240964 75:0.022088353 76:0.026104418 77:0.012048193 78:0.0060240964 79:0.040160643 80:0.034136546 81:0.036144578 82:0.03815261 83:0.030120482 84:0.040160643 85:0.11320755 86:0.028301887 87:0.037735849 88:0.047169811 89:0.028301887 90:0.17924528 91:0.0094339623 93:0.018867925 94:0.028301887 95:0.018867925 97:0.14150943 98:0.018867925 99:0.12264151 100:0.047169811 101:0.10377358 102:0.056603774 108:1 110:0.42592593 111:0.79858571 
2.82842712475 1:0.26855601 2:0.33333333 3:0.22807018 4:0.17004049 5:0.072972973 6:0.07027027 7:0.051351351 8:0.056756757 9:0.056756757 10:0.12162162 11:0.07027027 12:0.059459459 13:0.1 14:0.067567568 15:0.062162162 16:0.037837838 17:0.054054054 18:0.1 19:0.0054054054 20:0.013513514 21:0.020242915 22:0.008097166 23:0.024291498 24:0.004048583 25:0.016194332 26:0.036437247 27:0.012145749 28:0.004048583 29:0.04048583 30:0.012145749 31:0.024291498 32:0.016194332 33:0.024291498 34:0.004048583 35:0.004048583 36:0.004048583 37:0.012145749 38:0.020242915 39:0.020242915 40:0.008097166 41:0.020242915 42:0.04048583 43:0.028340081 44:0.032388664 45:0.020242915 46:0.024291498 47:0.028340081 48:0.016194332 49:0.024291498 50:0.036437247 51:0.008097166 52:0.008097166 53:0.004048583 54:0.032388664 55:0.036437247 56:0.016194332 57:0.020242915 58:0.024291498 59:0.012145749 60:0.012145749 61:0.020242915 63:0.012145749 64:0.004048583 65:0.008097166 66:0.004048583 68:0.004048583 69:0.020242915 70:0.020242915 71:0.012145749 72:0.020242915 73:0.008097166 74:0.028340081 75:0.032388664 76:0.008097166 81:0.012145749 82:0.024291498 85:0.012987013 86:0.038961039 87:0.051948052 88:0.077922078 89:0.11688312 90:0.025974026 91:0.012987013 92:0.025974026 93:0.051948052 94:0.11688312 95:0.038961039 96:0.064935065 97:0.025974026 98:0.025974026 99:0.025974026 100:0.11688312 101:0.051948052 102:0.1038961 104:0.012987013 107:1 110:0.52276543 111:0.31602143 
2.660219744814822 1:0.15661459 2:0.20862171 3:0.32113902 4:0.31362468 5:0.025316456 6:0.018987342 7:0.070806962 8:0.043908228 9:0.019778481 10:0.043512658 11:0.080300633 12:0.064082278 13:0.056566456 14:0.060126582 15:0.12025316 16:0.088212025 17:0.05221519 18:0.087025316 19:0.045886076 20:0.12302215 21:0.0065281899 22:0.0011869436 23:0.0077151335 24:0.0041543027 25:0.0017804154 26:0.0059347181 27:0.0083086053 28:0.0053412463 29:0.017804154 30:0.0065281899 31:0.025519288 32:0.020771513 33:0.0059347181 34:0.010682493 35:0.0083086053 36:0.015430267 37:0.0047477745 38:0.0023738872 39:0.0041543027 40:0.0041543027 41:0.0047477745 42:0.010682493 43:0.009495549 44:0.014836795 45:0.015430267 46:0.017804154 47:0.035608309 48:0.01958457 49:0.010089021 50:0.016023739 51:0.0053412463 52:0.026706231 53:0.011275964 54:0.0065281899 55:0.03264095 56:0.017210682 57:0.0053412463 58:0.0071216617 59:0.02611276 60:0.023145401 61:0.026706231 62:0.020771513 63:0.043323442 64:0.030860534 65:0.015430267 66:0.023145401 67:0.0071216617 68:0.027893175 69:0.0059347181 70:0.0053412463 71:0.024332344 72:0.013649852 73:0.0071216617 74:0.023738872 75:0.03264095 76:0.02611276 77:0.0077151335 78:0.01305638 79:0.017804154 80:0.013649852 81:0.018991098 82:0.040949555 83:0.017804154 84:0.052818991 85:0.091954023 86:0.034482759 87:0.045977011 88:0.10344828 89:0.022988506 90:0.10344828 91:0.022988506 92:0.022988506 94:0.057471264 95:0.011494253 96:0.011494253 97:0.2183908 99:0.068965517 100:0.10344828 101:0.045977011 102:0.034482759 107:1 109:0.1954023 110:0.42814815 111:0.30514286 
2.783565962010984 1:0.18716578 2:0.21687463 3:0.29471182 4:0.30124777 5:0.041617122 6:0.034482759 7:0.078478002 8:0.038049941 9:0.015457788 10:0.058263971 11:0.039239001 12:0.10107015 13:0.095124851 14:0.046373365 15:0.11058264 16:0.043995244 17:0.029726516 18:0.080856124 19:0.064209275 20:0.12247325 21:0.0071301248 22:0.0035650624 23:0.008912656 24:0.012477718 26:0.008912656 27:0.010695187 28:0.012477718 29:0.019607843 30:0.010695187 31:0.026737968 32:0.016042781 33:0.0017825312 34:0.010695187 35:0.0017825312 36:0.016042781 37:0.0017825312 38:0.0035650624 39:0.0035650624 40:0.0035650624 41:0.0035650624 42:0.016042781 43:0.008912656 44:0.028520499 45:0.021390374 46:0.008912656 47:0.023172906 48:0.0071301248 49:0.010695187 50:0.035650624 51:0.01426025 52:0.046345811 53:0.039215686 54:0.017825312 55:0.03030303 56:0.01426025 57:0.0017825312 58:0.008912656 59:0.0071301248 60:0.016042781 61:0.039215686 62:0.016042781 63:0.04456328 64:0.01426025 65:0.0035650624 66:0.01426025 67:0.012477718 68:0.012477718 69:0.0071301248 70:0.008912656 71:0.010695187 72:0.008912656 73:0.0053475936 74:0.017825312 75:0.0071301248 76:0.03030303 77:0.023172906 78:0.008912656 79:0.026737968 80:0.012477718 81:0.026737968 82:0.039215686 83:0.035650624 84:0.033868093 85:0.04 86:0.016 87:0.044 88:0.06 89:0.056 90:0.096 91:0.016 92:0.028 93:0.012 94:0.184 95:0.004 96:0.02 97:0.124 98:0.016 99:0.088 100:0.108 101:0.016 102:0.048 103:0.012 104:0.012 108:1 110:0.4942951 111:0.49410714 
0.8837028675052511 1:0.19022063 2:0.19916518 3:0.29516995 4:0.31544425 5:0.050119332 6:0.029832936 7:0.072792363 8:0.035799523 9:0.021479714 10:0.048926014 11:0.035799523 12:0.095465394 13:0.075178998 14:0.031026253 15:0.11933174 16:0.060859189 17:0.044152745 18:0.087112172 19:0.076372315 20:0.11575179 21:0.012522361 22:0.012522361 23:0.012522361 24:0.0053667263 25:0.0053667263 26:0.0017889088 27:0.0089445438 28:0.0089445438 29:0.025044723 30:0.010733453 31:0.026833631 32:0.012522361 33:0.0089445438 34:0.01431127 35:0.0089445438 36:0.016100179 37:0.0035778175 38:0.0035778175 39:0.0071556351 40:0.0053667263 42:0.01431127 43:0.0053667263 44:0.016100179 45:0.0089445438 46:0.0089445438 47:0.019677996 48:0.0035778175 49:0.0071556351 50:0.035778175 51:0.021466905 52:0.039355993 53:0.012522361 54:0.010733453 55:0.023255814 56:0.010733453 58:0.017889088 59:0.0053667263 60:0.01431127 61:0.046511628 62:0.017889088 63:0.039355993 64:0.017889088 65:0.0089445438 66:0.023255814 67:0.01431127 68:0.033989267 69:0.017889088 70:0.0089445438 71:0.0089445438 72:0.0071556351 73:0.0071556351 74:0.010733453 75:0.0089445438 76:0.032200358 77:0.030411449 78:0.012522361 79:0.035778175 80:0.0035778175 81:0.021466905 82:0.035778175 83:0.021466905 84:0.048300537 85:0.054131054 86:0.025641026 87:0.017094017 88:0.022792023 89:0.065527066 90:0.1025641 91:0.025641026 92:0.025641026 93:0.017094017 94:0.11396011 95:0.011396011 96:0.017094017 97:0.0997151 98:0.0085470085 99:0.10541311 100:0.16524217 101:0.045584046 102:0.031339031 103:0.025641026 104:0.01994302 108:1 109:0.11111111 110:0.47473204 111:0.84567143 
2.82842712475 1:0.39788732 2:0.26056338 3:0.18133803 4:0.16021127 5:0.19366197 6:0.080985915 7:0.077464789 8:0.045774648 9:0.035211268 10:0.095070423 11:0.066901408 12:0.042253521 13:0.10211268 14:0.042253521 15:0.014084507 16:0.038732394 17:0.066901408 18:0.063380282 19:0.0070422535 20:0.028169014 21:0.12169312 22:0.015873016 23:0.015873016 24:0.021164021 25:0.015873016 26:0.021164021 28:0.0052910053 29:0.047619048 30:0.0052910053 31:0.010582011 32:0.010582011 33:0.010582011 34:0.010582011 35:0.0052910053 37:0.026455026 38:0.0052910053 39:0.010582011 41:0.015873016 42:0.037037037 43:0.010582011 44:0.015873016 45:0.037037037 46:0.042328042 48:0.026455026 49:0.047619048 50:0.021164021 53:0.047619048 54:0.037037037 55:0.010582011 58:0.021164021 59:0.0052910053 60:0.0052910053 61:0.015873016 62:0.015873016 63:0.0052910053 64:0.0052910053 65:0.021164021 66:0.0052910053 67:0.0052910053 69:0.026455026 70:0.031746032 71:0.015873016 72:0.015873016 73:0.010582011 74:0.015873016 75:0.0052910053 76:0.015873016 79:0.0052910053 80:0.0052910053 81:0.026455026 83:0.0052910053 84:0.0052910053 85:0.032967033 86:0.021978022 88:0.021978022 89:0.065934066 90:0.032967033 91:0.010989011 92:0.043956044 93:0.12087912 94:0.10989011 95:0.043956044 96:0.043956044 97:0.043956044 98:0.054945055 99:0.12087912 100:0.098901099 101:0.065934066 102:0.021978022 103:0.021978022 104:0.021978022 107:1 110:0.42496879 111:0.87915 
2.82842712475 1:0.26912181 2:0.31255902 3:0.21529745 4:0.20302172 5:0.078715365 6:0.073677582 7:0.060453401 8:0.046599496 9:0.073677582 10:0.11838791 11:0.073047859 12:0.048488665 13:0.060453401 14:0.054156171 15:0.049118388 16:0.041561713 17:0.066120907 18:0.064861461 19:0.042821159 20:0.047858942 21:0.029272899 22:0.023607177 23:0.02266289 24:0.012275732 25:0.027384325 26:0.026440038 27:0.021718602 28:0.010387158 29:0.01605288 30:0.017941454 31:0.0084985836 32:0.0056657224 33:0.017941454 34:0.011331445 35:0.013220019 36:0.014164306 37:0.013220019 38:0.020774315 39:0.014164306 40:0.010387158 41:0.031161473 42:0.033994334 43:0.025495751 44:0.029272899 45:0.024551464 46:0.015108593 47:0.016997167 48:0.010387158 49:0.018885741 50:0.02266289 51:0.016997167 52:0.01605288 53:0.013220019 54:0.010387158 55:0.017941454 56:0.013220019 57:0.021718602 58:0.019830028 59:0.014164306 60:0.0066100094 61:0.0075542965 62:0.0094428706 63:0.012275732 64:0.0094428706 65:0.021718602 66:0.01605288 67:0.01605288 68:0.010387158 69:0.0094428706 70:0.013220019 71:0.013220019 72:0.0066100094 73:0.013220019 74:0.024551464 75:0.0084985836 76:0.012275732 77:0.0037771483 78:0.011331445 79:0.0056657224 80:0.0047214353 81:0.01605288 82:0.014164306 83:0.018885741 84:0.0056657224 86:0.05 87:0.05 88:0.033333333 89:0.066666667 90:0.033333333 91:0.033333333 92:0.016666667 93:0.1 94:0.11666667 95:0.033333333 96:0.016666667 97:0.083333333 98:0.016666667 99:0.15 100:0.083333333 102:0.083333333 103:0.016666667 104:0.016666667 106:1 110:0.42420179 111:0.80695714 
0.9914678898480247 1:0.24814815 2:0.20074074 3:0.32592593 4:0.22518519 5:0.053333333 6:0.044444444 7:0.11703704 8:0.048888889 9:0.035555556 10:0.05037037 11:0.047407407 12:0.071111111 13:0.10222222 14:0.051851852 15:0.10666667 16:0.054814815 17:0.041481481 18:0.05037037 19:0.065185185 20:0.059259259 21:0.015555556 22:0.0044444444 23:0.022222222 24:0.026666667 25:0.037777778 26:0.0044444444 27:0.013333333 28:0.02 29:0.0088888889 30:0.0044444444 31:0.084444444 32:0.0088888889 33:0.0088888889 34:0.0022222222 35:0.024444444 36:0.015555556 37:0.0044444444 38:0.0044444444 39:0.0022222222 40:0.022222222 41:0.0044444444 42:0.015555556 43:0.0088888889 44:0.033333333 45:0.0088888889 46:0.0022222222 47:0.013333333 48:0.0044444444 49:0.0088888889 50:0.015555556 51:0.028888889 52:0.0088888889 53:0.026666667 54:0.011111111 55:0.08 56:0.015555556 57:0.0088888889 58:0.033333333 59:0.0044444444 60:0.024444444 61:0.026666667 62:0.017777778 63:0.02 64:0.017777778 65:0.011111111 66:0.015555556 67:0.02 68:0.028888889 70:0.0022222222 71:0.015555556 72:0.0022222222 74:0.0044444444 75:0.017777778 76:0.04 77:0.0022222222 79:0.0088888889 80:0.0088888889 81:0.013333333 82:0.0066666667 83:0.013333333 84:0.013333333 85:0.080310881 86:0.0051813472 87:0.031088083 88:0.11398964 89:0.049222798 90:0.080310881 92:0.069948187 93:0.033678756 94:0.075129534 95:0.015544041 96:0.033678756 97:0.041450777 98:0.012953368 99:0.11398964 100:0.067357513 101:0.049222798 102:0.082901554 103:0.015544041 104:0.028497409 108:1 110:0.46835455 111:0.58095 
0.8541056172726822 1:0.13389121 2:0.17991632 3:0.35564854 4:0.33054393 5:0.016806723 6:0.0084033613 7:0.092436975 8:0.033613445 11:0.067226891 12:0.084033613 13:0.042016807 14:0.050420168 15:0.13445378 16:0.1512605 17:0.058823529 18:0.14285714 19:0.042016807 20:0.075630252 28:0.012658228 32:0.012658228 45:0.025316456 46:0.025316456 47:0.025316456 48:0.075949367 49:0.012658228 52:0.012658228 53:0.025316456 54:0.012658228 55:0.025316456 60:0.012658228 61:0.063291139 62:0.025316456 63:0.063291139 64:0.037974684 65:0.050632911 66:0.10126582 67:0.025316456 68:0.037974684 69:0.012658228 71:0.025316456 72:0.037974684 73:0.012658228 74:0.012658228 75:0.025316456 76:0.037974684 78:0.012658228 81:0.037974684 82:0.050632911 83:0.037974684 84:0.012658228 85:0.12987013 86:0.025974026 87:0.025974026 88:0.064935065 89:0.012987013 90:0.090909091 92:0.012987013 93:0.025974026 94:0.15584416 96:0.012987013 97:0.051948052 98:0.1038961 99:0.077922078 100:0.090909091 101:0.038961039 102:0.064935065 104:0.012987013 107:1 110:0.48162963 111:0.58722857 
1.585724755910615 1:0.19791667 2:0.171875 3:0.27083333 4:0.359375 5:0.020833333 6:0.020833333 7:0.041666667 8:0.10416667 9:0.020833333 10:0.052083333 11:0.041666667 12:0.072916667 13:0.083333333 14:0.041666667 15:0.09375 16:0.09375 17:0.083333333 18:0.041666667 19:0.052083333 20:0.13541667 24:0.015625 31:0.015625 40:0.015625 45:0.015625 46:0.015625 47:0.03125 49:0.015625 53:0.046875 54:0.0625 56:0.015625 61:0.03125 63:0.015625 64:0.015625 65:0.03125 66:0.015625 67:0.015625 68:0.046875 69:0.046875 71:0.015625 72:0.015625 73:0.0625 74:0.078125 75:0.03125 76:0.03125 77:0.03125 78:0.03125 79:0.046875 80:0.015625 81:0.046875 82:0.015625 83:0.078125 84:0.03125 85:0.032786885 87:0.016393443 88:0.032786885 89:0.081967213 90:0.1147541 91:0.032786885 92:0.06557377 93:0.049180328 94:0.032786885 96:0.049180328 97:0.081967213 98:0.049180328 99:0.098360656 100:0.049180328 101:0.06557377 102:0.049180328 103:0.032786885 104:0.06557377 107:1 110:0.41895794 111:0.77242857 
1.764196806022154 1:0.17004049 2:0.17408907 3:0.36437247 4:0.29149798 5:0.0081300813 6:0.024390244 7:0.040650407 8:0.032520325 9:0.024390244 10:0.0081300813 11:0.081300813 12:0.040650407 13:0.11382114 14:0.073170732 15:0.1300813 16:0.081300813 17:0.089430894 18:0.089430894 19:0.073170732 20:0.089430894 23:0.012195122 25:0.012195122 27:0.048780488 28:0.012195122 30:0.036585366 31:0.085365854 32:0.012195122 33:0.024390244 34:0.012195122 35:0.036585366 36:0.036585366 43:0.012195122 45:0.024390244 47:0.024390244 48:0.036585366 49:0.012195122 50:0.024390244 52:0.012195122 55:0.012195122 59:0.036585366 60:0.012195122 61:0.012195122 62:0.012195122 63:0.036585366 65:0.012195122 66:0.036585366 67:0.024390244 68:0.036585366 70:0.024390244 71:0.012195122 72:0.012195122 75:0.073170732 78:0.024390244 79:0.048780488 80:0.024390244 81:0.012195122 83:0.012195122 84:0.048780488 85:0.12307692 86:0.030769231 88:0.015384615 90:0.061538462 91:0.030769231 92:0.015384615 94:0.10769231 95:0.046153846 97:0.092307692 99:0.21538462 100:0.10769231 101:0.092307692 102:0.030769231 103:0.030769231 107:1 110:0.44156379 111:0.921 
0.412968664627301 1:0.19111111 2:0.14222222 3:0.33333333 4:0.33333333 5:0.0089285714 6:0.017857143 7:0.098214286 8:0.0625 10:0.026785714 11:0.0625 12:0.0625 13:0.10714286 14:0.044642857 15:0.10714286 16:0.080357143 17:0.080357143 18:0.044642857 19:0.0625 20:0.13392857 29:0.04 30:0.013333333 31:0.093333333 32:0.093333333 33:0.026666667 34:0.013333333 35:0.026666667 36:0.04 43:0.026666667 45:0.026666667 46:0.013333333 47:0.04 48:0.04 49:0.04 51:0.04 52:0.026666667 59:0.013333333 62:0.013333333 63:0.026666667 64:0.026666667 65:0.013333333 66:0.04 68:0.026666667 70:0.013333333 71:0.013333333 72:0.026666667 75:0.013333333 76:0.013333333 79:0.04 80:0.013333333 81:0.026666667 83:0.026666667 84:0.053333333 85:0.069444444 86:0.013888889 87:0.069444444 88:0.15277778 89:0.041666667 90:0.027777778 91:0.013888889 92:0.013888889 93:0.027777778 94:0.15277778 96:0.027777778 97:0.083333333 98:0.069444444 99:0.055555556 100:0.083333333 101:0.041666667 102:0.055555556 107:1 110:0.43365079 111:0.28247143 
1.898044504338666 1:0.20089354 2:0.20089354 3:0.28624249 4:0.31197042 5:0.040986133 6:0.030508475 7:0.073651772 8:0.056086287 9:0.015716487 10:0.034206471 11:0.081355932 12:0.07550077 13:0.059784284 14:0.041910632 15:0.089060092 16:0.089060092 17:0.083821263 18:0.08844376 19:0.048690293 20:0.091217257 21:0.0087840962 22:0.0027739251 23:0.0064724919 24:0.0018492834 25:0.003236246 26:0.0041608877 27:0.0013869626 28:0.0041608877 29:0.012944984 30:0.0069348128 31:0.014794267 32:0.013869626 33:0.0055478502 34:0.011558021 35:0.0041608877 36:0.0046232085 37:0.0036985668 38:0.0023116043 39:0.0013869626 40:0.0018492834 41:0.0041608877 42:0.0069348128 43:0.0013869626 44:0.0055478502 45:0.015718909 46:0.014331946 47:0.014331946 48:0.017105871 49:0.0087840962 50:0.013407305 51:0.0023116043 52:0.0087840962 53:0.025427647 54:0.011558021 55:0.020804438 56:0.017568192 57:0.011558021 58:0.013407305 59:0.0110957 60:0.010171059 61:0.042071197 62:0.024503005 63:0.022191401 64:0.034674064 65:0.025889968 66:0.042995839 67:0.013869626 68:0.019417476 69:0.027739251 70:0.048081368 71:0.033287101 72:0.026352288 73:0.012020342 74:0.036523347 75:0.022191401 76:0.024040684 77:0.017568192 78:0.016643551 79:0.019417476 80:0.022191401 81:0.029588534 82:0.052704577 83:0.013407305 84:0.02172908 85:0.10895361 86:0.030744337 87:0.030744337 88:0.047464941 89:0.010787487 90:0.12891046 91:0.081984898 92:0.0086299892 93:0.0091693635 94:0.10625674 95:0.0010787487 96:0.0048543689 97:0.12243797 98:0.06364617 99:0.11003236 100:0.048543689 101:0.021574973 102:0.048543689 103:0.011866235 104:0.0037756203 108:1 109:0.013484358 110:0.42523598 111:0.77137857 
0.08412120524444425 1:0.094017094 2:0.20940171 3:0.32051282 4:0.37606838 6:0.0085470085 7:0.068376068 8:0.068376068 9:0.0085470085 10:0.042735043 11:0.076923077 12:0.051282051 13:0.0085470085 14:0.05982906 15:0.12820513 16:0.12820513 17:0.025641026 18:0.12820513 19:0.042735043 20:0.15384615 29:0.012820513 32:0.012820513 33:0.025641026 34:0.012820513 35:0.012820513 36:0.051282051 45:0.025641026 46:0.025641026 47:0.1025641 48:0.051282051 49:0.012820513 50:0.076923077 51:0.012820513 52:0.051282051 55:0.025641026 59:0.025641026 63:0.012820513 64:0.025641026 66:0.012820513 67:0.076923077 68:0.038461538 71:0.012820513 72:0.012820513 74:0.012820513 75:0.012820513 79:0.076923077 81:0.025641026 82:0.076923077 83:0.025641026 84:0.038461538 85:0.18421053 86:0.026315789 87:0.026315789 89:0.092105263 90:0.078947368 91:0.013157895 92:0.013157895 94:0.15789474 96:0.013157895 97:0.052631579 98:0.026315789 99:0.052631579 100:0.065789474 101:0.026315789 102:0.10526316 103:0.013157895 104:0.052631579 107:1 110:0.60835836 111:0.62385 
0.2788149366724084 1:0.11904762 2:0.18095238 3:0.35714286 4:0.34285714 5:0.0095238095 7:0.076190476 8:0.057142857 9:0.0095238095 10:0.028571429 11:0.095238095 12:0.047619048 13:0.019047619 14:0.057142857 15:0.12380952 16:0.13333333 17:0.057142857 18:0.095238095 19:0.085714286 20:0.1047619 29:0.014285714 31:0.014285714 32:0.014285714 40:0.014285714 46:0.014285714 47:0.014285714 50:0.028571429 52:0.014285714 55:0.028571429 57:0.014285714 59:0.028571429 60:0.014285714 61:0.057142857 62:0.014285714 63:0.042857143 64:0.071428571 65:0.057142857 66:0.071428571 68:0.028571429 69:0.014285714 71:0.014285714 72:0.028571429 73:0.014285714 74:0.042857143 75:0.028571429 76:0.014285714 77:0.028571429 78:0.042857143 79:0.042857143 80:0.042857143 81:0.014285714 82:0.085714286 83:0.014285714 84:0.014285714 85:0.13043478 86:0.028985507 87:0.028985507 88:0.072463768 89:0.043478261 90:0.10144928 91:0.014492754 94:0.1884058 96:0.014492754 97:0.057971014 98:0.057971014 99:0.014492754 100:0.072463768 101:0.043478261 102:0.072463768 103:0.028985507 104:0.028985507 107:1 110:0.55483693 111:0.26887143 
0.4633371045093775 1:0.14981273 2:0.17977528 3:0.31835206 4:0.35205993 5:0.045112782 6:0.007518797 7:0.07518797 8:0.037593985 9:0.015037594 10:0.007518797 11:0.11278195 12:0.07518797 13:0.037593985 14:0.067669173 15:0.082706767 16:0.11278195 17:0.030075188 18:0.067669173 19:0.067669173 20:0.15789474 23:0.02247191 24:0.033707865 30:0.011235955 31:0.011235955 32:0.011235955 33:0.011235955 36:0.033707865 40:0.011235955 43:0.011235955 44:0.02247191 45:0.011235955 46:0.011235955 47:0.011235955 48:0.033707865 50:0.033707865 51:0.011235955 52:0.011235955 53:0.033707865 55:0.011235955 56:0.02247191 58:0.02247191 59:0.04494382 60:0.033707865 62:0.033707865 63:0.02247191 64:0.033707865 65:0.033707865 66:0.033707865 68:0.04494382 71:0.04494382 75:0.06741573 79:0.033707865 80:0.033707865 81:0.04494382 82:0.02247191 83:0.033707865 84:0.04494382 85:0.095238095 86:0.047619048 87:0.031746032 88:0.015873016 89:0.015873016 90:0.11111111 93:0.015873016 94:0.095238095 96:0.031746032 97:0.15873016 98:0.063492063 99:0.095238095 100:0.079365079 101:0.047619048 102:0.079365079 104:0.015873016 107:1 110:0.46138434 111:0.68557857 
2.342681212793314 1:0.24923077 2:0.36 3:0.22461538 4:0.16615385 5:0.074074074 6:0.086419753 7:0.074074074 8:0.018518519 9:0.043209877 10:0.15432099 11:0.080246914 12:0.067901235 13:0.074074074 14:0.061728395 15:0.061728395 16:0.018518519 17:0.055555556 18:0.067901235 19:0.018518519 20:0.043209877 21:0.018518519 22:0.018518519 23:0.037037037 24:0.0092592593 25:0.0092592593 26:0.046296296 28:0.018518519 29:0.0092592593 30:0.027777778 31:0.0092592593 32:0.046296296 33:0.0092592593 37:0.027777778 38:0.018518519 41:0.0092592593 42:0.083333333 43:0.018518519 44:0.0092592593 45:0.018518519 46:0.055555556 47:0.037037037 48:0.027777778 49:0.018518519 50:0.055555556 51:0.0092592593 52:0.0092592593 53:0.018518519 54:0.0092592593 55:0.018518519 56:0.0092592593 58:0.018518519 61:0.0092592593 62:0.027777778 63:0.027777778 64:0.0092592593 66:0.0092592593 69:0.027777778 70:0.027777778 71:0.037037037 73:0.0092592593 74:0.0092592593 77:0.0092592593 81:0.018518519 82:0.037037037 83:0.0092592593 85:0.022727273 86:0.034090909 87:0.011363636 88:0.090909091 89:0.090909091 90:0.011363636 92:0.045454545 93:0.034090909 94:0.15909091 95:0.045454545 97:0.034090909 98:0.045454545 99:0.056818182 100:0.079545455 101:0.056818182 102:0.079545455 103:0.045454545 104:0.056818182 107:1 110:0.54707149 111:0.35773571 
2.82842712475 1:0.23181818 2:0.35454545 3:0.20227273 4:0.21136364 5:0.063636364 6:0.068181818 7:0.054545455 8:0.036363636 9:0.059090909 10:0.12727273 11:0.081818182 12:0.077272727 13:0.054545455 14:0.059090909 15:0.045454545 16:0.054545455 17:0.063636364 18:0.10909091 19:0.0090909091 20:0.036363636 21:0.01369863 22:0.020547945 23:0.034246575 24:0.01369863 25:0.0068493151 26:0.034246575 27:0.047945205 28:0.01369863 30:0.020547945 31:0.01369863 32:0.0068493151 33:0.0068493151 34:0.020547945 36:0.02739726 38:0.034246575 39:0.020547945 41:0.04109589 42:0.04109589 43:0.02739726 44:0.01369863 45:0.0068493151 46:0.0068493151 47:0.0068493151 48:0.01369863 49:0.01369863 50:0.068493151 52:0.0068493151 53:0.01369863 54:0.02739726 55:0.020547945 56:0.0068493151 58:0.01369863 59:0.02739726 60:0.034246575 61:0.0068493151 62:0.01369863 64:0.020547945 65:0.01369863 66:0.02739726 68:0.0068493151 69:0.01369863 71:0.020547945 72:0.020547945 73:0.0068493151 74:0.02739726 75:0.020547945 76:0.02739726 78:0.0068493151 79:0.0068493151 81:0.01369863 82:0.01369863 84:0.0068493151 85:0.035294118 86:0.023529412 87:0.058823529 88:0.023529412 89:0.082352941 90:0.047058824 91:0.035294118 92:0.035294118 93:0.035294118 94:0.17647059 95:0.035294118 96:0.058823529 97:0.035294118 98:0.023529412 99:0.011764706 100:0.12941176 101:0.035294118 102:0.082352941 104:0.035294118 107:1 110:0.55707274 111:0.38856429 
2.82842712475 1:0.30168453 2:0.35987749 3:0.18070444 4:0.15773354 5:0.10122699 6:0.098159509 7:0.073619632 8:0.021472393 9:0.10122699 10:0.1196319 11:0.088957055 12:0.067484663 13:0.04601227 14:0.042944785 15:0.039877301 16:0.021472393 17:0.061349693 18:0.082822086 19:0.0061349693 20:0.027607362 21:0.046082949 22:0.013824885 23:0.023041475 24:0.0046082949 25:0.032258065 26:0.023041475 27:0.02764977 29:0.0092165899 30:0.01843318 31:0.023041475 32:0.01843318 33:0.01843318 34:0.0092165899 35:0.0046082949 36:0.0092165899 37:0.036866359 38:0.050691244 39:0.0046082949 40:0.0092165899 41:0.013824885 42:0.069124424 43:0.023041475 44:0.032258065 45:0.01843318 46:0.01843318 47:0.023041475 48:0.0046082949 49:0.01843318 50:0.036866359 52:0.0092165899 53:0.02764977 54:0.013824885 55:0.0092165899 56:0.0046082949 57:0.02764977 58:0.02764977 59:0.0092165899 60:0.0046082949 61:0.01843318 62:0.0046082949 63:0.0046082949 64:0.0046082949 65:0.01843318 66:0.0046082949 68:0.0092165899 69:0.023041475 70:0.023041475 71:0.0046082949 72:0.0092165899 73:0.0046082949 74:0.032258065 75:0.013824885 76:0.01843318 78:0.0046082949 80:0.0046082949 81:0.0092165899 82:0.0046082949 84:0.0092165899 86:0.016129032 87:0.016129032 88:0.032258065 89:0.11290323 90:0.080645161 92:0.032258065 93:0.032258065 94:0.080645161 95:0.048387097 96:0.080645161 97:0.016129032 98:0.032258065 99:0.096774194 100:0.096774194 101:0.032258065 102:0.11290323 103:0.016129032 104:0.064516129 107:1 110:0.495 111:0.73685 
2.82842712475 1:0.28278689 2:0.37021858 3:0.17486339 4:0.17213115 5:0.081967213 6:0.079234973 7:0.06557377 8:0.030054645 9:0.092896175 10:0.15846995 11:0.084699454 12:0.049180328 13:0.057377049 14:0.06010929 15:0.024590164 16:0.027322404 17:0.076502732 18:0.057377049 19:0.0054644809 20:0.049180328 21:0.020491803 22:0.040983607 23:0.036885246 24:0.0040983607 25:0.024590164 26:0.036885246 27:0.012295082 28:0.0081967213 29:0.0081967213 30:0.0081967213 31:0.0081967213 32:0.0081967213 33:0.020491803 34:0.012295082 36:0.016393443 37:0.028688525 38:0.020491803 39:0.020491803 40:0.020491803 41:0.06147541 42:0.045081967 43:0.032786885 44:0.040983607 45:0.016393443 46:0.024590164 47:0.0040983607 48:0.012295082 49:0.0081967213 50:0.040983607 51:0.0040983607 52:0.0040983607 53:0.012295082 54:0.012295082 55:0.0081967213 56:0.0081967213 57:0.028688525 58:0.0081967213 59:0.016393443 60:0.016393443 61:0.020491803 62:0.012295082 63:0.0040983607 64:0.0040983607 65:0.012295082 66:0.012295082 68:0.012295082 69:0.0081967213 70:0.024590164 71:0.020491803 72:0.0040983607 73:0.0040983607 74:0.028688525 75:0.016393443 76:0.0040983607 78:0.0040983607 79:0.0081967213 81:0.016393443 82:0.0081967213 84:0.012295082 85:0.024590164 86:0.0081967213 87:0.016393443 88:0.016393443 89:0.10655738 90:0.049180328 91:0.040983607 92:0.073770492 93:0.040983607 94:0.17213115 95:0.016393443 96:0.057377049 97:0.032786885 98:0.032786885 99:0.06557377 100:0.040983607 101:0.081967213 102:0.081967213 103:0.0081967213 104:0.032786885 108:1 110:0.55537037 111:0.78812143 
2.82842712475 1:0.31562974 2:0.35053111 3:0.16084977 4:0.17298938 5:0.097264438 6:0.11854103 7:0.05775076 8:0.045592705 9:0.085106383 10:0.11246201 11:0.060790274 12:0.066869301 13:0.045592705 14:0.05775076 15:0.036474164 16:0.021276596 17:0.082066869 18:0.088145897 19:0.0060790274 20:0.018237082 21:0.050228311 22:0.01826484 23:0.01369863 24:0.0091324201 25:0.02739726 26:0.04109589 27:0.02739726 28:0.03196347 29:0.01369863 30:0.02283105 31:0.00456621 32:0.00456621 33:0.01369863 34:0.02739726 36:0.0091324201 37:0.01826484 38:0.02283105 39:0.02283105 40:0.01826484 41:0.04109589 42:0.0456621 43:0.02283105 44:0.01369863 45:0.01826484 46:0.03196347 47:0.03196347 48:0.01369863 49:0.03196347 50:0.03652968 52:0.0091324201 53:0.01826484 54:0.01826484 55:0.00456621 56:0.01369863 57:0.00456621 58:0.01826484 59:0.00456621 60:0.00456621 61:0.00456621 62:0.00456621 63:0.0091324201 64:0.0091324201 65:0.0091324201 66:0.0091324201 69:0.03652968 70:0.01826484 71:0.02283105 72:0.00456621 73:0.02283105 74:0.0091324201 75:0.0091324201 76:0.0091324201 80:0.00456621 81:0.0091324201 82:0.01826484 84:0.0091324201 85:0.028846154 86:0.014423077 87:0.019230769 88:0.019230769 89:0.072115385 90:0.033653846 91:0.048076923 92:0.10576923 93:0.057692308 94:0.10096154 95:0.033653846 96:0.048076923 97:0.028846154 98:0.038461538 99:0.038461538 100:0.096153846 101:0.048076923 102:0.081730769 103:0.014423077 104:0.072115385 108:1 110:0.53175117 111:0.71278571 
2.82842712475 1:0.30594406 2:0.36363636 3:0.17657343 4:0.15384615 5:0.11888112 6:0.062937063 7:0.048951049 8:0.045454545 9:0.090909091 10:0.16783217 11:0.06993007 12:0.055944056 13:0.052447552 14:0.045454545 15:0.045454545 16:0.034965035 17:0.073426573 18:0.066433566 19:0.01048951 20:0.01048951 21:0.042105263 22:0.047368421 23:0.031578947 24:0.010526316 25:0.010526316 26:0.042105263 27:0.031578947 28:0.0052631579 29:0.015789474 30:0.015789474 31:0.0052631579 32:0.010526316 33:0.026315789 34:0.021052632 36:0.010526316 37:0.0052631579 38:0.015789474 40:0.010526316 41:0.036842105 42:0.094736842 43:0.015789474 44:0.015789474 45:0.015789474 46:0.015789474 47:0.015789474 48:0.010526316 49:0.015789474 50:0.021052632 52:0.0052631579 53:0.026315789 54:0.021052632 55:0.010526316 57:0.026315789 58:0.015789474 59:0.0052631579 61:0.021052632 62:0.0052631579 63:0.010526316 64:0.0052631579 65:0.015789474 66:0.026315789 69:0.0052631579 70:0.026315789 71:0.021052632 72:0.015789474 73:0.015789474 74:0.042105263 75:0.015789474 77:0.0052631579 78:0.0052631579 79:0.0052631579 80:0.0052631579 81:0.021052632 82:0.0052631579 86:0.044776119 87:0.029850746 88:0.029850746 89:0.13432836 90:0.029850746 91:0.044776119 92:0.059701493 93:0.014925373 94:0.20895522 95:0.029850746 96:0.059701493 97:0.014925373 98:0.029850746 99:0.059701493 100:0.014925373 101:0.044776119 102:0.10447761 104:0.044776119 107:1 110:0.60262108 111:0.57676429 
2.719141015296721 1:0.31240429 2:0.36830015 3:0.16462481 4:0.15467075 5:0.11179173 6:0.11026034 7:0.058192956 8:0.039816233 9:0.099540582 10:0.14088821 11:0.055130168 12:0.050535988 13:0.041347626 14:0.058192956 15:0.036753446 16:0.038284839 17:0.052067381 18:0.081163859 19:0.0045941807 20:0.02143951 21:0.043678161 22:0.034482759 23:0.020689655 24:0.018390805 25:0.036781609 26:0.034482759 27:0.025287356 28:0.011494253 29:0.016091954 30:0.011494253 31:0.011494253 32:0.013793103 33:0.011494253 34:0.020689655 35:0.0045977011 37:0.045977011 38:0.029885057 39:0.013793103 40:0.0068965517 41:0.04137931 42:0.059770115 43:0.013793103 44:0.022988506 45:0.011494253 46:0.020689655 47:0.016091954 48:0.0068965517 49:0.016091954 50:0.034482759 51:0.0022988506 52:0.0068965517 53:0.020689655 54:0.011494253 55:0.011494253 56:0.0091954023 57:0.011494253 58:0.025287356 59:0.0045977011 60:0.0022988506 61:0.0091954023 62:0.018390805 63:0.0068965517 64:0.0068965517 65:0.013793103 66:0.0091954023 68:0.0068965517 69:0.011494253 70:0.018390805 71:0.0091954023 72:0.0022988506 73:0.020689655 74:0.025287356 75:0.025287356 76:0.013793103 78:0.0045977011 80:0.0045977011 81:0.0045977011 82:0.020689655 83:0.0022988506 84:0.0045977011 85:0.0703125 86:0.015625 87:0.0078125 88:0.046875 89:0.09375 90:0.03125 91:0.0234375 92:0.0625 93:0.046875 94:0.15625 95:0.015625 96:0.0625 97:0.0078125 98:0.0546875 99:0.046875 100:0.0625 101:0.0546875 102:0.078125 104:0.0625 108:1 110:0.54614932 111:0.68453571 
2.706538501942215 1:0.32119205 2:0.33112583 3:0.1589404 4:0.18874172 5:0.11258278 6:0.10927152 7:0.049668874 8:0.049668874 9:0.082781457 10:0.10927152 11:0.079470199 12:0.062913907 13:0.039735099 14:0.039735099 15:0.033112583 16:0.036423841 17:0.086092715 18:0.069536424 19:0.0066225166 20:0.033112583 21:0.044776119 22:0.049751244 23:0.014925373 24:0.0099502488 25:0.019900498 26:0.049751244 27:0.019900498 28:0.0049751244 29:0.014925373 30:0.024875622 31:0.0049751244 33:0.024875622 34:0.0099502488 36:0.0099502488 37:0.039800995 38:0.019900498 39:0.0049751244 40:0.014925373 41:0.029850746 42:0.044776119 43:0.024875622 44:0.014925373 45:0.0099502488 46:0.019900498 47:0.0099502488 48:0.0049751244 49:0.014925373 50:0.019900498 52:0.0049751244 53:0.019900498 54:0.019900498 55:0.0099502488 57:0.0099502488 58:0.0049751244 59:0.014925373 60:0.0099502488 61:0.014925373 62:0.014925373 64:0.0049751244 65:0.029850746 66:0.029850746 67:0.0049751244 68:0.0049751244 69:0.024875622 70:0.014925373 71:0.029850746 72:0.0099502488 73:0.0099502488 74:0.039800995 75:0.014925373 76:0.029850746 78:0.0049751244 81:0.019900498 82:0.0049751244 84:0.019900498 85:0.18333333 88:0.033333333 89:0.05 90:0.05 92:0.083333333 93:0.066666667 94:0.16666667 95:0.016666667 96:0.016666667 97:0.016666667 98:0.066666667 100:0.066666667 101:0.05 102:0.083333333 104:0.05 106:1 110:0.60581098 111:0.69081429 
2.82842712475 1:0.29835082 2:0.36881559 3:0.15292354 4:0.17991004 5:0.10510511 6:0.093093093 7:0.063063063 8:0.051051051 9:0.063063063 10:0.15915916 11:0.063063063 12:0.066066066 13:0.054054054 14:0.057057057 15:0.018018018 16:0.027027027 17:0.06006006 18:0.078078078 19:0.006006006 20:0.036036036 21:0.027027027 22:0.045045045 23:0.009009009 24:0.036036036 25:0.009009009 26:0.040540541 27:0.018018018 28:0.009009009 29:0.027027027 30:0.018018018 31:0.013513514 32:0.0045045045 33:0.013513514 34:0.013513514 35:0.009009009 36:0.0045045045 37:0.031531532 38:0.027027027 39:0.0045045045 40:0.013513514 41:0.031531532 42:0.085585586 43:0.009009009 44:0.031531532 45:0.036036036 46:0.013513514 47:0.013513514 48:0.009009009 49:0.013513514 50:0.031531532 52:0.018018018 53:0.013513514 54:0.0045045045 55:0.0045045045 57:0.018018018 58:0.013513514 59:0.018018018 60:0.0045045045 61:0.013513514 62:0.0045045045 63:0.0045045045 64:0.0045045045 65:0.027027027 66:0.013513514 67:0.0045045045 68:0.009009009 69:0.013513514 70:0.04954955 71:0.018018018 72:0.0045045045 73:0.0045045045 74:0.027027027 75:0.0045045045 76:0.0045045045 80:0.0045045045 81:0.013513514 82:0.022522523 83:0.0045045045 84:0.0045045045 86:0.049180328 87:0.049180328 88:0.049180328 89:0.081967213 90:0.032786885 91:0.016393443 92:0.049180328 93:0.06557377 94:0.098360656 96:0.049180328 97:0.016393443 98:0.06557377 99:0.081967213 100:0.06557377 101:0.13114754 102:0.06557377 104:0.032786885 107:1 110:0.44877589 111:0.63640714 
2.82842712475 1:0.31001372 2:0.34567901 3:0.16872428 4:0.17558299 5:0.098901099 6:0.098901099 7:0.057692308 8:0.068681319 9:0.07967033 10:0.12362637 11:0.076923077 12:0.057692308 13:0.052197802 14:0.065934066 15:0.024725275 16:0.03021978 17:0.065934066 18:0.065934066 19:0.0054945055 20:0.027472527 21:0.032921811 22:0.012345679 23:0.028806584 24:0.016460905 25:0.028806584 26:0.024691358 27:0.020576132 28:0.016460905 29:0.012345679 30:0.016460905 31:0.0041152263 32:0.020576132 33:0.024691358 34:0.024691358 35:0.0041152263 36:0.020576132 37:0.028806584 38:0.020576132 39:0.0041152263 40:0.016460905 41:0.041152263 42:0.053497942 43:0.04526749 44:0.028806584 45:0.037037037 46:0.024691358 47:0.012345679 48:0.016460905 49:0.012345679 50:0.028806584 52:0.012345679 53:0.037037037 55:0.0082304527 57:0.012345679 58:0.016460905 59:0.016460905 60:0.0082304527 61:0.016460905 62:0.0082304527 64:0.0041152263 65:0.0082304527 66:0.0082304527 68:0.0041152263 69:0.020576132 70:0.016460905 71:0.024691358 72:0.0041152263 73:0.020576132 74:0.012345679 75:0.0082304527 76:0.0082304527 78:0.0082304527 81:0.016460905 82:0.016460905 84:0.0041152263 85:0.045454545 86:0.060606061 87:0.045454545 88:0.075757576 89:0.075757576 90:0.03030303 91:0.015151515 92:0.015151515 93:0.045454545 94:0.15151515 95:0.03030303 96:0.060606061 97:0.03030303 98:0.045454545 99:0.060606061 100:0.075757576 101:0.045454545 102:0.03030303 104:0.060606061 107:1 110:0.46539352 111:0.41032857 
2.82842712475 1:0.30194805 2:0.28409091 3:0.23701299 4:0.17694805 5:0.1038961 6:0.055194805 7:0.077922078 8:0.048701299 9:0.064935065 10:0.084415584 11:0.081168831 12:0.071428571 13:0.084415584 14:0.074675325 15:0.051948052 16:0.038961039 17:0.064935065 18:0.051948052 19:0.012987013 20:0.032467532 21:0.03902439 22:0.014634146 23:0.0048780488 24:0.014634146 25:0.043902439 26:0.0048780488 27:0.03902439 28:0.0097560976 29:0.019512195 30:0.019512195 31:0.0097560976 32:0.0048780488 33:0.029268293 34:0.019512195 37:0.014634146 38:0.024390244 41:0.029268293 42:0.034146341 43:0.019512195 45:0.014634146 46:0.024390244 47:0.0048780488 48:0.0048780488 49:0.0097560976 50:0.029268293 52:0.0048780488 53:0.034146341 54:0.0097560976 55:0.034146341 56:0.019512195 57:0.0048780488 58:0.029268293 59:0.03902439 60:0.014634146 61:0.029268293 62:0.019512195 63:0.0048780488 64:0.0097560976 65:0.0048780488 66:0.024390244 67:0.0048780488 68:0.024390244 69:0.019512195 70:0.019512195 71:0.029268293 72:0.024390244 73:0.014634146 74:0.019512195 75:0.019512195 76:0.014634146 77:0.0048780488 78:0.0048780488 79:0.0097560976 81:0.014634146 82:0.0048780488 84:0.0048780488 85:0.06557377 86:0.032786885 87:0.06557377 88:0.13114754 89:0.049180328 90:0.049180328 91:0.016393443 92:0.032786885 93:0.032786885 94:0.081967213 95:0.06557377 96:0.016393443 98:0.06557377 99:0.081967213 100:0.049180328 101:0.06557377 102:0.049180328 104:0.049180328 107:1 110:0.42536095 111:0.31148571 
0.6285266248949095 1:0.31772575 2:0.32943144 3:0.18394649 4:0.16889632 5:0.10367893 6:0.14046823 7:0.063545151 8:0.046822742 9:0.060200669 10:0.10702341 11:0.093645485 12:0.056856187 13:0.046822742 14:0.030100334 15:0.046822742 16:0.036789298 17:0.070234114 18:0.063545151 19:0.0033444816 20:0.030100334 21:0.045226131 22:0.010050251 23:0.020100503 24:0.0050251256 25:0.035175879 26:0.035175879 27:0.035175879 28:0.015075377 30:0.015075377 31:0.035175879 32:0.015075377 33:0.025125628 34:0.015075377 36:0.015075377 37:0.035175879 38:0.025125628 39:0.025125628 40:0.010050251 41:0.020100503 42:0.050251256 43:0.0050251256 44:0.020100503 45:0.040201005 46:0.020100503 47:0.010050251 48:0.015075377 49:0.040201005 50:0.025125628 52:0.015075377 53:0.020100503 54:0.020100503 55:0.010050251 57:0.0050251256 58:0.015075377 61:0.025125628 62:0.0050251256 64:0.015075377 65:0.010050251 66:0.020100503 68:0.0050251256 69:0.0050251256 70:0.025125628 71:0.010050251 72:0.0050251256 73:0.030150754 74:0.025125628 75:0.025125628 79:0.015075377 81:0.025125628 82:0.0050251256 85:0.027027027 86:0.018018018 87:0.045045045 88:0.072072072 89:0.063063063 90:0.027027027 91:0.009009009 92:0.072072072 93:0.063063063 94:0.10810811 95:0.045045045 96:0.054054054 97:0.027027027 98:0.018018018 99:0.036036036 100:0.081081081 101:0.063063063 102:0.063063063 103:0.045045045 104:0.063063063 108:1 109:0.063063063 110:0.49174312 111:0.36499286 
2.82842712475 1:0.30017153 2:0.32418525 3:0.17324185 4:0.20240137 5:0.096219931 6:0.06185567 7:0.06185567 8:0.06185567 9:0.06185567 10:0.13058419 11:0.058419244 12:0.082474227 13:0.075601375 14:0.06185567 15:0.027491409 16:0.030927835 17:0.082474227 18:0.06185567 19:0.0034364261 20:0.041237113 21:0.046391753 22:0.0051546392 23:0.010309278 24:0.0051546392 25:0.025773196 26:0.025773196 27:0.015463918 28:0.0051546392 29:0.025773196 30:0.020618557 31:0.010309278 32:0.015463918 33:0.025773196 34:0.030927835 37:0.020618557 38:0.010309278 39:0.030927835 40:0.020618557 41:0.025773196 42:0.046391753 43:0.030927835 44:0.015463918 45:0.015463918 46:0.030927835 47:0.020618557 48:0.010309278 49:0.030927835 50:0.030927835 51:0.0051546392 52:0.030927835 53:0.025773196 54:0.030927835 55:0.015463918 56:0.0051546392 57:0.0051546392 58:0.0051546392 59:0.010309278 61:0.015463918 63:0.0051546392 64:0.0051546392 65:0.010309278 66:0.015463918 68:0.0051546392 69:0.015463918 70:0.020618557 71:0.0051546392 72:0.025773196 73:0.0051546392 74:0.030927835 75:0.020618557 76:0.020618557 77:0.010309278 81:0.030927835 82:0.0051546392 84:0.010309278 86:0.013157895 87:0.065789474 89:0.078947368 90:0.026315789 91:0.013157895 92:0.052631579 93:0.065789474 94:0.19736842 95:0.026315789 96:0.026315789 97:0.013157895 98:0.039473684 99:0.052631579 100:0.11842105 101:0.078947368 102:0.065789474 104:0.065789474 107:1 110:0.52947948 111:0.69918571 
2.82842712475 1:0.3126935 2:0.29566563 3:0.1996904 4:0.19195046 5:0.052631579 6:0.17027864 7:0.080495356 8:0.10216718 9:0.061919505 10:0.074303406 11:0.06501548 12:0.068111455 13:0.037151703 14:0.030959752 15:0.074303406 16:0.030959752 17:0.068111455 18:0.046439628 19:0.0061919505 20:0.030959752 21:0.013953488 22:0.0093023256 24:0.027906977 25:0.041860465 26:0.027906977 27:0.018604651 28:0.013953488 29:0.027906977 30:0.0046511628 31:0.027906977 32:0.023255814 33:0.055813953 34:0.013953488 36:0.018604651 37:0.023255814 38:0.065116279 39:0.023255814 40:0.0093023256 41:0.023255814 42:0.0093023256 43:0.0093023256 44:0.027906977 45:0.018604651 46:0.023255814 47:0.023255814 48:0.018604651 49:0.0093023256 50:0.046511628 52:0.0046511628 53:0.0093023256 54:0.018604651 55:0.013953488 57:0.0093023256 59:0.013953488 60:0.0046511628 61:0.03255814 62:0.023255814 63:0.027906977 64:0.0046511628 65:0.018604651 68:0.0046511628 69:0.013953488 70:0.037209302 72:0.046511628 74:0.013953488 76:0.018604651 78:0.0046511628 81:0.0046511628 82:0.018604651 86:0.0081300813 87:0.048780488 88:0.040650407 89:0.06504065 90:0.13821138 91:0.048780488 92:0.081300813 93:0.040650407 94:0.081300813 95:0.024390244 96:0.024390244 97:0.040650407 98:0.0081300813 99:0.048780488 100:0.040650407 101:0.089430894 102:0.097560976 103:0.024390244 104:0.048780488 108:1 110:0.50798898 111:0.55479286 
2.82842712475 1:0.29411765 2:0.33169935 3:0.19444444 4:0.17973856 5:0.098039216 6:0.098039216 7:0.052287582 8:0.035947712 9:0.075163399 10:0.13071895 11:0.098039216 12:0.049019608 13:0.052287582 14:0.039215686 15:0.04248366 16:0.052287582 17:0.078431373 18:0.04248366 19:0.0098039216 20:0.045751634 21:0.024509804 22:0.014705882 23:0.014705882 24:0.0098039216 25:0.014705882 26:0.044117647 27:0.029411765 28:0.014705882 29:0.014705882 30:0.014705882 31:0.024509804 32:0.0098039216 33:0.029411765 34:0.014705882 37:0.029411765 38:0.014705882 39:0.0098039216 40:0.0098039216 41:0.0098039216 42:0.058823529 43:0.034313725 44:0.024509804 45:0.053921569 46:0.029411765 47:0.014705882 48:0.019607843 49:0.034313725 50:0.024509804 52:0.034313725 53:0.024509804 54:0.0098039216 55:0.019607843 56:0.0098039216 57:0.014705882 58:0.0049019608 59:0.0049019608 61:0.014705882 62:0.0098039216 63:0.0049019608 64:0.014705882 65:0.0098039216 66:0.014705882 68:0.0098039216 69:0.024509804 70:0.024509804 71:0.019607843 72:0.024509804 73:0.014705882 74:0.0098039216 75:0.0049019608 76:0.0049019608 78:0.0049019608 81:0.0098039216 82:0.0098039216 83:0.0049019608 85:0.056179775 86:0.02247191 87:0.02247191 88:0.011235955 89:0.056179775 90:0.04494382 91:0.02247191 92:0.11235955 93:0.033707865 94:0.14606742 95:0.06741573 96:0.02247191 97:0.04494382 98:0.033707865 99:0.06741573 100:0.06741573 101:0.033707865 102:0.033707865 103:0.04494382 104:0.056179775 107:1 110:0.55951469 111:0.7222 
2.82842712475 1:0.29714286 2:0.32761905 3:0.20761905 4:0.16761905 5:0.099236641 6:0.08778626 7:0.041984733 8:0.049618321 9:0.06870229 10:0.1221374 11:0.057251908 12:0.057251908 13:0.095419847 14:0.08778626 15:0.049618321 16:0.026717557 17:0.049618321 18:0.053435115 19:0.0076335878 20:0.045801527 21:0.062857143 22:0.022857143 23:0.011428571 25:0.017142857 26:0.028571429 27:0.011428571 28:0.022857143 29:0.011428571 30:0.0057142857 31:0.022857143 34:0.011428571 35:0.0057142857 36:0.0057142857 37:0.017142857 38:0.017142857 39:0.017142857 40:0.022857143 41:0.017142857 42:0.057142857 43:0.028571429 44:0.022857143 45:0.051428571 46:0.028571429 47:0.028571429 48:0.028571429 49:0.017142857 50:0.017142857 52:0.0057142857 53:0.04 54:0.017142857 55:0.0057142857 56:0.04 57:0.0057142857 58:0.022857143 61:0.011428571 62:0.0057142857 63:0.011428571 64:0.011428571 65:0.011428571 66:0.011428571 69:0.017142857 70:0.017142857 71:0.028571429 73:0.022857143 74:0.011428571 75:0.034285714 76:0.0057142857 81:0.011428571 82:0.022857143 83:0.0057142857 84:0.011428571 85:0.052631579 86:0.031578947 87:0.063157895 88:0.042105263 89:0.094736842 90:0.094736842 91:0.021052632 92:0.042105263 93:0.084210526 94:0.11578947 95:0.021052632 96:0.052631579 97:0.031578947 99:0.042105263 100:0.084210526 101:0.031578947 102:0.031578947 104:0.063157895 107:1 110:0.47937077 111:0.60397143 
2.82842712475 1:0.32074358 2:0.28474476 3:0.20596046 4:0.1885512 5:0.12337662 6:0.079693034 7:0.060802834 8:0.051357733 9:0.06729634 10:0.088547816 11:0.07674144 12:0.054899646 13:0.063164109 14:0.051948052 15:0.047815821 16:0.051357733 17:0.07201889 18:0.061983471 19:0.012396694 20:0.036599764 21:0.053144376 22:0.026572188 23:0.029229407 24:0.013286094 25:0.026572188 26:0.018600531 27:0.019486271 28:0.0062001771 29:0.02214349 30:0.016829052 31:0.011514615 32:0.018600531 33:0.020372011 34:0.012400354 35:0.0026572188 36:0.0070859167 37:0.028343667 38:0.019486271 39:0.0097431355 40:0.0088573959 41:0.020372011 42:0.031886625 43:0.026572188 44:0.015057573 45:0.025686448 46:0.023029229 47:0.018600531 48:0.014171833 49:0.026572188 50:0.026572188 51:0.00088573959 52:0.0088573959 53:0.02125775 54:0.015943313 55:0.0035429584 56:0.011514615 57:0.015943313 58:0.012400354 59:0.013286094 60:0.0070859167 61:0.016829052 62:0.0079716563 63:0.012400354 64:0.016829052 65:0.016829052 66:0.012400354 67:0.004428698 68:0.011514615 69:0.018600531 70:0.023914969 71:0.02214349 72:0.012400354 73:0.0070859167 74:0.015943313 75:0.016829052 76:0.013286094 77:0.0026572188 78:0.0035429584 79:0.0035429584 80:0.0026572188 81:0.015943313 82:0.015943313 83:0.0062001771 84:0.0097431355 85:0.054919908 86:0.027459954 87:0.022883295 88:0.050343249 89:0.080091533 90:0.04576659 91:0.011441648 92:0.059496568 93:0.080091533 94:0.13043478 95:0.022883295 96:0.022883295 97:0.038901602 98:0.038901602 99:0.041189931 100:0.09610984 101:0.059496568 102:0.061784897 103:0.025171625 104:0.029748284 108:1 110:0.519702 111:0.70546429 
2.82842712475 1:0.33366021 2:0.27923511 3:0.20862957 4:0.17847512 5:0.12408043 6:0.088278568 7:0.085335949 8:0.058361942 9:0.071113291 10:0.084355076 11:0.066208926 12:0.043648847 13:0.053948014 14:0.057871506 15:0.049534085 16:0.040706229 17:0.061794998 18:0.062775871 19:0.014222658 20:0.03776361 21:0.050036792 22:0.030169242 23:0.031640912 24:0.016188374 25:0.02133922 26:0.020603385 27:0.016924209 28:0.014716703 29:0.02281089 30:0.01986755 31:0.020603385 32:0.013245033 33:0.019131714 34:0.014716703 35:0.0036791759 36:0.0051508462 37:0.031640912 38:0.028697572 39:0.011037528 40:0.0073583517 41:0.022075055 42:0.029433407 43:0.012509198 44:0.014716703 45:0.023546726 46:0.019131714 47:0.017660044 48:0.014716703 49:0.02133922 50:0.022075055 51:0.0014716703 52:0.0080941869 53:0.022075055 54:0.017660044 55:0.012509198 56:0.013245033 57:0.014716703 58:0.012509198 59:0.0095658572 60:0.011037528 61:0.01986755 62:0.013980868 63:0.011773363 64:0.011773363 65:0.016188374 66:0.0088300221 67:0.0036791759 68:0.0066225166 69:0.014716703 70:0.014716703 71:0.023546726 72:0.017660044 73:0.017660044 74:0.020603385 75:0.013980868 76:0.011037528 77:0.0022075055 78:0.0036791759 79:0.0036791759 80:0.004415011 81:0.016924209 82:0.012509198 83:0.0029433407 84:0.0073583517 85:0.060402685 86:0.046979866 87:0.013422819 88:0.013422819 89:0.067114094 90:0.067114094 91:0.013422819 92:0.067114094 93:0.046979866 94:0.093959732 95:0.026845638 96:0.067114094 97:0.046979866 98:0.046979866 99:0.040268456 100:0.12751678 101:0.046979866 102:0.067114094 103:0.0067114094 104:0.033557047 108:1 110:0.52411187 111:0.68557857 
2.185483122512685 1:0.17346939 2:0.15765306 3:0.30408163 4:0.36479592 5:0.028571429 6:0.018367347 7:0.085714286 8:0.054081633 9:0.013265306 10:0.013265306 11:0.073469388 12:0.075510204 13:0.047959184 14:0.041836735 15:0.097959184 16:0.12346939 17:0.070408163 18:0.066326531 19:0.039795918 20:0.15 21:0.0030627871 22:0.0045941807 23:0.013782542 24:0.0015313936 26:0.0091883614 27:0.012251149 28:0.0045941807 29:0.018376723 30:0.010719755 31:0.024502297 32:0.04287902 33:0.018376723 34:0.0091883614 35:0.0045941807 36:0.02143951 37:0.0045941807 39:0.0045941807 40:0.0030627871 42:0.0015313936 43:0.0045941807 44:0.0076569678 45:0.0091883614 46:0.013782542 47:0.026033691 48:0.029096478 49:0.0045941807 50:0.013782542 51:0.010719755 52:0.026033691 53:0.0045941807 54:0.0015313936 55:0.02143951 56:0.013782542 57:0.0045941807 58:0.0030627871 59:0.019908116 60:0.012251149 61:0.029096478 62:0.012251149 63:0.033690658 64:0.030627871 65:0.018376723 66:0.015313936 67:0.0091883614 68:0.06431853 69:0.0091883614 70:0.0091883614 71:0.032159265 72:0.022970904 73:0.0045941807 74:0.0061255743 75:0.029096478 76:0.029096478 77:0.0061255743 78:0.016845329 79:0.018376723 80:0.016845329 81:0.035222052 82:0.038284839 83:0.015313936 84:0.058192956 85:0.10869565 86:0.010869565 87:0.032608696 88:0.076086957 89:0.02173913 90:0.097826087 91:0.032608696 92:0.02173913 93:0.054347826 94:0.14130435 95:0.010869565 97:0.097826087 98:0.097826087 99:0.065217391 100:0.043478261 101:0.032608696 102:0.032608696 103:0.010869565 104:0.010869565 107:1 110:0.44325103 111:0.6092 
2.82842712475 1:0.25507246 2:0.4057971 3:0.17971014 4:0.15942029 5:0.087209302 6:0.069767442 7:0.075581395 8:0.040697674 9:0.075581395 10:0.20930233 11:0.069767442 12:0.075581395 13:0.052325581 14:0.034883721 15:0.046511628 16:0.01744186 17:0.023255814 18:0.069767442 19:0.011627907 20:0.040697674 21:0.043478261 22:0.060869565 23:0.026086957 24:0.0086956522 26:0.043478261 28:0.0086956522 29:0.0086956522 30:0.026086957 33:0.0086956522 34:0.0086956522 37:0.043478261 38:0.026086957 39:0.026086957 40:0.017391304 41:0.0086956522 42:0.086956522 43:0.043478261 44:0.026086957 45:0.017391304 46:0.043478261 47:0.034782609 49:0.017391304 50:0.043478261 51:0.0086956522 52:0.0086956522 54:0.0086956522 55:0.017391304 56:0.017391304 57:0.0086956522 58:0.017391304 60:0.017391304 61:0.017391304 62:0.0086956522 64:0.017391304 66:0.017391304 68:0.0086956522 72:0.0086956522 73:0.017391304 74:0.026086957 75:0.026086957 76:0.017391304 79:0.0086956522 81:0.026086957 83:0.0086956522 84:0.0086956522 85:0.014285714 86:0.014285714 87:0.028571429 88:0.014285714 89:0.11428571 90:0.028571429 91:0.014285714 92:0.071428571 93:0.057142857 94:0.15714286 95:0.014285714 96:0.085714286 97:0.057142857 99:0.057142857 100:0.11428571 102:0.14285714 104:0.014285714 107:1 110:0.58311547 111:0.77347143 
2.82842712475 1:0.23529412 2:0.41830065 3:0.15686275 4:0.18954248 5:0.078431373 6:0.071895425 7:0.058823529 8:0.058823529 9:0.071895425 10:0.19607843 11:0.078431373 12:0.10457516 13:0.039215686 14:0.045751634 15:0.032679739 16:0.019607843 17:0.013071895 18:0.071895425 19:0.0065359477 20:0.052287582 21:0.029411765 22:0.029411765 23:0.029411765 24:0.0098039216 26:0.029411765 27:0.019607843 28:0.019607843 29:0.0098039216 30:0.029411765 31:0.0098039216 33:0.0098039216 34:0.019607843 37:0.019607843 38:0.029411765 40:0.029411765 42:0.10784314 43:0.058823529 44:0.029411765 45:0.029411765 46:0.039215686 47:0.0098039216 48:0.019607843 49:0.0098039216 50:0.049019608 53:0.019607843 54:0.0098039216 55:0.019607843 56:0.039215686 58:0.0098039216 60:0.019607843 64:0.0098039216 66:0.0098039216 68:0.0098039216 73:0.049019608 74:0.039215686 75:0.0098039216 76:0.029411765 81:0.019607843 83:0.0098039216 84:0.019607843 85:0.01369863 86:0.04109589 87:0.01369863 88:0.054794521 89:0.10958904 90:0.054794521 92:0.10958904 93:0.01369863 94:0.1369863 96:0.04109589 97:0.068493151 98:0.02739726 99:0.02739726 100:0.15068493 101:0.054794521 102:0.054794521 103:0.01369863 104:0.01369863 107:1 110:0.57840376 111:0.30695714 
2.82842712475 1:0.23767753 2:0.25104428 3:0.25062657 4:0.26065163 5:0.075250836 6:0.047658863 7:0.058528428 8:0.051003344 9:0.047658863 10:0.076923077 11:0.060200669 12:0.065217391 13:0.056020067 14:0.053511706 15:0.081103679 16:0.068561873 17:0.063545151 18:0.073578595 19:0.04264214 20:0.078595318 21:0.036386449 22:0.017565872 23:0.015056462 24:0.0037641154 25:0.0050188206 26:0.020075282 27:0.011292346 28:0.012547051 29:0.022584693 30:0.012547051 31:0.022584693 32:0.011292346 33:0.010037641 34:0.012547051 35:0.0012547051 36:0.013801757 37:0.015056462 38:0.012547051 39:0.012547051 40:0.008782936 41:0.008782936 42:0.026348808 43:0.025094103 44:0.013801757 45:0.016311167 46:0.018820577 47:0.018820577 48:0.017565872 49:0.021329987 50:0.018820577 51:0.011292346 52:0.017565872 53:0.0075282309 54:0.008782936 55:0.015056462 56:0.011292346 57:0.0062735257 58:0.0075282309 59:0.016311167 60:0.011292346 61:0.020075282 62:0.022584693 63:0.023839398 64:0.025094103 65:0.017565872 66:0.008782936 67:0.010037641 68:0.025094103 69:0.025094103 70:0.012547051 71:0.018820577 72:0.020075282 73:0.011292346 74:0.016311167 75:0.018820577 76:0.028858218 77:0.0012547051 78:0.0075282309 79:0.011292346 80:0.013801757 81:0.020075282 82:0.023839398 83:0.017565872 84:0.023839398 85:0.028985507 87:0.043478261 88:0.072463768 89:0.028985507 90:0.11594203 91:0.057971014 92:0.014492754 93:0.13043478 94:0.043478261 95:0.043478261 97:0.043478261 99:0.10144928 100:0.11594203 101:0.10144928 102:0.057971014 107:1 110:0.37086788 111:0.80381429 
2.82842712475 1:0.18386492 2:0.32833021 3:0.22514071 4:0.26266417 5:0.04887218 6:0.041353383 7:0.056390977 8:0.037593985 9:0.026315789 10:0.14661654 11:0.067669173 12:0.07518797 13:0.052631579 14:0.052631579 15:0.071428571 16:0.078947368 17:0.056390977 18:0.097744361 20:0.090225564 21:0.0056497175 22:0.02259887 23:0.016949153 24:0.0056497175 25:0.0056497175 26:0.011299435 27:0.011299435 28:0.016949153 31:0.028248588 32:0.02259887 33:0.011299435 36:0.016949153 37:0.016949153 39:0.0056497175 40:0.0056497175 41:0.011299435 42:0.056497175 43:0.04519774 44:0.028248588 45:0.011299435 46:0.028248588 47:0.016949153 48:0.039548023 49:0.02259887 50:0.04519774 52:0.016949153 53:0.0056497175 54:0.0056497175 55:0.02259887 56:0.011299435 57:0.0056497175 58:0.0056497175 59:0.0056497175 61:0.011299435 62:0.02259887 63:0.016949153 64:0.02259887 65:0.011299435 66:0.028248588 68:0.016949153 69:0.016949153 70:0.011299435 71:0.016949153 72:0.02259887 73:0.011299435 74:0.033898305 75:0.056497175 76:0.016949153 77:0.0056497175 78:0.0056497175 79:0.0056497175 81:0.033898305 82:0.028248588 84:0.016949153 85:0.12195122 86:0.024390244 87:0.024390244 88:0.012195122 89:0.06097561 90:0.048780488 91:0.012195122 92:0.048780488 93:0.012195122 94:0.13414634 95:0.012195122 96:0.024390244 97:0.06097561 98:0.12195122 99:0.024390244 100:0.085365854 101:0.073170732 102:0.097560976 107:1 110:0.56101852 111:0.51817143 
2.82842712475 1:0.22694918 2:0.25823539 3:0.25095183 4:0.2638636 5:0.064098306 6:0.042510794 7:0.077050814 8:0.04350714 9:0.033543673 10:0.067419462 11:0.082032547 12:0.076386583 13:0.059116573 14:0.059116573 15:0.074393889 16:0.060112919 17:0.06908004 18:0.087346397 19:0.016273663 20:0.088010628 21:0.019990005 22:0.012493753 23:0.017991004 24:0.010994503 25:0.0084957521 26:0.012493753 27:0.0099950025 28:0.012493753 29:0.012493753 30:0.016491754 31:0.018490755 32:0.020489755 33:0.011994003 34:0.011994003 35:0.0049975012 36:0.016991504 37:0.012493753 38:0.0049975012 39:0.010994503 40:0.0099950025 41:0.0089955022 42:0.019990005 43:0.016991504 44:0.016491754 45:0.013993003 46:0.019490255 47:0.024987506 48:0.021489255 49:0.021989005 50:0.026986507 51:0.0029985007 52:0.022488756 53:0.020489755 54:0.014992504 55:0.023988006 56:0.0084957521 57:0.0069965017 58:0.011994003 59:0.023988006 60:0.014492754 61:0.015492254 62:0.012993503 63:0.025987006 64:0.019490255 65:0.019990005 66:0.019490255 67:0.0019990005 68:0.023988006 69:0.014492754 70:0.012993503 71:0.027486257 72:0.014992504 73:0.0084957521 74:0.026486757 75:0.033483258 76:0.031484258 77:0.0019990005 78:0.0064967516 79:0.003998001 80:0.0024987506 81:0.021989005 82:0.028485757 83:0.0019990005 84:0.023488256 87:0.022727273 88:0.045454545 89:0.011363636 90:0.10227273 91:0.011363636 92:0.034090909 93:0.125 94:0.068181818 95:0.011363636 96:0.045454545 97:0.079545455 98:0.011363636 99:0.11363636 100:0.11363636 101:0.079545455 102:0.068181818 103:0.034090909 104:0.022727273 107:1 110:0.38380706 111:0.84776429 
2.82842712475 1:0.22743426 2:0.27860697 3:0.24449183 4:0.24946695 5:0.056899004 6:0.055476529 7:0.068278805 8:0.049075391 9:0.036273115 10:0.079658606 11:0.099573257 12:0.06685633 13:0.057610242 14:0.056187767 15:0.06685633 16:0.06116643 17:0.073968706 18:0.083926031 19:0.012802276 20:0.075391181 21:0.016008538 22:0.007470651 23:0.013874066 24:0.007470651 25:0.007470651 26:0.017075774 27:0.020277481 28:0.011739594 29:0.019210245 30:0.016008538 31:0.019210245 32:0.01280683 33:0.016008538 34:0.014941302 35:0.0085378869 36:0.01814301 37:0.010672359 38:0.010672359 39:0.010672359 40:0.011739594 41:0.01280683 42:0.021344717 43:0.01814301 44:0.021344717 45:0.022411953 46:0.026680896 47:0.03094984 48:0.01814301 49:0.021344717 50:0.016008538 51:0.0053361793 52:0.034151547 53:0.01280683 54:0.01280683 55:0.020277481 56:0.01280683 57:0.0096051227 58:0.01280683 59:0.019210245 60:0.014941302 61:0.014941302 62:0.0085378869 63:0.01814301 64:0.022411953 65:0.019210245 66:0.016008538 67:0.0064034152 68:0.0085378869 69:0.011739594 70:0.027748132 71:0.03094984 72:0.013874066 73:0.007470651 74:0.033084312 75:0.033084312 76:0.020277481 78:0.0053361793 79:0.0042689434 80:0.0053361793 81:0.022411953 82:0.017075774 83:0.0010672359 84:0.01814301 85:0.029850746 86:0.029850746 87:0.059701493 88:0.059701493 89:0.029850746 90:0.089552239 91:0.059701493 93:0.059701493 94:0.074626866 95:0.029850746 96:0.014925373 97:0.10447761 98:0.029850746 99:0.059701493 100:0.074626866 101:0.029850746 102:0.089552239 103:0.029850746 104:0.044776119 107:1 110:0.41321937 111:0.54119286 
2.82842712475 1:0.19722849 2:0.25813729 3:0.26877216 4:0.27586207 5:0.044544868 6:0.036152356 7:0.077469335 8:0.052291801 9:0.022595223 10:0.069722402 11:0.088444158 12:0.075532602 13:0.045836023 14:0.061975468 15:0.091672046 16:0.06132989 17:0.071013557 18:0.091672046 19:0.018721756 20:0.091026469 21:0.014577259 22:0.0068027211 23:0.011661808 24:0.0029154519 25:0.0048590865 26:0.009718173 27:0.011661808 28:0.0077745384 29:0.012633625 30:0.013605442 31:0.034013605 32:0.017492711 33:0.009718173 34:0.013605442 35:0.0058309038 36:0.018464529 37:0.0029154519 38:0.0077745384 39:0.012633625 40:0.0087463557 41:0.0019436346 42:0.033041788 43:0.013605442 44:0.018464529 45:0.016520894 46:0.026239067 47:0.031098154 48:0.018464529 49:0.015549077 50:0.028182702 51:0.0038872692 52:0.023323615 53:0.015549077 54:0.013605442 55:0.016520894 56:0.013605442 57:0.0048590865 58:0.011661808 59:0.018464529 60:0.016520894 61:0.020408163 62:0.017492711 63:0.027210884 64:0.024295432 65:0.023323615 66:0.013605442 67:0.0019436346 68:0.020408163 69:0.014577259 70:0.014577259 71:0.030126336 72:0.021379981 73:0.01068999 74:0.015549077 75:0.030126336 76:0.033041788 77:0.0029154519 78:0.0048590865 79:0.0077745384 80:0.0029154519 81:0.016520894 82:0.039844509 83:0.009718173 84:0.028182702 85:0.063492063 87:0.031746032 88:0.031746032 89:0.063492063 90:0.11111111 91:0.047619048 93:0.015873016 94:0.15873016 95:0.031746032 96:0.015873016 97:0.095238095 98:0.079365079 99:0.015873016 100:0.095238095 101:0.047619048 102:0.095238095 107:1 110:0.51797207 111:0.44388571 
1.922246251815019 1:0.24735224 2:0.24837718 3:0.25521011 4:0.24906047 5:0.060833903 6:0.04101162 7:0.077238551 8:0.051264525 9:0.042378674 10:0.073137389 11:0.071086808 12:0.06151743 13:0.079972659 14:0.048530417 15:0.07518797 16:0.062884484 17:0.080656186 18:0.086124402 19:0.02050581 20:0.067669173 21:0.022564103 22:0.0082051282 23:0.026666667 24:0.016410256 25:0.0082051282 26:0.013333333 27:0.019487179 28:0.031794872 29:0.014358974 30:0.015384615 31:0.015384615 32:0.024615385 33:0.013333333 34:0.014358974 35:0.0092307692 36:0.020512821 37:0.0051282051 38:0.011282051 39:0.0051282051 40:0.019487179 41:0.018461538 42:0.025641026 43:0.018461538 44:0.027692308 45:0.0082051282 46:0.01025641 47:0.012307692 48:0.014358974 49:0.011282051 50:0.014358974 52:0.018461538 53:0.016410256 54:0.016410256 55:0.034871795 56:0.023589744 57:0.0030769231 58:0.015384615 59:0.02974359 60:0.015384615 61:0.013333333 62:0.0051282051 63:0.022564103 64:0.020512821 65:0.01025641 66:0.0092307692 67:0.0071794872 68:0.011282051 69:0.016410256 70:0.01025641 71:0.04 72:0.0092307692 73:0.0082051282 74:0.017435897 75:0.049230769 76:0.027692308 77:0.0030769231 78:0.001025641 79:0.015384615 80:0.0051282051 81:0.012307692 82:0.0082051282 83:0.0051282051 84:0.022564103 85:0.047854785 86:0.01320132 87:0.04950495 88:0.052805281 89:0.052805281 90:0.072607261 91:0.01650165 92:0.052805281 93:0.037953795 94:0.15181518 95:0.02310231 96:0.021452145 97:0.041254125 98:0.052805281 99:0.056105611 100:0.077557756 101:0.061056106 102:0.062706271 103:0.01650165 104:0.03960396 108:1 110:0.50554942 111:0.46585714 
2.82842712475 1:0.31230557 2:0.33212352 3:0.18683028 4:0.16874064 5:0.10934439 6:0.088316626 7:0.066367093 8:0.045915428 9:0.085954603 10:0.12593617 11:0.06947805 12:0.051215578 13:0.058820141 14:0.053231939 15:0.041537043 16:0.033586819 17:0.06054845 18:0.064177901 19:0.0091024312 20:0.036467335 21:0.04441756 22:0.02929485 23:0.022381611 24:0.013999309 25:0.025665399 26:0.031541652 27:0.014690633 28:0.012789492 29:0.021258209 30:0.019011407 31:0.014777048 32:0.010888351 33:0.017283097 34:0.01512271 35:0.0026788801 36:0.010110612 37:0.026529554 38:0.028689941 39:0.01780159 40:0.012875907 41:0.026961632 42:0.054701002 43:0.021085378 44:0.020739717 45:0.019011407 46:0.026875216 47:0.014431386 48:0.011666091 49:0.016937435 50:0.020912548 51:0.0018147252 52:0.012098168 53:0.022468026 54:0.016764604 55:0.015036295 56:0.008900795 57:0.017628759 58:0.019011407 59:0.010974767 60:0.0082958866 61:0.013567231 62:0.010024196 63:0.0081230557 64:0.0080366402 65:0.012098168 66:0.013307985 67:0.0020739717 68:0.0075181473 69:0.017023851 70:0.016418942 71:0.014604217 72:0.010283443 73:0.015209125 74:0.019961977 75:0.015900449 76:0.011925337 77:0.0022468026 78:0.0023332181 79:0.0019875562 80:0.0024196336 81:0.015209125 82:0.012184583 83:0.0016418942 84:0.0077773937 85:0.084507042 86:0.028169014 87:0.014084507 88:0.014084507 90:0.098591549 91:0.014084507 92:0.014084507 93:0.014084507 94:0.12676056 95:0.028169014 96:0.042253521 97:0.028169014 98:0.042253521 99:0.14084507 100:0.15492958 101:0.098591549 102:0.014084507 104:0.042253521 107:1 110:0.4324745 111:0.85194286 
2.82842712475 1:0.24531668 2:0.28099911 3:0.23907226 4:0.23461195 5:0.064285714 6:0.057142857 7:0.066071429 8:0.051785714 9:0.0375 10:0.1 11:0.073214286 12:0.082142857 13:0.076785714 14:0.05 15:0.067857143 16:0.044642857 17:0.071428571 18:0.0625 19:0.032142857 20:0.0625 21:0.016085791 22:0.010723861 23:0.021447721 24:0.0053619303 25:0.013404826 26:0.016085791 27:0.018766756 28:0.013404826 29:0.029490617 30:0.010723861 31:0.018766756 32:0.021447721 33:0.018766756 34:0.018766756 35:0.0080428954 36:0.013404826 37:0.0080428954 38:0.0080428954 39:0.0053619303 40:0.0026809651 41:0.021447721 42:0.042895442 43:0.013404826 44:0.021447721 45:0.016085791 46:0.021447721 47:0.034852547 48:0.016085791 49:0.026809651 50:0.026809651 51:0.013404826 52:0.026809651 53:0.021447721 54:0.0026809651 55:0.029490617 56:0.010723861 57:0.0053619303 58:0.0053619303 59:0.018766756 60:0.0053619303 61:0.013404826 62:0.018766756 63:0.024128686 64:0.0053619303 65:0.0080428954 66:0.016085791 67:0.0026809651 68:0.018766756 69:0.013404826 70:0.021447721 71:0.026809651 72:0.026809651 73:0.0080428954 74:0.024128686 75:0.016085791 76:0.024128686 77:0.0053619303 78:0.010723861 79:0.0026809651 81:0.021447721 82:0.016085791 83:0.0080428954 84:0.0080428954 85:0.046979866 86:0.033557047 87:0.046979866 88:0.020134228 89:0.020134228 90:0.11409396 91:0.067114094 92:0.013422819 93:0.020134228 94:0.11409396 95:0.013422819 96:0.033557047 97:0.13422819 98:0.026845638 99:0.12751678 100:0.060402685 101:0.026845638 102:0.060402685 103:0.020134228 108:1 110:0.4276392 111:0.84357857 
1.254651262913893 1:0.17322835 2:0.13910761 3:0.38713911 4:0.30052493 5:0.034120735 6:0.01312336 7:0.099737533 8:0.047244094 9:0.0052493438 10:0.039370079 11:0.05511811 12:0.049868766 13:0.065616798 14:0.020997375 15:0.17847769 16:0.094488189 17:0.047244094 18:0.05511811 19:0.081364829 20:0.11286089 23:0.019685039 24:0.0078740157 28:0.011811024 29:0.023622047 30:0.0078740157 31:0.039370079 32:0.031496063 33:0.0039370079 34:0.019685039 35:0.0039370079 36:0.011811024 40:0.0078740157 41:0.0039370079 42:0.0039370079 43:0.015748031 44:0.019685039 45:0.011811024 46:0.0078740157 47:0.043307087 48:0.015748031 49:0.0039370079 50:0.0039370079 51:0.0078740157 52:0.019685039 53:0.0078740157 54:0.011811024 55:0.043307087 56:0.015748031 58:0.0039370079 59:0.0078740157 60:0.0078740157 61:0.05511811 62:0.011811024 63:0.047244094 64:0.035433071 65:0.015748031 66:0.015748031 67:0.035433071 68:0.027559055 69:0.011811024 70:0.0039370079 71:0.015748031 72:0.023622047 73:0.0039370079 74:0.0039370079 75:0.027559055 76:0.015748031 77:0.011811024 78:0.0039370079 79:0.043307087 80:0.031496063 81:0.015748031 82:0.027559055 83:0.047244094 84:0.023622047 85:0.12 86:0.013333333 87:0.046666667 88:0.08 89:0.026666667 90:0.18 91:0.026666667 93:0.026666667 94:0.073333333 95:0.0066666667 97:0.10666667 98:0.02 99:0.12 100:0.066666667 101:0.053333333 102:0.013333333 103:0.013333333 104:0.0066666667 108:1 110:0.39524525 111:0.67302857 
2.82842712475 1:0.24577861 2:0.23499062 3:0.26454034 4:0.25469043 5:0.053470919 6:0.05065666 7:0.097560976 8:0.059099437 9:0.026266417 10:0.059099437 11:0.080675422 12:0.065666041 13:0.064727955 14:0.051594747 15:0.082551595 16:0.062851782 17:0.08630394 18:0.076923077 19:0.0065666041 20:0.075984991 21:0.0070422535 22:0.016901408 23:0.01971831 24:0.0070422535 25:0.014084507 26:0.011267606 27:0.01971831 28:0.014084507 29:0.029577465 30:0.014084507 31:0.016901408 32:0.023943662 33:0.023943662 34:0.018309859 35:0.0028169014 36:0.014084507 37:0.0084507042 38:0.0056338028 39:0.011267606 40:0.0056338028 41:0.0042253521 42:0.014084507 43:0.015492958 44:0.01971831 45:0.018309859 46:0.018309859 47:0.01971831 48:0.018309859 49:0.023943662 50:0.021126761 51:0.0028169014 52:0.021126761 53:0.015492958 54:0.015492958 55:0.01971831 56:0.0098591549 57:0.0028169014 58:0.018309859 59:0.01971831 60:0.018309859 61:0.028169014 62:0.022535211 63:0.028169014 64:0.022535211 65:0.022535211 66:0.021126761 67:0.0014084507 68:0.011267606 69:0.012676056 70:0.011267606 71:0.043661972 72:0.016901408 73:0.0098591549 74:0.014084507 75:0.01971831 76:0.021126761 77:0.0042253521 79:0.0028169014 80:0.0014084507 81:0.032394366 82:0.015492958 83:0.0042253521 84:0.030985915 85:0.048076923 86:0.048076923 87:0.019230769 88:0.057692308 89:0.0096153846 90:0.14423077 91:0.028846154 92:0.048076923 93:0.028846154 94:0.096153846 95:0.028846154 96:0.048076923 97:0.038461538 98:0.019230769 99:0.086538462 100:0.10576923 101:0.067307692 102:0.038461538 103:0.038461538 108:1 110:0.45936819 111:0.62907857 
2.82842712475 1:0.19387267 2:0.22450933 3:0.27764481 4:0.30397319 5:0.042145594 6:0.039272031 7:0.062260536 8:0.042145594 9:0.020114943 10:0.066091954 11:0.079501916 12:0.050766284 13:0.051724138 14:0.045019157 15:0.095785441 16:0.073754789 17:0.088122605 18:0.082375479 19:0.050766284 20:0.11015326 21:0.010057471 22:0.011494253 23:0.018678161 24:0.007183908 25:0.007183908 26:0.0057471264 27:0.018678161 28:0.0086206897 29:0.017241379 30:0.012931034 31:0.020114943 32:0.022988506 33:0.012931034 34:0.010057471 35:0.0043103448 36:0.021551724 37:0.007183908 38:0.007183908 39:0.007183908 40:0.0043103448 41:0.007183908 42:0.028735632 43:0.010057471 44:0.014367816 45:0.011494253 46:0.015804598 47:0.028735632 48:0.015804598 49:0.014367816 50:0.021551724 51:0.010057471 52:0.027298851 53:0.012931034 54:0.0043103448 55:0.021551724 56:0.007183908 57:0.0043103448 58:0.0086206897 59:0.020114943 60:0.018678161 61:0.027298851 62:0.012931034 63:0.028735632 64:0.025862069 65:0.018678161 66:0.024425287 67:0.011494253 68:0.041666667 69:0.010057471 70:0.012931034 71:0.017241379 72:0.022988506 73:0.007183908 74:0.012931034 75:0.022988506 76:0.022988506 78:0.0057471264 79:0.012931034 80:0.015804598 81:0.021551724 82:0.028735632 83:0.015804598 84:0.040229885 85:0.098765432 87:0.037037037 88:0.037037037 89:0.012345679 90:0.13580247 91:0.012345679 94:0.061728395 97:0.24691358 99:0.17283951 100:0.086419753 101:0.074074074 102:0.024691358 107:1 109:0.2345679 110:0.37271449 111:0.89275 
1.171560840087709 1:0.25373572 2:0.25314877 3:0.25581452 4:0.23730099 5:0.061900568 6:0.054952045 7:0.083235467 8:0.056175377 9:0.041055001 10:0.063808965 11:0.082256802 12:0.06043257 13:0.070561754 14:0.062585633 15:0.070610687 16:0.053581914 17:0.077706009 18:0.077314543 19:0.018301037 20:0.065521628 21:0.021295344 22:0.012924071 23:0.016889411 24:0.0132178 25:0.010207079 26:0.013584961 27:0.018578352 28:0.011675723 29:0.027243354 30:0.015347334 31:0.024085769 32:0.018211191 33:0.021956234 34:0.015567631 35:0.0048465267 36:0.016081657 37:0.01123513 38:0.011381994 39:0.011161698 40:0.0082244089 41:0.011381994 42:0.021589073 43:0.014980173 44:0.016301953 45:0.018211191 46:0.02577471 47:0.022763989 48:0.016228521 49:0.018358056 50:0.023424879 51:0.0035981789 52:0.016375386 53:0.01586136 54:0.012116317 55:0.025848142 56:0.014906741 57:0.010133647 58:0.012483478 59:0.025554413 60:0.01520047 61:0.020267293 62:0.014319283 63:0.019092378 64:0.014466148 65:0.018064327 66:0.016228521 67:0.0042590689 68:0.01387869 69:0.013364664 70:0.015641063 71:0.026141871 72:0.019973564 73:0.0088852989 74:0.01586136 75:0.030033779 76:0.021001616 77:0.0046996622 78:0.0048465267 79:0.0054339844 80:0.0058011455 81:0.017697166 82:0.020193861 83:0.0049199589 84:0.020120429 85:0.018292683 86:0.018292683 87:0.085365854 88:0.23170732 90:0.012195122 92:0.042682927 93:0.024390244 94:0.012195122 95:0.012195122 96:0.006097561 97:0.012195122 98:0.085365854 99:0.30487805 100:0.018292683 101:0.085365854 102:0.024390244 104:0.006097561 108:1 109:0.53658537 110:0.21019662 111:0.60710714 
2.82842712475 1:0.36383929 2:0.27008929 3:0.20535714 4:0.16071429 5:0.15625 6:0.10267857 7:0.084821429 8:0.03125 9:0.040178571 10:0.11607143 11:0.03125 12:0.0625 13:0.089285714 14:0.035714286 15:0.053571429 16:0.03125 17:0.066964286 18:0.035714286 19:0.03125 20:0.03125 21:0.067114094 22:0.020134228 23:0.040268456 24:0.013422819 25:0.0067114094 26:0.033557047 27:0.046979866 28:0.026845638 29:0.020134228 30:0.020134228 31:0.013422819 32:0.013422819 33:0.020134228 35:0.0067114094 36:0.0067114094 37:0.046979866 38:0.0067114094 39:0.040268456 41:0.013422819 42:0.033557047 43:0.0067114094 44:0.033557047 45:0.026845638 46:0.0067114094 47:0.013422819 49:0.0067114094 50:0.0067114094 51:0.0067114094 53:0.026845638 54:0.013422819 55:0.026845638 56:0.020134228 57:0.013422819 58:0.013422819 60:0.026845638 61:0.0067114094 62:0.013422819 63:0.0067114094 64:0.0067114094 65:0.0067114094 66:0.0067114094 68:0.013422819 69:0.033557047 70:0.033557047 71:0.026845638 72:0.0067114094 73:0.0067114094 74:0.020134228 75:0.013422819 76:0.033557047 77:0.0067114094 78:0.0067114094 81:0.0067114094 85:0.037037037 87:0.086419753 88:0.074074074 90:0.061728395 91:0.037037037 92:0.074074074 93:0.13580247 94:0.086419753 95:0.037037037 96:0.037037037 97:0.037037037 98:0.037037037 99:0.049382716 100:0.14814815 101:0.024691358 102:0.037037037 107:1 110:0.38471636 111:0.70127857 
0.09977262707823306 1:0.23212851 2:0.162249 3:0.28192771 4:0.32369478 5:0.048231511 6:0.02733119 7:0.083601286 8:0.081993569 9:0.02733119 10:0.035369775 11:0.04340836 12:0.053054662 13:0.07073955 14:0.051446945 15:0.064308682 16:0.096463023 17:0.077170418 18:0.049839228 19:0.090032154 20:0.099678457 21:0.012048193 22:0.0024096386 23:0.043373494 24:0.01686747 26:0.0072289157 27:0.026506024 28:0.024096386 29:0.0072289157 30:0.014457831 31:0.026506024 32:0.03373494 33:0.014457831 34:0.0072289157 35:0.012048193 36:0.01686747 37:0.0096385542 38:0.0072289157 39:0.0024096386 40:0.021686747 41:0.0024096386 42:0.014457831 43:0.014457831 44:0.014457831 45:0.0024096386 46:0.0048192771 47:0.0096385542 48:0.019277108 49:0.0048192771 50:0.0024096386 51:0.028915663 52:0.040963855 53:0.012048193 54:0.0048192771 55:0.03373494 56:0.03373494 57:0.0048192771 58:0.0024096386 59:0.021686747 60:0.024096386 61:0.0072289157 62:0.0072289157 63:0.0072289157 64:0.012048193 65:0.01686747 66:0.0024096386 67:0.026506024 68:0.077108434 69:0.0048192771 71:0.062650602 72:0.05060241 73:0.0024096386 74:0.0072289157 75:0.0096385542 76:0.01686747 77:0.0072289157 79:0.019277108 80:0.0048192771 81:0.0048192771 82:0.0096385542 83:0.024096386 84:0.01686747 85:0.13994169 86:0.014577259 87:0.032069971 88:0.043731778 89:0.032069971 90:0.037900875 91:0.06122449 92:0.034985423 93:0.04664723 94:0.04664723 95:0.032069971 96:0.023323615 97:0.058309038 98:0.078717201 99:0.06122449 100:0.12827988 101:0.04664723 102:0.043731778 103:0.0087463557 104:0.029154519 108:1 109:0.19825073 110:0.43206256 111:0.70337143 
2.82842712475 1:0.29057889 2:0.26447219 3:0.2122588 4:0.23269012 5:0.086363636 6:0.052272727 7:0.075 8:0.072727273 9:0.05 10:0.081818182 11:0.084090909 12:0.070454545 13:0.070454545 14:0.045454545 15:0.05 16:0.040909091 17:0.088636364 18:0.063636364 19:0.0090909091 20:0.059090909 21:0.020477816 22:0.027303754 23:0.017064846 24:0.020477816 25:0.013651877 26:0.020477816 27:0.020477816 28:0.023890785 29:0.044368601 30:0.017064846 31:0.010238908 32:0.017064846 33:0.010238908 34:0.017064846 35:0.0068259386 36:0.020477816 37:0.0068259386 38:0.017064846 39:0.0034129693 40:0.020477816 41:0.013651877 42:0.030716724 43:0.0068259386 44:0.013651877 45:0.0068259386 46:0.010238908 47:0.040955631 48:0.023890785 49:0.020477816 50:0.013651877 52:0.013651877 53:0.030716724 54:0.017064846 55:0.020477816 56:0.017064846 57:0.017064846 58:0.010238908 59:0.017064846 60:0.0068259386 61:0.0068259386 62:0.013651877 63:0.0068259386 64:0.0068259386 65:0.0068259386 66:0.020477816 68:0.0034129693 69:0.027303754 70:0.017064846 71:0.010238908 72:0.030716724 73:0.010238908 74:0.027303754 75:0.027303754 76:0.0068259386 77:0.0034129693 78:0.0068259386 79:0.013651877 81:0.023890785 82:0.020477816 83:0.0034129693 84:0.020477816 85:0.032921811 86:0.037037037 87:0.028806584 88:0.053497942 89:0.049382716 90:0.041152263 91:0.049382716 92:0.069958848 93:0.032921811 94:0.094650206 95:0.024691358 96:0.037037037 97:0.069958848 98:0.037037037 99:0.082304527 100:0.074074074 101:0.053497942 102:0.04526749 103:0.049382716 104:0.037037037 108:1 110:0.46348548 111:0.63954286 
2.82842712475 1:0.28359114 2:0.26539278 3:0.22505308 4:0.225963 5:0.089860352 6:0.06010929 7:0.086217365 8:0.054037644 9:0.048573163 10:0.07893139 11:0.079538555 12:0.058894961 13:0.063145112 14:0.047358834 15:0.056466302 16:0.046144505 17:0.075895568 18:0.077717061 19:0.015179114 20:0.061930783 21:0.040145985 22:0.016423358 23:0.017335766 24:0.019160584 25:0.010948905 26:0.022810219 27:0.012773723 28:0.017335766 29:0.02189781 30:0.01459854 31:0.02189781 32:0.015510949 33:0.015510949 34:0.017335766 35:0.0063868613 36:0.017335766 37:0.013686131 38:0.0045620438 39:0.010036496 40:0.0082116788 41:0.020072993 42:0.028284672 43:0.017335766 44:0.01459854 45:0.020072993 46:0.01459854 47:0.022810219 48:0.012773723 49:0.024635036 50:0.032846715 51:0.003649635 52:0.016423358 53:0.022810219 54:0.020072993 55:0.030109489 56:0.0082116788 57:0.011861314 58:0.0091240876 59:0.010948905 60:0.013686131 61:0.016423358 62:0.013686131 63:0.01459854 64:0.020072993 65:0.01459854 66:0.016423358 67:0.0045620438 68:0.011861314 69:0.020072993 70:0.016423358 71:0.020072993 72:0.015510949 73:0.0082116788 74:0.018248175 75:0.018248175 76:0.01459854 77:0.00091240876 78:0.0027372263 79:0.0054744526 81:0.020985401 82:0.031934307 83:0.0027372263 84:0.012773723 85:0.032786885 86:0.028688525 87:0.049180328 88:0.053278689 89:0.077868852 90:0.045081967 91:0.032786885 92:0.06557377 93:0.045081967 94:0.098360656 95:0.012295082 96:0.028688525 97:0.032786885 98:0.032786885 99:0.081967213 100:0.10245902 101:0.053278689 102:0.06557377 103:0.036885246 104:0.024590164 108:1 110:0.47909397 111:0.63326429 
2.82842712475 1:0.28636364 2:0.23409091 3:0.22878788 4:0.25075758 5:0.096969697 6:0.043939394 7:0.084848485 8:0.062121212 9:0.043939394 10:0.071212121 11:0.054545455 12:0.074242424 13:0.075757576 14:0.043939394 15:0.056060606 16:0.057575758 17:0.068181818 18:0.065151515 19:0.028787879 20:0.072727273 21:0.054545455 22:0.0090909091 23:0.018181818 24:0.020454545 25:0.0068181818 26:0.015909091 27:0.015909091 28:0.020454545 29:0.018181818 30:0.015909091 31:0.011363636 32:0.025 33:0.020454545 34:0.020454545 35:0.013636364 36:0.020454545 37:0.0090909091 38:0.0022727273 39:0.0090909091 40:0.0045454545 41:0.022727273 42:0.025 43:0.022727273 44:0.013636364 45:0.022727273 46:0.018181818 47:0.0068181818 48:0.015909091 49:0.025 50:0.015909091 51:0.0045454545 52:0.022727273 53:0.022727273 54:0.015909091 55:0.011363636 56:0.0090909091 57:0.0022727273 58:0.011363636 59:0.0045454545 60:0.013636364 61:0.027272727 62:0.015909091 63:0.025 64:0.022727273 65:0.020454545 66:0.013636364 67:0.0045454545 68:0.015909091 69:0.0090909091 70:0.0090909091 71:0.020454545 72:0.022727273 73:0.0090909091 74:0.013636364 75:0.013636364 76:0.027272727 77:0.013636364 78:0.0045454545 79:0.0068181818 80:0.0068181818 81:0.020454545 82:0.015909091 83:0.0045454545 84:0.018181818 85:0.028571429 86:0.034285714 87:0.022857143 88:0.085714286 89:0.057142857 90:0.04 91:0.051428571 92:0.062857143 93:0.017142857 94:0.062857143 95:0.011428571 96:0.051428571 97:0.062857143 98:0.022857143 99:0.097142857 100:0.08 101:0.074285714 102:0.051428571 103:0.04 104:0.045714286 108:1 110:0.43256262 111:0.56316429 
2.82842712475 1:0.26594789 2:0.23360288 3:0.24528302 4:0.25516622 5:0.067385445 6:0.059299191 7:0.08984726 8:0.056603774 9:0.036837376 10:0.060197664 11:0.067385445 12:0.063791554 13:0.074573226 14:0.035938904 15:0.07277628 16:0.060197664 17:0.079964061 18:0.083557951 19:0.017070979 20:0.074573226 21:0.025606469 22:0.010781671 23:0.025606469 24:0.018867925 25:0.01212938 26:0.0080862534 27:0.017520216 28:0.020215633 29:0.016172507 30:0.0053908356 31:0.025606469 32:0.022911051 33:0.016172507 34:0.01212938 35:0.0026954178 36:0.016172507 37:0.01212938 38:0.010781671 39:0.0067385445 40:0.018867925 41:0.0040431267 42:0.021563342 43:0.0094339623 44:0.025606469 45:0.0094339623 46:0.022911051 47:0.026954178 48:0.02425876 49:0.016172507 50:0.018867925 51:0.0013477089 52:0.017520216 53:0.022911051 54:0.013477089 55:0.028301887 56:0.022911051 57:0.0067385445 58:0.0040431267 59:0.016172507 60:0.016172507 61:0.014824798 62:0.0067385445 63:0.018867925 64:0.014824798 65:0.01212938 66:0.016172507 67:0.0026954178 68:0.01212938 69:0.018867925 70:0.022911051 71:0.035040431 72:0.017520216 73:0.014824798 74:0.014824798 75:0.035040431 76:0.022911051 77:0.0053908356 78:0.0013477089 79:0.0080862534 80:0.013477089 81:0.022911051 82:0.014824798 83:0.0094339623 84:0.010781671 85:0.037037037 86:0.048433048 87:0.045584046 88:0.051282051 89:0.068376068 90:0.042735043 91:0.037037037 92:0.03988604 93:0.074074074 94:0.11111111 95:0.022792023 96:0.034188034 97:0.048433048 98:0.062678063 99:0.068376068 100:0.05982906 101:0.034188034 102:0.03988604 103:0.025641026 104:0.048433048 108:1 110:0.44910326 111:0.64791429 
2.593524827993875 1:0.30747331 2:0.21637011 3:0.22491103 4:0.25124555 5:0.10683761 6:0.055555556 7:0.071225071 8:0.071225071 9:0.038461538 10:0.044159544 11:0.052706553 12:0.058404558 13:0.072649573 14:0.054131054 15:0.071225071 16:0.048433048 17:0.091168091 18:0.085470085 19:0.0085470085 20:0.06980057 21:0.049145299 22:0.014957265 23:0.023504274 24:0.021367521 25:0.012820513 26:0.0064102564 27:0.019230769 28:0.019230769 29:0.023504274 30:0.0064102564 31:0.036324786 32:0.010683761 33:0.034188034 34:0.025641026 35:0.0085470085 36:0.025641026 37:0.014957265 38:0.0064102564 39:0.0021367521 40:0.010683761 41:0.0064102564 42:0.010683761 43:0.012820513 44:0.019230769 45:0.027777778 46:0.014957265 47:0.019230769 48:0.010683761 49:0.032051282 50:0.023504274 52:0.012820513 53:0.0085470085 54:0.0021367521 55:0.010683761 56:0.0042735043 57:0.0042735043 58:0.0042735043 59:0.019230769 60:0.0085470085 61:0.032051282 62:0.010683761 63:0.012820513 64:0.025641026 65:0.02991453 66:0.010683761 67:0.0042735043 68:0.010683761 69:0.025641026 70:0.012820513 71:0.023504274 72:0.014957265 73:0.017094017 74:0.021367521 75:0.027777778 76:0.019230769 77:0.0042735043 79:0.0064102564 80:0.0021367521 81:0.014957265 82:0.025641026 83:0.0064102564 84:0.017094017 85:0.048969072 86:0.023195876 87:0.025773196 88:0.06443299 89:0.038659794 90:0.041237113 91:0.038659794 92:0.048969072 93:0.054123711 94:0.087628866 95:0.015463918 96:0.056701031 97:0.06443299 98:0.048969072 99:0.048969072 100:0.10051546 101:0.077319588 102:0.046391753 103:0.025773196 104:0.043814433 108:1 109:0.033505155 110:0.43859144 111:0.60397143 
2.82842712475 1:0.27431586 2:0.28321794 3:0.22650841 4:0.2159578 5:0.085751979 6:0.051451187 7:0.07651715 8:0.05408971 9:0.047493404 10:0.10422164 11:0.074538259 12:0.052110818 13:0.071899736 14:0.069920844 15:0.046174142 16:0.050131926 17:0.07585752 18:0.062664908 19:0.017810026 20:0.059366755 21:0.029673591 22:0.010880317 23:0.022749753 24:0.013847676 25:0.0079129575 26:0.018793274 27:0.022749753 28:0.013847676 29:0.020771513 30:0.023738872 31:0.0098911968 32:0.016815035 33:0.022749753 34:0.015825915 35:0.0019782394 36:0.011869436 37:0.021760633 38:0.015825915 39:0.015825915 40:0.0079129575 41:0.021760633 42:0.029673591 43:0.028684471 44:0.014836795 45:0.029673591 46:0.023738872 47:0.019782394 48:0.019782394 49:0.015825915 50:0.016815035 51:0.0069238378 52:0.015825915 53:0.021760633 54:0.0089020772 55:0.016815035 56:0.018793274 57:0.0089020772 58:0.018793274 59:0.013847676 60:0.010880317 61:0.012858556 62:0.014836795 63:0.0098911968 64:0.0079129575 65:0.014836795 66:0.013847676 67:0.0019782394 68:0.010880317 69:0.0098911968 70:0.011869436 71:0.03264095 72:0.016815035 73:0.013847676 74:0.018793274 75:0.022749753 76:0.0098911968 77:0.0049455984 78:0.0029673591 79:0.0089020772 80:0.0029673591 81:0.025717112 82:0.023738872 83:0.0089020772 84:0.010880317 85:0.068965517 86:0.018808777 87:0.047021944 88:0.062695925 89:0.047021944 90:0.087774295 91:0.021943574 92:0.05015674 93:0.043887147 94:0.10658307 95:0.02507837 96:0.031347962 97:0.072100313 98:0.018808777 99:0.062695925 100:0.081504702 101:0.047021944 102:0.05015674 103:0.028213166 104:0.028213166 108:1 110:0.47660942 111:0.51085 
2.82842712475 1:0.2047619 2:0.15 3:0.4047619 4:0.24047619 5:0.038095238 6:0.023809524 7:0.10952381 8:0.057142857 9:0.019047619 10:0.014285714 11:0.061904762 12:0.023809524 13:0.1 14:0.052380952 15:0.14285714 16:0.11428571 17:0.023809524 18:0.09047619 19:0.085714286 20:0.042857143 21:0.0071428571 22:0.014285714 23:0.0071428571 24:0.0071428571 28:0.0071428571 29:0.028571429 30:0.0071428571 31:0.035714286 33:0.0071428571 34:0.014285714 36:0.028571429 37:0.0071428571 39:0.0071428571 41:0.0071428571 43:0.0071428571 45:0.014285714 46:0.0071428571 47:0.035714286 48:0.014285714 49:0.0071428571 50:0.0071428571 51:0.014285714 52:0.0071428571 53:0.021428571 54:0.021428571 55:0.092857143 56:0.014285714 58:0.014285714 59:0.021428571 60:0.014285714 61:0.028571429 62:0.014285714 63:0.042857143 64:0.042857143 65:0.014285714 66:0.05 67:0.042857143 68:0.021428571 69:0.014285714 70:0.0071428571 71:0.0071428571 72:0.014285714 73:0.014285714 74:0.0071428571 75:0.028571429 76:0.0071428571 77:0.021428571 79:0.042857143 80:0.0071428571 81:0.014285714 82:0.021428571 83:0.028571429 84:0.0071428571 85:0.073529412 86:0.014705882 87:0.029411765 88:0.10294118 90:0.10294118 92:0.044117647 93:0.014705882 94:0.10294118 95:0.029411765 96:0.044117647 97:0.044117647 98:0.058823529 99:0.14705882 100:0.073529412 101:0.044117647 102:0.029411765 104:0.044117647 107:1 110:0.39769921 111:0.65732857 
2.82842712475 1:0.31043677 2:0.34268664 3:0.18664297 4:0.16023362 5:0.10462164 6:0.096495683 7:0.06297613 8:0.045454545 9:0.087353987 10:0.13306247 11:0.072879634 12:0.043169121 13:0.059421026 14:0.060182834 15:0.039867953 16:0.031742001 17:0.059928898 18:0.05916709 19:0.0063484002 20:0.037328593 21:0.040761905 22:0.028571429 23:0.018666667 24:0.0095238095 25:0.030095238 26:0.039619048 27:0.02247619 28:0.013714286 29:0.019428571 30:0.018285714 31:0.015619048 32:0.010666667 33:0.019047619 34:0.016 35:0.00038095238 36:0.0064761905 37:0.028952381 38:0.025142857 39:0.019809524 40:0.016 41:0.026666667 42:0.058285714 43:0.027047619 44:0.017904762 45:0.02552381 46:0.02552381 47:0.013714286 48:0.012571429 49:0.012571429 50:0.017904762 51:0.0011428571 52:0.011047619 53:0.021333333 54:0.012571429 55:0.013333333 56:0.008 57:0.020190476 58:0.015619048 59:0.012952381 60:0.004952381 61:0.010285714 62:0.011428571 63:0.0091428571 64:0.0087619048 65:0.0099047619 66:0.012952381 67:0.00076190476 68:0.0087619048 69:0.017142857 70:0.019047619 71:0.013333333 72:0.012190476 73:0.016 74:0.020571429 75:0.018285714 76:0.010285714 77:0.0038095238 78:0.0011428571 79:0.0015238095 80:0.0019047619 81:0.016 82:0.010666667 83:0.0015238095 84:0.0064761905 85:0.016393443 87:0.032786885 89:0.049180328 90:0.06557377 91:0.016393443 92:0.098360656 93:0.032786885 94:0.081967213 95:0.032786885 96:0.1147541 97:0.032786885 98:0.016393443 99:0.06557377 100:0.032786885 101:0.13114754 102:0.1147541 103:0.016393443 104:0.049180328 107:1 110:0.50778406 111:0.75463571 
2.82842712475 1:0.33265306 2:0.3122449 3:0.1755102 4:0.17959184 5:0.11836735 6:0.12244898 7:0.057142857 8:0.069387755 9:0.07755102 10:0.10612245 11:0.057142857 12:0.06122449 13:0.036734694 14:0.048979592 15:0.065306122 16:0.020408163 17:0.065306122 18:0.044897959 20:0.048979592 21:0.042944785 22:0.024539877 23:0.012269939 24:0.024539877 25:0.061349693 26:0.0061349693 27:0.018404908 28:0.012269939 29:0.012269939 30:0.018404908 31:0.0061349693 32:0.0061349693 33:0.030674847 34:0.018404908 37:0.024539877 38:0.049079755 40:0.0061349693 41:0.042944785 42:0.055214724 43:0.012269939 44:0.012269939 45:0.024539877 46:0.0061349693 47:0.012269939 49:0.0061349693 50:0.0061349693 52:0.012269939 53:0.024539877 55:0.0061349693 56:0.012269939 57:0.024539877 58:0.012269939 60:0.018404908 61:0.030674847 62:0.036809816 63:0.018404908 64:0.0061349693 65:0.0061349693 66:0.012269939 67:0.0061349693 68:0.0061349693 69:0.024539877 70:0.030674847 71:0.018404908 72:0.018404908 73:0.024539877 74:0.012269939 75:0.018404908 76:0.024539877 81:0.0061349693 82:0.018404908 84:0.018404908 85:0.012987013 86:0.012987013 87:0.090909091 88:0.051948052 89:0.051948052 90:0.025974026 91:0.012987013 92:0.051948052 93:0.038961039 94:0.12987013 95:0.025974026 96:0.038961039 97:0.11688312 98:0.077922078 99:0.051948052 100:0.090909091 101:0.051948052 102:0.025974026 103:0.012987013 104:0.025974026 107:1 110:0.424 111:0.31602143 
0.8420228772617835 1:0.27333333 2:0.39333333 3:0.21 4:0.12333333 5:0.06 6:0.08 7:0.08 8:0.033333333 9:0.11333333 10:0.18666667 11:0.10666667 12:0.026666667 13:0.06 14:0.066666667 15:0.04 16:0.013333333 17:0.06 18:0.02 19:0.013333333 20:0.04 21:0.01 22:0.05 24:0.01 25:0.02 26:0.1 30:0.1 31:0.01 32:0.01 33:0.03 34:0.01 37:0.04 38:0.03 39:0.02 41:0.03 42:0.07 43:0.01 44:0.02 45:0.01 46:0.03 47:0.03 51:0.02 53:0.01 54:0.01 55:0.02 58:0.02 59:0.03 61:0.06 62:0.02 64:0.01 66:0.01 70:0.02 73:0.01 74:0.02 75:0.01 76:0.01 77:0.01 81:0.02 82:0.03 84:0.02 85:0.012048193 86:0.024096386 87:0.084337349 88:0.048192771 89:0.096385542 90:0.10843373 91:0.048192771 92:0.060240964 93:0.036144578 94:0.048192771 95:0.012048193 96:0.024096386 97:0.084337349 99:0.024096386 100:0.096385542 101:0.024096386 102:0.072289157 103:0.012048193 104:0.084337349 107:1 110:0.47137631 111:0.33143571 
2.82842712475 1:0.19 2:0.37333333 3:0.19 4:0.24666667 5:0.033333333 6:0.026666667 7:0.06 8:0.04 9:0.066666667 10:0.16666667 11:0.10666667 12:0.06 13:0.053333333 14:0.066666667 15:0.013333333 16:0.053333333 17:0.066666667 18:0.086666667 19:0.013333333 20:0.086666667 21:0.01 23:0.02 24:0.01 25:0.03 26:0.01 27:0.03 29:0.01 30:0.02 31:0.01 33:0.01 34:0.05 38:0.01 40:0.01 41:0.02 42:0.07 43:0.05 44:0.04 46:0.01 47:0.01 48:0.03 49:0.01 50:0.02 51:0.01 52:0.02 53:0.01 54:0.01 55:0.02 56:0.02 57:0.01 58:0.03 59:0.04 60:0.01 61:0.01 64:0.02 65:0.01 66:0.02 68:0.01 69:0.01 70:0.01 71:0.03 73:0.02 74:0.06 75:0.01 76:0.02 81:0.03 82:0.04 84:0.03 85:0.025641026 86:0.025641026 87:0.012820513 88:0.025641026 89:0.12820513 90:0.038461538 91:0.012820513 92:0.038461538 93:0.038461538 94:0.15384615 95:0.025641026 96:0.012820513 97:0.12820513 98:0.038461538 99:0.025641026 100:0.064102564 101:0.064102564 102:0.1025641 103:0.012820513 104:0.025641026 107:1 109:0.20512821 110:0.57314815 111:0.62594286 
2.424826238759296 1:0.31488095 2:0.37261905 3:0.17321429 4:0.13928571 5:0.12619048 6:0.097619048 7:0.042857143 8:0.036904762 9:0.091666667 10:0.15 11:0.098809524 12:0.051190476 13:0.051190476 14:0.047619048 15:0.035714286 16:0.028571429 17:0.057142857 18:0.058333333 19:0.005952381 20:0.020238095 21:0.055357143 22:0.032142857 23:0.021428571 24:0.0089285714 25:0.028571429 26:0.048214286 27:0.023214286 28:0.0071428571 29:0.014285714 30:0.0125 31:0.0071428571 32:0.0089285714 33:0.016071429 34:0.026785714 36:0.0053571429 37:0.0375 38:0.032142857 39:0.0071428571 40:0.019642857 41:0.0375 42:0.058928571 43:0.033928571 44:0.023214286 45:0.019642857 46:0.019642857 47:0.019642857 48:0.016071429 49:0.025 50:0.017857143 52:0.0071428571 53:0.021428571 54:0.028571429 55:0.0089285714 56:0.0071428571 57:0.016071429 58:0.019642857 59:0.014285714 60:0.017857143 61:0.0071428571 62:0.010714286 63:0.0035714286 64:0.0017857143 65:0.021428571 66:0.0071428571 68:0.010714286 69:0.0053571429 70:0.0089285714 71:0.0089285714 72:0.0053571429 73:0.0071428571 74:0.019642857 75:0.021428571 76:0.010714286 77:0.0017857143 78:0.0035714286 79:0.0035714286 81:0.0053571429 82:0.0089285714 84:0.0017857143 85:0.033898305 86:0.10169492 87:0.016949153 88:0.050847458 89:0.050847458 90:0.050847458 91:0.050847458 92:0.050847458 93:0.033898305 94:0.11864407 95:0.016949153 96:0.06779661 97:0.016949153 98:0.033898305 99:0.033898305 100:0.084745763 102:0.050847458 103:0.050847458 104:0.084745763 106:1 110:0.50246914 111:0.52130714 
1.360416888173468 1:0.24532225 2:0.25848926 3:0.23562024 4:0.26056826 5:0.06518724 6:0.055478502 7:0.073509015 8:0.063800277 9:0.022191401 10:0.083217753 11:0.061026352 12:0.081830791 13:0.063800277 14:0.047156727 15:0.05963939 16:0.05963939 17:0.081830791 18:0.083217753 19:0.047156727 20:0.051317614 21:0.027027027 22:0.014553015 23:0.014553015 24:0.0062370062 25:0.0062370062 26:0.01039501 27:0.016632017 28:0.014553015 29:0.020790021 30:0.0041580042 31:0.029106029 32:0.027027027 33:0.022869023 34:0.01039501 35:0.01039501 36:0.0083160083 37:0.0020790021 38:0.0083160083 39:0.0083160083 40:0.018711019 41:0.0041580042 42:0.024948025 43:0.024948025 44:0.020790021 45:0.0041580042 46:0.01039501 47:0.012474012 48:0.014553015 49:0.03950104 50:0.04989605 51:0.016632017 52:0.024948025 53:0.018711019 54:0.014553015 55:0.022869023 56:0.020790021 57:0.0083160083 58:0.020790021 59:0.012474012 60:0.01039501 61:0.014553015 62:0.0083160083 63:0.01039501 64:0.024948025 65:0.014553015 66:0.012474012 67:0.018711019 68:0.016632017 69:0.020790021 70:0.016632017 71:0.016632017 72:0.014553015 73:0.0041580042 74:0.024948025 75:0.012474012 76:0.020790021 77:0.01039501 78:0.012474012 79:0.01039501 80:0.0020790021 81:0.029106029 82:0.01039501 83:0.0041580042 84:0.012474012 85:0.058181818 86:0.0036363636 87:0.04 88:0.054545455 89:0.021818182 90:0.025454545 91:0.043636364 92:0.04 93:0.043636364 94:0.065454545 95:0.029090909 96:0.025454545 97:0.065454545 98:0.058181818 99:0.098181818 100:0.16727273 101:0.061818182 102:0.069090909 104:0.029090909 108:1 109:0.072727273 110:0.41569665 111:0.75672857 
2.809326812918873 1:0.23931624 2:0.22574158 3:0.26696833 4:0.26797386 5:0.071428571 6:0.048289738 7:0.044265594 8:0.072434608 9:0.04527163 10:0.067404427 11:0.056338028 12:0.054325956 13:0.064386318 14:0.054325956 15:0.089537223 16:0.062374245 17:0.061368209 18:0.058350101 19:0.072434608 20:0.077464789 21:0.031674208 22:0.012066365 23:0.012066365 24:0.019607843 25:0.0015082956 26:0.018099548 27:0.012066365 28:0.027149321 29:0.010558069 30:0.0090497738 31:0.013574661 32:0.015082956 33:0.019607843 34:0.013574661 35:0.019607843 36:0.025641026 37:0.0090497738 38:0.0075414781 39:0.0075414781 40:0.016591252 41:0.015082956 42:0.02413273 43:0.012066365 44:0.018099548 45:0.015082956 46:0.015082956 47:0.016591252 48:0.012066365 49:0.010558069 50:0.010558069 51:0.0090497738 52:0.016591252 53:0.02413273 54:0.015082956 55:0.016591252 56:0.010558069 57:0.012066365 58:0.013574661 59:0.021116139 60:0.0075414781 61:0.018099548 62:0.0090497738 63:0.022624434 64:0.018099548 65:0.0090497738 66:0.0060331825 67:0.025641026 68:0.028657617 69:0.010558069 70:0.015082956 71:0.025641026 72:0.016591252 73:0.0045248869 74:0.015082956 75:0.027149321 76:0.022624434 77:0.0075414781 78:0.015082956 79:0.028657617 80:0.018099548 81:0.0075414781 82:0.010558069 83:0.028657617 84:0.012066365 85:0.092105263 86:0.016447368 87:0.029605263 88:0.049342105 89:0.032894737 90:0.092105263 91:0.026315789 92:0.039473684 93:0.052631579 94:0.078947368 95:0.0065789474 96:0.032894737 97:0.065789474 98:0.039473684 99:0.11842105 100:0.078947368 101:0.069078947 102:0.039473684 103:0.016447368 104:0.023026316 108:1 110:0.42272504 111:0.81323571 
2.82842712475 1:0.25243312 2:0.27328847 3:0.25387909 4:0.22039931 5:0.076135921 6:0.055391802 7:0.076469607 8:0.045381236 9:0.045325621 10:0.086869473 11:0.085423503 12:0.058283744 13:0.061843057 14:0.055169345 15:0.075802236 16:0.056893387 17:0.068183082 18:0.07324398 19:0.020354819 20:0.059229186 21:0.03036623 22:0.016601318 23:0.016351047 24:0.011262201 25:0.010594811 26:0.018102945 27:0.016100776 28:0.011595896 29:0.019938266 30:0.018019521 31:0.022691249 32:0.017435555 33:0.012346709 34:0.013848336 35:0.0044214566 36:0.01192959 37:0.012346709 38:0.012346709 39:0.010678235 40:0.0090931843 41:0.015016268 42:0.035288229 43:0.018686911 44:0.015016268 45:0.020855927 46:0.020772504 47:0.024693418 48:0.014682573 49:0.016601318 50:0.021189622 51:0.0046717277 52:0.01710186 53:0.017685826 54:0.013014099 55:0.024109452 56:0.011429048 57:0.01034454 58:0.016935013 59:0.019521148 60:0.011095353 61:0.020355385 62:0.016267623 63:0.019687995 64:0.018603487 65:0.015183115 66:0.019187453 67:0.0059230833 68:0.016851589 69:0.016684742 70:0.013347793 71:0.02294152 72:0.016017352 73:0.0089263369 74:0.0193543 75:0.027029282 76:0.018937182 77:0.0043380329 78:0.0042546092 79:0.0072578627 80:0.0055893885 81:0.019854843 82:0.019771419 83:0.0052556937 84:0.013598065 85:0.052631579 86:0.037593985 87:0.052631579 88:0.022556391 89:0.090225564 90:0.052631579 91:0.022556391 92:0.030075188 93:0.037593985 94:0.082706767 95:0.030075188 96:0.015037594 97:0.097744361 98:0.037593985 99:0.07518797 100:0.11278195 101:0.022556391 102:0.052631579 103:0.045112782 104:0.030075188 108:1 110:0.4775516 111:0.64582143 
2.82842712475 1:0.25976312 2:0.24455826 3:0.2503201 4:0.24535851 5:0.072023047 6:0.044494238 7:0.084507042 8:0.052496799 9:0.042893726 10:0.064660691 11:0.079705506 12:0.067861716 13:0.069142125 14:0.048335467 15:0.067541613 16:0.056017926 17:0.081946223 18:0.076504481 19:0.027848912 20:0.064020487 21:0.023535062 22:0.010566763 23:0.026416907 24:0.013448607 25:0.010566763 26:0.0091258405 27:0.022574448 28:0.0081652257 29:0.027857829 30:0.018731988 31:0.027377522 32:0.025936599 33:0.022574448 34:0.019692603 35:0.0067243036 36:0.013928915 37:0.013928915 38:0.0086455331 39:0.0091258405 40:0.0062439962 41:0.0081652257 42:0.021613833 43:0.012487992 44:0.020653218 45:0.021613833 46:0.023054755 47:0.023535062 48:0.016330451 49:0.019692603 50:0.025456292 51:0.0038424592 52:0.020653218 53:0.016330451 54:0.010086455 55:0.019212296 56:0.01104707 57:0.0076849183 58:0.01104707 59:0.014889529 60:0.0096061479 61:0.015850144 62:0.010086455 63:0.021133525 64:0.014409222 65:0.017771374 66:0.018731988 67:0.0096061479 68:0.014409222 69:0.0129683 70:0.015369837 71:0.02401537 72:0.016330451 73:0.0091258405 74:0.017291066 75:0.025456292 76:0.024495677 77:0.0043227666 78:0.004803074 79:0.0081652257 80:0.0038424592 81:0.023054755 82:0.021133525 83:0.0076849183 84:0.017771374 85:0.041284404 86:0.044342508 87:0.051987768 88:0.067278287 89:0.032110092 90:0.076452599 91:0.041284404 92:0.039755352 93:0.068807339 94:0.067278287 95:0.024464832 96:0.027522936 97:0.074923547 98:0.042813456 99:0.071865443 100:0.087155963 101:0.050458716 102:0.039755352 103:0.006116208 104:0.044342508 108:1 110:0.41174165 111:0.60082857 
1.701628142977207 1:0.29561015 2:0.31776077 3:0.18284333 4:0.20378574 5:0.10471204 6:0.080144986 7:0.06725735 8:0.048328635 9:0.062021748 10:0.11437777 11:0.057994362 12:0.071284736 13:0.057591623 14:0.058799839 15:0.028594442 16:0.036246476 17:0.066451873 18:0.076520338 19:0.030608135 20:0.039065646 21:0.035649547 22:0.025377644 23:0.022356495 24:0.016918429 25:0.010271903 26:0.021752266 27:0.017522659 28:0.018731118 29:0.021752266 30:0.013293051 31:0.0078549849 32:0.012084592 33:0.013897281 34:0.019939577 35:0.0048338369 36:0.0096676737 37:0.023564955 38:0.03141994 39:0.01510574 40:0.014501511 41:0.020543807 42:0.035045317 43:0.019939577 44:0.029607251 45:0.028398792 46:0.019335347 47:0.013293051 48:0.011480363 49:0.022960725 50:0.035649547 51:0.013293051 52:0.016314199 53:0.022960725 54:0.013293051 55:0.017522659 56:0.0090634441 57:0.0096676737 58:0.018126888 59:0.011480363 60:0.0090634441 61:0.0084592145 62:0.0096676737 63:0.0042296073 64:0.0072507553 65:0.011480363 66:0.01510574 67:0.0012084592 68:0.0042296073 69:0.023564955 70:0.021752266 71:0.016918429 72:0.012688822 73:0.01570997 74:0.021752266 75:0.013293051 76:0.010876133 77:0.010271903 78:0.0078549849 79:0.0048338369 80:0.0066465257 81:0.013293051 82:0.010271903 83:0.0054380665 84:0.0096676737 85:0.011235955 86:0.011235955 88:0.02247191 89:0.13483146 90:0.033707865 91:0.033707865 92:0.04494382 93:0.033707865 94:0.15730337 95:0.056179775 96:0.02247191 97:0.056179775 98:0.078651685 99:0.078651685 100:0.078651685 101:0.056179775 102:0.056179775 103:0.011235955 104:0.02247191 107:1 110:0.53014049 111:0.84671429 
2.82842712475 1:0.27581582 2:0.21054984 3:0.25391149 4:0.25972284 5:0.069767442 6:0.031305903 7:0.10912343 8:0.064400716 9:0.051878354 10:0.043828265 11:0.042039356 12:0.071556351 13:0.092128801 14:0.056350626 15:0.070661896 16:0.034883721 17:0.063506261 18:0.07960644 19:0.032200358 20:0.086762075 21:0.020134228 22:0.020134228 23:0.044295302 24:0.017449664 25:0.0013422819 26:0.0026845638 27:0.016107383 28:0.0053691275 29:0.0026845638 30:0.0040268456 31:0.036241611 32:0.0013422819 33:0.036241611 34:0.0053691275 35:0.0013422819 36:0.016107383 37:0.0040268456 38:0.018791946 39:0.018791946 40:0.026845638 41:0.0013422819 42:0.010738255 43:0.012080537 44:0.046979866 45:0.0026845638 46:0.02147651 47:0.020134228 48:0.0013422819 49:0.0013422819 50:0.020134228 51:0.0013422819 52:0.0026845638 53:0.0080536913 54:0.018791946 55:0.024161074 56:0.037583893 57:0.0026845638 58:0.010738255 59:0.022818792 60:0.0053691275 61:0.032214765 62:0.010738255 63:0.018791946 64:0.020134228 65:0.0040268456 66:0.016107383 68:0.020134228 69:0.044295302 70:0.0026845638 71:0.048322148 72:0.024161074 73:0.033557047 74:0.0026845638 75:0.020134228 76:0.053691275 77:0.0053691275 78:0.0013422819 79:0.0013422819 81:0.018791946 82:0.0040268456 83:0.044295302 84:0.0013422819 85:0.041666667 86:0.016666667 87:0.05 88:0.025 89:0.058333333 90:0.091666667 91:0.016666667 93:0.058333333 94:0.13333333 95:0.025 96:0.041666667 97:0.11666667 98:0.083333333 99:0.058333333 100:0.025 101:0.05 102:0.025 103:0.025 104:0.058333333 108:1 110:0.42231638 111:0.68767143 
0.1077990245288909 1:0.30313589 2:0.26132404 3:0.24041812 4:0.19512195 5:0.076655052 6:0.097560976 7:0.097560976 8:0.052264808 9:0.073170732 10:0.06271777 11:0.055749129 12:0.06271777 13:0.073170732 14:0.052264808 15:0.069686411 16:0.034843206 17:0.059233449 18:0.055749129 19:0.027874564 20:0.048780488 21:0.02617801 22:0.041884817 23:0.015706806 24:0.031413613 25:0.020942408 26:0.015706806 27:0.0052356021 28:0.015706806 29:0.015706806 30:0.010471204 31:0.036649215 32:0.015706806 33:0.015706806 34:0.0052356021 36:0.015706806 37:0.031413613 38:0.031413613 39:0.015706806 41:0.0052356021 42:0.031413613 43:0.0052356021 44:0.015706806 45:0.020942408 46:0.0052356021 47:0.062827225 48:0.020942408 49:0.02617801 50:0.020942408 52:0.0052356021 53:0.020942408 54:0.010471204 55:0.015706806 56:0.0052356021 57:0.015706806 58:0.010471204 59:0.0052356021 60:0.010471204 61:0.020942408 62:0.0052356021 63:0.015706806 64:0.015706806 65:0.015706806 66:0.010471204 67:0.0052356021 68:0.0052356021 69:0.015706806 70:0.031413613 71:0.02617801 73:0.020942408 74:0.015706806 75:0.010471204 76:0.0052356021 77:0.010471204 78:0.010471204 79:0.010471204 80:0.015706806 81:0.015706806 82:0.020942408 83:0.010471204 84:0.0052356021 85:0.08 86:0.0066666667 87:0.053333333 88:0.033333333 89:0.04 90:0.15333333 91:0.033333333 92:0.066666667 93:0.013333333 94:0.093333333 95:0.02 96:0.06 97:0.026666667 98:0.04 99:0.093333333 100:0.073333333 101:0.026666667 102:0.033333333 103:0.013333333 104:0.04 108:1 110:0.45743243 111:0.67616429 
2.82842712475 1:0.28281506 2:0.34484452 3:0.19590835 4:0.17643208 5:0.080851064 6:0.09198036 7:0.055973813 8:0.052700491 9:0.083469722 10:0.12471358 11:0.08314239 12:0.060556465 13:0.0599018 14:0.059574468 15:0.041898527 16:0.031423895 17:0.0599018 18:0.061538462 19:0.018003273 20:0.034369885 21:0.027013752 22:0.027504912 23:0.018172888 24:0.012278978 25:0.025540275 26:0.02848723 27:0.02259332 28:0.017681729 29:0.013752456 30:0.023084479 31:0.014243615 32:0.0068762279 33:0.012770138 34:0.016208251 35:0.0029469548 36:0.010314342 37:0.018172888 38:0.031925344 39:0.018172888 40:0.016208251 41:0.02848723 42:0.047151277 43:0.027013752 44:0.027996071 45:0.022102161 46:0.024557957 47:0.012278978 48:0.016208251 49:0.025540275 50:0.020137525 51:0.0088408644 52:0.012770138 53:0.020137525 54:0.017681729 55:0.018172888 56:0.010805501 57:0.012770138 58:0.019155206 59:0.013752456 60:0.01129666 61:0.014243615 62:0.013261297 63:0.007367387 64:0.0063850688 65:0.010805501 66:0.0093320236 67:0.0034381139 68:0.0098231827 69:0.014243615 70:0.021611002 71:0.0083497053 72:0.010314342 73:0.016208251 74:0.019155206 75:0.013261297 76:0.010314342 77:0.0049115914 78:0.0044204322 79:0.0058939096 80:0.0034381139 81:0.011787819 82:0.011787819 83:0.0019646365 84:0.0068762279 85:0.059405941 86:0.02970297 87:0.059405941 88:0.079207921 89:0.03960396 90:0.02970297 91:0.01980198 92:0.04950495 93:0.079207921 94:0.10891089 95:0.01980198 96:0.02970297 97:0.01980198 98:0.04950495 99:0.099009901 100:0.059405941 101:0.04950495 102:0.04950495 103:0.01980198 104:0.04950495 108:1 110:0.43572765 111:0.65628571 
2.82842712475 1:0.24645583 2:0.25408942 3:0.23882225 4:0.2606325 5:0.06768559 6:0.050218341 7:0.065502183 8:0.058951965 9:0.050218341 10:0.061135371 11:0.06768559 12:0.093886463 13:0.07860262 14:0.061135371 15:0.058951965 16:0.052401747 17:0.052401747 18:0.063318777 19:0.034934498 20:0.082969432 21:0.029508197 22:0.016393443 23:0.019672131 24:0.0098360656 25:0.032786885 26:0.006557377 27:0.0098360656 28:0.019672131 29:0.006557377 30:0.006557377 31:0.0098360656 32:0.013114754 33:0.02295082 34:0.006557377 35:0.0098360656 36:0.0098360656 39:0.006557377 40:0.019672131 41:0.0098360656 42:0.02295082 43:0.016393443 44:0.032786885 45:0.0032786885 46:0.019672131 47:0.019672131 48:0.006557377 49:0.0098360656 50:0.026229508 51:0.026229508 52:0.016393443 53:0.02295082 54:0.019672131 55:0.019672131 56:0.016393443 57:0.013114754 58:0.02295082 59:0.02295082 60:0.026229508 61:0.019672131 62:0.016393443 63:0.02295082 64:0.0032786885 65:0.013114754 66:0.016393443 67:0.006557377 68:0.02295082 69:0.013114754 70:0.013114754 71:0.019672131 72:0.019672131 73:0.0098360656 74:0.006557377 75:0.02295082 76:0.036065574 77:0.019672131 78:0.0032786885 80:0.0098360656 81:0.032786885 82:0.013114754 83:0.019672131 84:0.0098360656 85:0.095454545 86:0.040909091 87:0.022727273 88:0.059090909 89:0.027272727 90:0.068181818 91:0.040909091 92:0.036363636 93:0.022727273 94:0.090909091 96:0.031818182 97:0.086363636 98:0.022727273 99:0.13181818 100:0.10454545 101:0.054545455 102:0.036363636 103:0.0045454545 104:0.022727273 108:1 110:0.43086986 111:0.75672857 
2.82842712475 1:0.28597058 2:0.29942591 3:0.20308576 4:0.21151776 5:0.090778615 6:0.08934338 7:0.053821313 8:0.059921062 9:0.070685325 10:0.087908145 11:0.078579117 12:0.064585576 13:0.044492286 14:0.056332975 15:0.048080373 16:0.044133477 17:0.07212056 18:0.06350915 19:0.032651597 20:0.043057051 21:0.031216362 22:0.019375673 23:0.014531755 24:0.016146394 25:0.026372443 26:0.028525296 27:0.01883746 28:0.022604952 29:0.014531755 30:0.016684607 31:0.013993541 32:0.012917115 33:0.021528525 34:0.016146394 35:0.0069967707 36:0.01022605 37:0.02583423 38:0.023681378 39:0.015608181 40:0.010764263 41:0.016146394 42:0.02744887 43:0.021528525 44:0.023681378 45:0.013993541 46:0.024219591 47:0.015069968 48:0.01883746 49:0.018299247 50:0.024219591 51:0.012378902 52:0.015069968 53:0.015069968 54:0.016146394 55:0.012917115 56:0.0096878364 57:0.01722282 58:0.016146394 59:0.014531755 60:0.013455328 61:0.016146394 62:0.0064585576 63:0.0069967707 64:0.0096878364 65:0.017761033 66:0.010764263 67:0.0053821313 68:0.010764263 69:0.020990312 70:0.021528525 71:0.015069968 72:0.012917115 73:0.013993541 74:0.015608181 75:0.01722282 76:0.012917115 77:0.0069967707 78:0.0043057051 79:0.0091496233 80:0.0096878364 81:0.0096878364 82:0.013993541 83:0.01022605 84:0.0091496233 85:0.028985507 86:0.028985507 87:0.028985507 88:0.014492754 89:0.028985507 90:0.043478261 91:0.014492754 92:0.057971014 93:0.057971014 94:0.17391304 95:0.014492754 96:0.028985507 97:0.057971014 98:0.028985507 99:0.057971014 100:0.057971014 101:0.15942029 102:0.086956522 104:0.028985507 107:1 110:0.52957435 111:0.73162143 
2.82842712475 1:0.33522727 2:0.28787879 3:0.2092803 4:0.16761364 5:0.12689394 6:0.088068182 7:0.079545455 8:0.055871212 9:0.068181818 10:0.089015152 11:0.071022727 12:0.046401515 13:0.065340909 14:0.060606061 15:0.050189394 16:0.033143939 17:0.059659091 18:0.06344697 19:0.0085227273 20:0.034090909 21:0.058238636 22:0.028409091 23:0.018465909 24:0.014204545 25:0.026988636 26:0.039772727 27:0.0042613636 28:0.0071022727 29:0.025568182 30:0.015625 31:0.018465909 32:0.015625 33:0.021306818 34:0.021306818 35:0.0042613636 36:0.011363636 37:0.021306818 38:0.024147727 39:0.0085227273 40:0.0099431818 41:0.019886364 42:0.035511364 43:0.012784091 44:0.0085227273 45:0.03125 46:0.022727273 47:0.015625 48:0.0071022727 49:0.015625 50:0.019886364 52:0.0071022727 53:0.022727273 54:0.015625 55:0.018465909 56:0.0085227273 57:0.018465909 58:0.017045455 59:0.014204545 60:0.0099431818 61:0.032670455 62:0.0085227273 63:0.0071022727 64:0.024147727 65:0.015625 66:0.012784091 67:0.0042613636 68:0.0042613636 69:0.026988636 70:0.018465909 71:0.012784091 72:0.0042613636 73:0.0071022727 74:0.03125 75:0.012784091 76:0.012784091 77:0.0042613636 78:0.0028409091 79:0.0028409091 80:0.0014204545 81:0.015625 82:0.011363636 83:0.0028409091 84:0.0071022727 85:0.055555556 87:0.0625 88:0.11805556 89:0.041666667 91:0.020833333 92:0.055555556 93:0.20138889 94:0.076388889 95:0.048611111 96:0.048611111 97:0.027777778 98:0.069444444 99:0.041666667 100:0.055555556 101:0.034722222 102:0.027777778 104:0.013888889 108:1 109:0.20138889 110:0.35863328 111:0.73475714 
1.287889681496091 1:0.19114688 2:0.19768612 3:0.31488934 4:0.29627767 5:0.041247485 6:0.019114688 7:0.068410463 8:0.049295775 9:0.023138833 10:0.032193159 11:0.10663984 12:0.05331992 13:0.054325956 14:0.049295775 15:0.10060362 16:0.10060362 17:0.085513078 18:0.079476861 19:0.049295775 20:0.087525151 21:0.018126888 22:0.001510574 23:0.0045317221 24:0.001510574 26:0.003021148 27:0.0090634441 28:0.001510574 29:0.013595166 30:0.0060422961 31:0.010574018 32:0.019637462 33:0.001510574 34:0.0075528701 35:0.003021148 36:0.0090634441 37:0.0045317221 38:0.001510574 39:0.001510574 40:0.003021148 41:0.0045317221 42:0.003021148 43:0.012084592 44:0.0060422961 45:0.027190332 46:0.021148036 47:0.024169184 48:0.012084592 49:0.003021148 50:0.013595166 51:0.003021148 52:0.0075528701 53:0.018126888 54:0.0045317221 55:0.019637462 56:0.0075528701 57:0.012084592 58:0.0090634441 59:0.018126888 60:0.012084592 61:0.048338369 62:0.024169184 63:0.03021148 64:0.042296073 65:0.028700906 66:0.040785498 67:0.018126888 68:0.013595166 69:0.024169184 70:0.028700906 71:0.028700906 72:0.02265861 73:0.016616314 74:0.034743202 75:0.028700906 76:0.016616314 77:0.028700906 78:0.021148036 79:0.0090634441 80:0.0090634441 81:0.021148036 82:0.03776435 83:0.03021148 84:0.036253776 85:0.09 86:0.044 87:0.08 88:0.068 89:0.044 90:0.056 91:0.024 92:0.026 93:0.036 94:0.12 95:0.014 96:0.012 97:0.048 98:0.026 99:0.082 100:0.058 101:0.038 102:0.086 103:0.01 104:0.038 108:1 110:0.48705191 111:0.37768571 
2.479544073066835 1:0.15384615 2:0.17647059 3:0.34841629 4:0.32126697 5:0.036363636 6:0.0090909091 7:0.090909091 8:0.045454545 9:0.027272727 10:0.027272727 11:0.045454545 12:0.054545455 13:0.036363636 14:0.072727273 15:0.12727273 16:0.11818182 17:0.027272727 18:0.081818182 19:0.081818182 20:0.11818182 23:0.02739726 24:0.01369863 27:0.01369863 28:0.01369863 29:0.01369863 30:0.01369863 31:0.01369863 32:0.04109589 33:0.01369863 36:0.02739726 41:0.01369863 43:0.02739726 44:0.02739726 47:0.01369863 48:0.04109589 52:0.01369863 53:0.01369863 54:0.01369863 56:0.01369863 60:0.04109589 61:0.02739726 62:0.02739726 63:0.01369863 64:0.082191781 66:0.04109589 67:0.082191781 69:0.01369863 70:0.01369863 71:0.02739726 72:0.01369863 75:0.04109589 76:0.068493151 77:0.01369863 78:0.02739726 79:0.04109589 80:0.02739726 84:0.02739726 85:0.10958904 86:0.02739726 87:0.04109589 88:0.04109589 89:0.054794521 90:0.15068493 93:0.02739726 94:0.02739726 96:0.01369863 97:0.02739726 98:0.04109589 99:0.12328767 100:0.1369863 101:0.068493151 102:0.054794521 103:0.01369863 104:0.04109589 107:1 110:0.41982264 111:0.72743571 
2.82842712475 1:0.24050633 2:0.23206751 3:0.28270042 4:0.24472574 5:0.059322034 6:0.059322034 7:0.11864407 8:0.050847458 10:0.06779661 11:0.059322034 12:0.059322034 13:0.042372881 14:0.059322034 15:0.11864407 16:0.042372881 17:0.084745763 18:0.093220339 19:0.0084745763 20:0.076271186 21:0.012658228 24:0.025316456 26:0.012658228 27:0.012658228 29:0.012658228 30:0.012658228 31:0.063291139 32:0.012658228 33:0.025316456 36:0.037974684 41:0.012658228 42:0.025316456 43:0.012658228 44:0.012658228 45:0.037974684 46:0.037974684 47:0.075949367 48:0.025316456 49:0.012658228 50:0.012658228 52:0.012658228 53:0.037974684 55:0.025316456 56:0.037974684 59:0.012658228 60:0.012658228 61:0.012658228 62:0.025316456 63:0.025316456 64:0.012658228 65:0.012658228 69:0.037974684 70:0.063291139 71:0.025316456 73:0.012658228 74:0.025316456 75:0.012658228 76:0.012658228 82:0.025316456 83:0.012658228 84:0.050632911 85:0.053333333 86:0.04 87:0.013333333 88:0.04 89:0.053333333 90:0.17333333 91:0.013333333 92:0.053333333 93:0.08 94:0.04 95:0.013333333 96:0.013333333 97:0.10666667 98:0.026666667 99:0.026666667 100:0.08 101:0.053333333 102:0.08 103:0.013333333 104:0.026666667 107:1 110:0.4891933 111:0.66884286 
1.673481166877326 1:0.19767442 2:0.22093023 3:0.34883721 4:0.23255814 5:0.031007752 6:0.031007752 7:0.054263566 8:0.046511628 9:0.007751938 10:0.069767442 11:0.10077519 12:0.03875969 13:0.10852713 14:0.07751938 15:0.12403101 16:0.054263566 17:0.085271318 18:0.046511628 19:0.054263566 20:0.069767442 22:0.011627907 24:0.011627907 26:0.011627907 29:0.011627907 30:0.011627907 31:0.046511628 32:0.023255814 34:0.011627907 35:0.023255814 36:0.011627907 38:0.011627907 42:0.023255814 43:0.023255814 45:0.023255814 46:0.046511628 47:0.034883721 48:0.034883721 52:0.011627907 53:0.023255814 54:0.034883721 55:0.046511628 56:0.011627907 57:0.011627907 58:0.023255814 59:0.011627907 60:0.011627907 62:0.011627907 63:0.058139535 64:0.023255814 65:0.011627907 67:0.011627907 68:0.011627907 69:0.046511628 70:0.011627907 71:0.023255814 74:0.023255814 75:0.034883721 76:0.011627907 77:0.023255814 78:0.011627907 79:0.023255814 80:0.023255814 81:0.034883721 82:0.023255814 84:0.023255814 85:0.11111111 86:0.027777778 87:0.027777778 88:0.041666667 89:0.041666667 90:0.16666667 91:0.013888889 92:0.083333333 94:0.069444444 96:0.069444444 97:0.055555556 98:0.041666667 99:0.097222222 100:0.027777778 101:0.013888889 102:0.097222222 103:0.013888889 107:1 110:0.51470899 111:0.63117143 
2.751303479580332 1:0.18110236 2:0.25590551 3:0.30708661 4:0.25590551 5:0.023622047 6:0.05511811 7:0.094488189 8:0.031496063 9:0.031496063 10:0.039370079 11:0.11811024 12:0.062992126 13:0.031496063 14:0.031496063 15:0.1023622 16:0.094488189 17:0.070866142 18:0.13385827 19:0.039370079 20:0.039370079 23:0.035714286 24:0.011904762 26:0.011904762 27:0.011904762 29:0.011904762 30:0.035714286 32:0.011904762 33:0.011904762 34:0.011904762 38:0.011904762 40:0.011904762 44:0.023809524 45:0.035714286 46:0.011904762 47:0.047619048 48:0.05952381 50:0.035714286 52:0.011904762 53:0.011904762 54:0.023809524 55:0.011904762 57:0.011904762 59:0.011904762 60:0.011904762 61:0.05952381 62:0.023809524 64:0.071428571 65:0.035714286 66:0.083333333 67:0.011904762 69:0.023809524 70:0.011904762 71:0.011904762 72:0.011904762 74:0.05952381 76:0.047619048 78:0.011904762 80:0.011904762 83:0.011904762 84:0.023809524 85:0.1547619 86:0.023809524 87:0.05952381 88:0.047619048 89:0.035714286 90:0.047619048 93:0.023809524 94:0.16666667 95:0.047619048 96:0.011904762 97:0.035714286 98:0.047619048 99:0.05952381 100:0.10714286 101:0.035714286 102:0.083333333 104:0.011904762 107:1 110:0.53500452 111:0.326 
2.82842712475 1:0.23384913 2:0.21837524 3:0.27369439 4:0.27408124 5:0.058436533 6:0.040247678 7:0.082043344 8:0.048374613 9:0.029411765 10:0.049922601 11:0.066950464 12:0.061145511 13:0.068885449 14:0.052631579 15:0.095201238 16:0.062306502 17:0.081656347 18:0.086687307 19:0.024380805 20:0.091718266 21:0.015098722 22:0.0075493612 23:0.016260163 24:0.016840883 25:0.0058072009 26:0.0092915215 27:0.012775842 28:0.012775842 29:0.016260163 30:0.015098722 31:0.032520325 32:0.019163763 33:0.017421603 34:0.016840883 35:0.0052264808 36:0.015098722 37:0.0081300813 38:0.0034843206 39:0.006387921 40:0.006387921 41:0.0034843206 42:0.014518002 43:0.0081300813 44:0.013356562 45:0.022648084 46:0.011614402 47:0.023228804 48:0.021486643 49:0.019744483 50:0.025551684 51:0.0052264808 52:0.019163763 53:0.013937282 54:0.014518002 55:0.024390244 56:0.016840883 57:0.0092915215 58:0.0092915215 59:0.018002323 60:0.013937282 61:0.021486643 62:0.016260163 63:0.029036005 64:0.027293844 65:0.018583043 66:0.024390244 67:0.0052264808 68:0.022067364 69:0.017421603 70:0.015679443 71:0.036004646 72:0.012775842 73:0.012775842 74:0.019163763 75:0.020905923 76:0.020905923 77:0.0069686411 78:0.0052264808 79:0.0081300813 80:0.0029036005 81:0.027293844 82:0.029616725 83:0.006387921 84:0.026713124 85:0.066666667 86:0.033333333 87:0.033333333 88:0.011111111 89:0.011111111 90:0.055555556 91:0.044444444 92:0.022222222 93:0.022222222 94:0.11111111 95:0.022222222 96:0.011111111 97:0.077777778 98:0.033333333 99:0.12222222 100:0.1 101:0.088888889 102:0.044444444 103:0.066666667 104:0.022222222 107:1 110:0.44381313 111:0.83102143 
0.7471953845508611 1:0.30361596 2:0.28304239 3:0.18485037 4:0.22849127 5:0.099127182 6:0.071072319 7:0.067331671 8:0.061097257 9:0.058603491 10:0.081047382 11:0.057356608 12:0.085411471 13:0.074189526 14:0.037406484 15:0.033042394 16:0.048004988 17:0.076683292 18:0.094139651 19:0.019326683 20:0.036159601 21:0.027128157 22:0.014967259 23:0.018709074 24:0.04303087 25:0.013096352 26:0.029934518 27:0.015902713 28:0.023386342 29:0.022450889 30:0.018709074 31:0.014031805 32:0.016838167 33:0.019644528 34:0.038353601 35:0.0046772685 36:0.010289991 37:0.012160898 38:0.011225444 39:0.021515435 40:0.0028063611 41:0.030869972 42:0.018709074 43:0.0065481759 44:0.023386342 45:0.019644528 46:0.011225444 47:0.012160898 48:0.012160898 49:0.028999065 50:0.029934518 51:0.013096352 52:0.010289991 53:0.026192703 54:0.013096352 55:0.021515435 56:0.0065481759 57:0.0056127222 58:0.013096352 59:0.014967259 60:0.0046772685 61:0.0084190833 62:0.0037418148 63:0.0074836296 64:0.0056127222 65:0.012160898 66:0.018709074 67:0.0028063611 68:0.0074836296 69:0.014967259 70:0.028063611 71:0.022450889 72:0.0084190833 73:0.019644528 74:0.016838167 75:0.033676333 76:0.033676333 77:0.0018709074 78:0.0046772685 79:0.0056127222 81:0.023386342 82:0.009354537 83:0.0028063611 84:0.0065481759 85:0.093333333 86:0.02 87:0.083333333 88:0.093333333 89:0.033333333 90:0.086666667 91:0.016666667 92:0.026666667 93:0.056666667 94:0.08 95:0.01 96:0.03 97:0.036666667 98:0.046666667 99:0.056666667 100:0.11333333 101:0.04 102:0.043333333 103:0.01 104:0.023333333 108:1 109:0.043333333 110:0.41812081 111:0.31874286 
2.82842712475 1:0.29974957 2:0.29031015 3:0.20073204 4:0.20920825 5:0.098651252 6:0.07938343 7:0.078612717 8:0.053949904 9:0.065125241 10:0.093641618 11:0.077456647 12:0.053179191 13:0.052793834 14:0.046242775 15:0.043159923 16:0.051637765 17:0.072447013 18:0.071676301 19:0.008477842 20:0.053564547 21:0.028901734 22:0.023699422 23:0.025433526 24:0.013872832 25:0.019075145 26:0.024277457 27:0.021965318 28:0.0098265896 29:0.016184971 30:0.016763006 31:0.021965318 32:0.019075145 33:0.026011561 34:0.016184971 35:0.0034682081 36:0.015028902 37:0.027745665 38:0.021387283 39:0.014450867 40:0.016184971 41:0.024277457 42:0.029479769 43:0.019075145 44:0.017919075 45:0.022543353 46:0.012716763 47:0.012716763 48:0.015606936 49:0.019653179 50:0.01734104 51:0.0040462428 52:0.020231214 53:0.019653179 54:0.012138728 55:0.014450867 56:0.0069364162 57:0.017919075 58:0.013872832 59:0.012138728 60:0.0069364162 61:0.011560694 62:0.015028902 63:0.0086705202 64:0.011560694 65:0.012716763 66:0.023699422 67:0.0011560694 68:0.012716763 69:0.019075145 70:0.01849711 71:0.023699422 72:0.014450867 73:0.013294798 74:0.022543353 75:0.022543353 76:0.013872832 77:0.001734104 78:0.001734104 79:0.0011560694 80:0.0034682081 81:0.016763006 82:0.016763006 83:0.001734104 84:0.010404624 85:0.088607595 86:0.037974684 88:0.012658228 89:0.037974684 90:0.025316456 91:0.063291139 92:0.037974684 93:0.012658228 94:0.17721519 95:0.037974684 96:0.050632911 97:0.11392405 98:0.012658228 99:0.075949367 100:0.075949367 101:0.075949367 102:0.025316456 103:0.012658228 104:0.025316456 107:1 110:0.51370851 111:0.75987143 
2.251642364003643 1:0.30427632 2:0.25822368 3:0.23355263 4:0.20394737 5:0.125 6:0.049342105 7:0.0625 8:0.046052632 9:0.059210526 10:0.082236842 11:0.065789474 12:0.032894737 13:0.092105263 14:0.052631579 15:0.046052632 16:0.085526316 17:0.049342105 18:0.092105263 19:0.016447368 20:0.042763158 21:0.01980198 22:0.02970297 23:0.0099009901 24:0.0099009901 25:0.0099009901 26:0.0099009901 27:0.0099009901 29:0.03960396 30:0.01980198 31:0.01980198 32:0.02970297 33:0.004950495 34:0.01980198 35:0.004950495 36:0.004950495 37:0.044554455 38:0.014851485 39:0.004950495 40:0.01980198 41:0.0099009901 42:0.014851485 43:0.024752475 44:0.024752475 45:0.044554455 46:0.014851485 47:0.01980198 48:0.034653465 49:0.004950495 50:0.014851485 51:0.004950495 52:0.014851485 53:0.034653465 54:0.014851485 55:0.004950495 56:0.024752475 58:0.024752475 59:0.004950495 60:0.004950495 61:0.024752475 62:0.004950495 63:0.0099009901 64:0.01980198 65:0.004950495 66:0.01980198 67:0.004950495 68:0.01980198 69:0.044554455 70:0.034653465 71:0.01980198 72:0.0099009901 73:0.01980198 74:0.014851485 75:0.01980198 76:0.0099009901 79:0.0099009901 80:0.014851485 81:0.01980198 82:0.004950495 85:0.10344828 87:0.08045977 88:0.11494253 89:0.034482759 90:0.057471264 91:0.022988506 92:0.045977011 93:0.17241379 94:0.057471264 95:0.045977011 96:0.022988506 97:0.022988506 98:0.022988506 99:0.011494253 100:0.034482759 101:0.045977011 102:0.034482759 103:0.022988506 104:0.045977011 107:1 110:0.39233115 111:0.4669 
2.712175896608158 1:0.30456853 2:0.18527919 3:0.25126904 4:0.25888325 5:0.11167513 6:0.040609137 7:0.086294416 8:0.07106599 9:0.050761421 10:0.040609137 11:0.045685279 12:0.040609137 13:0.050761421 14:0.055837563 15:0.076142132 16:0.081218274 17:0.086294416 18:0.055837563 19:0.030456853 20:0.076142132 21:0.022900763 22:0.022900763 23:0.091603053 24:0.038167939 25:0.0076335878 27:0.0076335878 28:0.015267176 29:0.015267176 30:0.0076335878 32:0.045801527 33:0.015267176 34:0.0076335878 36:0.030534351 37:0.045801527 38:0.0076335878 39:0.015267176 40:0.022900763 42:0.015267176 43:0.0076335878 44:0.030534351 46:0.022900763 47:0.015267176 48:0.0076335878 50:0.0076335878 52:0.0076335878 54:0.0076335878 55:0.053435115 56:0.030534351 57:0.0076335878 58:0.015267176 59:0.022900763 61:0.0076335878 62:0.015267176 64:0.022900763 68:0.091603053 69:0.015267176 71:0.038167939 72:0.0076335878 73:0.015267176 74:0.0076335878 75:0.045801527 76:0.0076335878 77:0.0076335878 78:0.0076335878 83:0.0076335878 84:0.030534351 85:0.10714286 86:0.035714286 87:0.044642857 88:0.0625 89:0.053571429 90:0.053571429 92:0.017857143 93:0.11607143 94:0.098214286 95:0.0089285714 96:0.053571429 97:0.035714286 98:0.053571429 99:0.026785714 100:0.080357143 101:0.044642857 102:0.053571429 103:0.017857143 104:0.035714286 108:1 110:0.44804714 111:0.63745 
0.3066483012651882 1:0.16713092 2:0.19777159 3:0.31476323 4:0.32033426 5:0.022346369 6:0.016759777 7:0.089385475 8:0.061452514 9:0.033519553 10:0.016759777 11:0.061452514 12:0.044692737 13:0.039106145 14:0.083798883 15:0.12849162 16:0.078212291 17:0.05027933 18:0.11731844 19:0.022346369 20:0.13407821 23:0.025210084 27:0.016806723 29:0.016806723 30:0.016806723 31:0.016806723 33:0.025210084 34:0.025210084 35:0.0084033613 36:0.033613445 40:0.0084033613 43:0.0084033613 45:0.0084033613 46:0.016806723 47:0.050420168 49:0.025210084 50:0.050420168 52:0.0084033613 56:0.016806723 57:0.016806723 59:0.058823529 60:0.0084033613 61:0.033613445 62:0.033613445 63:0.042016807 64:0.025210084 65:0.025210084 66:0.058823529 68:0.042016807 71:0.025210084 72:0.025210084 75:0.033613445 76:0.025210084 77:0.0084033613 78:0.0084033613 79:0.0084033613 81:0.058823529 82:0.033613445 84:0.050420168 85:0.03960396 86:0.0099009901 87:0.059405941 88:0.0099009901 89:0.01980198 90:0.10891089 91:0.01980198 92:0.03960396 93:0.01980198 94:0.04950495 95:0.02970297 96:0.059405941 97:0.11881188 98:0.02970297 99:0.10891089 100:0.10891089 101:0.01980198 102:0.11881188 103:0.0099009901 104:0.01980198 108:1 110:0.44485597 111:0.80590714 
2.82842712475 1:0.17647059 2:0.20479303 3:0.30174292 4:0.31699346 5:0.024691358 6:0.026870007 7:0.080610022 8:0.04647785 9:0.019607843 10:0.039215686 11:0.092955701 12:0.067538126 13:0.053740015 14:0.045025418 15:0.11038489 16:0.076252723 17:0.076252723 18:0.079157589 19:0.034132171 20:0.12708787 21:0.0054466231 22:0.0043572985 23:0.0087145969 24:0.0021786492 25:0.0043572985 26:0.0043572985 27:0.010893246 28:0.0087145969 29:0.01416122 30:0.013071895 31:0.025054466 32:0.021786492 33:0.011982571 34:0.010893246 35:0.0076252723 36:0.016339869 37:0.0043572985 38:0.0021786492 39:0.0065359477 40:0.0054466231 41:0.0065359477 42:0.0087145969 43:0.01416122 44:0.013071895 45:0.01416122 46:0.015250545 47:0.020697168 48:0.023965142 49:0.023965142 50:0.015250545 51:0.0043572985 52:0.031590414 53:0.0076252723 54:0.011982571 55:0.033769063 56:0.015250545 57:0.0043572985 58:0.0032679739 59:0.018518519 60:0.021786492 61:0.017429194 62:0.029411765 63:0.032679739 64:0.031590414 65:0.0098039216 66:0.02832244 67:0.0076252723 68:0.032679739 69:0.0054466231 70:0.011982571 71:0.037037037 72:0.015250545 73:0.010893246 74:0.010893246 75:0.040305011 76:0.017429194 77:0.0087145969 78:0.0054466231 79:0.015250545 80:0.013071895 81:0.032679739 82:0.030501089 83:0.01416122 84:0.044662309 85:0.04040404 86:0.03030303 87:0.03030303 88:0.02020202 89:0.02020202 90:0.17171717 91:0.04040404 92:0.03030303 93:0.03030303 94:0.13131313 95:0.03030303 96:0.01010101 97:0.16161616 98:0.050505051 99:0.03030303 100:0.050505051 101:0.060606061 102:0.050505051 103:0.01010101 107:1 110:0.48770523 111:0.57885714 
0.5751848830196682 1:0.13128492 2:0.2122905 3:0.32122905 4:0.33519553 5:0.011173184 6:0.033519553 7:0.05027933 8:0.033519553 9:0.011173184 10:0.016759777 11:0.072625698 12:0.11173184 13:0.044692737 14:0.089385475 15:0.089385475 16:0.083798883 17:0.067039106 18:0.072625698 19:0.12290503 20:0.089385475 22:0.0084033613 23:0.0084033613 24:0.0084033613 26:0.0084033613 27:0.033613445 28:0.025210084 29:0.0084033613 32:0.0084033613 34:0.0084033613 36:0.0084033613 41:0.0084033613 43:0.0084033613 49:0.033613445 51:0.058823529 52:0.084033613 55:0.025210084 56:0.025210084 58:0.025210084 59:0.042016807 61:0.033613445 62:0.050420168 63:0.0084033613 64:0.025210084 65:0.016806723 66:0.016806723 67:0.033613445 68:0.058823529 70:0.0084033613 71:0.033613445 72:0.016806723 73:0.016806723 74:0.0084033613 75:0.092436975 76:0.033613445 77:0.0084033613 79:0.042016807 80:0.0084033613 81:0.0084033613 82:0.0084033613 83:0.016806723 84:0.016806723 85:0.11538462 88:0.025641026 90:0.15384615 91:0.038461538 92:0.038461538 94:0.20512821 95:0.038461538 96:0.025641026 97:0.038461538 98:0.051282051 99:0.076923077 100:0.11538462 101:0.012820513 102:0.064102564 107:1 110:0.54727096 111:0.89275 
2.82842712475 1:0.18207171 2:0.17689243 3:0.29521912 4:0.34581673 5:0.039840637 6:0.023904382 7:0.070119522 8:0.038247012 9:0.018326693 10:0.039043825 11:0.056573705 12:0.060557769 13:0.068525896 14:0.024701195 15:0.1250996 16:0.086055777 17:0.065338645 18:0.091633466 19:0.034262948 20:0.15776892 21:0.01076555 22:0.009569378 23:0.014354067 24:0.015550239 25:0.0011961722 26:0.0083732057 27:0.0059808612 28:0.004784689 29:0.019138756 30:0.009569378 31:0.029904306 32:0.0215311 33:0.0071770335 34:0.01076555 35:0.0023923445 36:0.017942584 37:0.0023923445 38:0.0083732057 39:0.0059808612 40:0.0023923445 41:0.0035885167 42:0.0059808612 43:0.009569378 44:0.023923445 45:0.0071770335 46:0.0083732057 47:0.027511962 48:0.013157895 49:0.0035885167 50:0.025119617 51:0.0011961722 52:0.034688995 53:0.009569378 54:0.0059808612 55:0.032296651 56:0.009569378 57:0.0023923445 58:0.0071770335 59:0.011961722 60:0.004784689 61:0.031100478 62:0.01076555 63:0.039473684 64:0.029904306 65:0.0215311 66:0.025119617 67:0.01076555 68:0.049043062 69:0.014354067 70:0.004784689 71:0.039473684 72:0.01076555 73:0.0035885167 74:0.0083732057 75:0.032296651 76:0.031100478 77:0.0071770335 78:0.0035885167 79:0.019138756 80:0.009569378 81:0.016746411 82:0.031100478 83:0.014354067 84:0.080143541 85:0.10810811 86:0.040540541 87:0.013513514 88:0.054054054 89:0.013513514 90:0.081081081 91:0.027027027 94:0.16216216 95:0.027027027 97:0.21621622 98:0.040540541 99:0.067567568 100:0.081081081 101:0.013513514 102:0.054054054 107:1 109:0.16216216 110:0.49264403 111:0.52445 
1.22096420101744 1:0.14285714 2:0.2325856 3:0.22668241 4:0.39787485 5:0.035460993 6:0.026004728 7:0.047281324 8:0.035460993 9:0.023640662 10:0.04964539 11:0.054373522 12:0.10638298 13:0.037825059 14:0.037825059 15:0.085106383 16:0.066193853 17:0.044917258 18:0.11820331 19:0.040189125 20:0.19148936 21:0.0070921986 22:0.010638298 24:0.014184397 26:0.010638298 27:0.0070921986 28:0.010638298 29:0.0035460993 30:0.010638298 31:0.024822695 32:0.010638298 33:0.010638298 34:0.0070921986 35:0.0070921986 36:0.017730496 37:0.0035460993 38:0.0070921986 39:0.0035460993 40:0.0035460993 41:0.0035460993 42:0.014184397 43:0.0070921986 44:0.017730496 45:0.0070921986 46:0.024822695 47:0.0070921986 48:0.0070921986 49:0.014184397 50:0.021276596 51:0.0070921986 52:0.04964539 53:0.010638298 55:0.014184397 56:0.010638298 59:0.0070921986 60:0.014184397 61:0.028368794 62:0.010638298 63:0.035460993 64:0.031914894 65:0.0035460993 66:0.024822695 67:0.0070921986 68:0.031914894 69:0.0035460993 70:0.0070921986 71:0.017730496 72:0.031914894 73:0.014184397 74:0.046099291 75:0.014184397 76:0.074468085 77:0.0035460993 78:0.017730496 79:0.014184397 80:0.021276596 81:0.017730496 82:0.046099291 83:0.017730496 84:0.070921986 85:0.0625 86:0.013888889 87:0.013888889 88:0.027777778 89:0.10416667 90:0.034722222 91:0.027777778 92:0.027777778 93:0.020833333 94:0.10416667 95:0.013888889 96:0.020833333 97:0.18055556 98:0.0069444444 99:0.055555556 100:0.13888889 101:0.0625 102:0.069444444 103:0.0069444444 104:0.0069444444 108:1 109:0.16666667 110:0.51408451 111:0.75777857 
2.82842712475 1:0.2382199 2:0.2486911 3:0.2513089 4:0.2617801 5:0.065445026 6:0.058900524 7:0.053664921 8:0.041884817 9:0.037958115 10:0.062827225 11:0.069371728 12:0.079842932 13:0.07460733 14:0.065445026 15:0.077225131 16:0.04973822 17:0.078534031 18:0.060209424 19:0.035340314 20:0.089005236 21:0.027504912 22:0.021611002 23:0.017681729 24:0.023575639 25:0.0078585462 26:0.017681729 27:0.015717092 28:0.013752456 29:0.017681729 30:0.0098231827 31:0.0058939096 32:0.0058939096 33:0.0078585462 34:0.0039292731 35:0.021611002 36:0.011787819 37:0.011787819 38:0.0098231827 39:0.019646365 40:0.0058939096 41:0.0078585462 42:0.021611002 43:0.013752456 44:0.029469548 45:0.019646365 46:0.011787819 47:0.031434185 48:0.017681729 49:0.011787819 50:0.019646365 51:0.0098231827 52:0.021611002 53:0.011787819 54:0.011787819 55:0.033398821 56:0.015717092 57:0.0058939096 58:0.017681729 59:0.013752456 60:0.015717092 61:0.011787819 62:0.019646365 63:0.023575639 64:0.013752456 65:0.0078585462 66:0.011787819 67:0.0058939096 68:0.025540275 69:0.017681729 70:0.017681729 71:0.029469548 72:0.017681729 74:0.011787819 75:0.019646365 76:0.025540275 77:0.011787819 78:0.013752456 79:0.0078585462 80:0.0078585462 81:0.013752456 82:0.023575639 83:0.0098231827 84:0.033398821 85:0.07 86:0.03 87:0.03 88:0.02 89:0.06 90:0.03 91:0.05 92:0.04 93:0.05 94:0.13 95:0.02 96:0.04 97:0.06 98:0.04 99:0.07 100:0.07 101:0.05 102:0.08 103:0.05 104:0.01 107:1 110:0.49557823 111:0.76196429 
2.82842712475 1:0.25658876 2:0.26653406 3:0.18199901 4:0.29487817 5:0.094527363 6:0.059701493 7:0.04278607 8:0.062686567 9:0.053731343 10:0.076616915 11:0.058706468 12:0.086567164 13:0.031840796 14:0.055721393 15:0.047761194 16:0.049751244 17:0.073631841 18:0.065671642 19:0.029850746 20:0.11044776 21:0.03880597 22:0.014925373 23:0.014925373 24:0.017910448 25:0.019402985 26:0.031343284 27:0.014925373 28:0.011940299 29:0.0089552239 30:0.010447761 31:0.01641791 32:0.0059701493 33:0.013432836 34:0.0074626866 35:0.0089552239 36:0.023880597 37:0.01641791 38:0.02238806 39:0.0044776119 40:0.014925373 41:0.011940299 42:0.023880597 43:0.010447761 44:0.025373134 45:0.0029850746 46:0.028358209 47:0.013432836 48:0.011940299 49:0.013432836 50:0.025373134 51:0.0074626866 52:0.034328358 53:0.0089552239 54:0.0044776119 55:0.0014925373 56:0.010447761 57:0.0074626866 58:0.01641791 59:0.0089552239 60:0.011940299 61:0.014925373 62:0.0074626866 63:0.013432836 64:0.014925373 65:0.019402985 66:0.011940299 67:0.0059701493 68:0.017910448 69:0.034328358 70:0.010447761 71:0.028358209 72:0.019402985 73:0.0074626866 74:0.013432836 75:0.02238806 76:0.026865672 77:0.011940299 78:0.0089552239 79:0.0044776119 80:0.0074626866 81:0.017910448 82:0.031343284 83:0.011940299 84:0.040298507 85:0.057142857 86:0.057142857 87:0.014285714 88:0.028571429 89:0.057142857 91:0.042857143 92:0.042857143 93:0.057142857 94:0.057142857 95:0.014285714 96:0.042857143 97:0.18571429 98:0.1 99:0.042857143 100:0.071428571 101:0.028571429 102:0.028571429 104:0.071428571 107:1 109:0.12857143 110:0.41797386 111:0.6385 
2.82842712475 1:0.21052632 2:0.26720648 3:0.29149798 4:0.23076923 5:0.052631579 6:0.060728745 7:0.076923077 8:0.032388664 9:0.028340081 10:0.08097166 11:0.076923077 12:0.032388664 13:0.064777328 14:0.093117409 15:0.097165992 16:0.056680162 17:0.052631579 18:0.08097166 19:0.020242915 20:0.093117409 21:0.006097561 23:0.018292683 26:0.024390244 27:0.018292683 29:0.030487805 30:0.030487805 31:0.012195122 34:0.012195122 35:0.006097561 36:0.006097561 37:0.024390244 39:0.006097561 40:0.006097561 41:0.018292683 42:0.024390244 43:0.006097561 44:0.024390244 45:0.042682927 46:0.018292683 47:0.006097561 48:0.018292683 49:0.006097561 50:0.018292683 52:0.018292683 53:0.012195122 54:0.018292683 55:0.006097561 56:0.018292683 57:0.006097561 58:0.024390244 59:0.024390244 60:0.018292683 61:0.030487805 62:0.048780488 63:0.030487805 64:0.030487805 65:0.012195122 66:0.048780488 67:0.006097561 68:0.030487805 69:0.030487805 70:0.030487805 71:0.006097561 72:0.006097561 73:0.006097561 74:0.012195122 75:0.018292683 76:0.012195122 77:0.012195122 78:0.006097561 80:0.006097561 81:0.042682927 82:0.012195122 83:0.012195122 84:0.018292683 85:0.038461538 86:0.012820513 87:0.025641026 88:0.11538462 89:0.08974359 90:0.038461538 91:0.038461538 92:0.051282051 93:0.012820513 94:0.08974359 95:0.012820513 96:0.064102564 97:0.1025641 98:0.012820513 99:0.038461538 100:0.1025641 102:0.11538462 103:0.025641026 104:0.012820513 107:1 110:0.50024366 111:0.30967143 
2.82842712475 1:0.19863014 2:0.25342466 3:0.27739726 4:0.27054795 5:0.055172414 6:0.034482759 7:0.062068966 8:0.062068966 9:0.034482759 10:0.062068966 11:0.089655172 12:0.062068966 13:0.062068966 14:0.068965517 15:0.10344828 16:0.068965517 17:0.034482759 18:0.089655172 20:0.11034483 21:0.010416667 23:0.03125 24:0.010416667 25:0.010416667 26:0.010416667 27:0.03125 29:0.03125 30:0.041666667 31:0.020833333 32:0.03125 33:0.03125 34:0.020833333 36:0.03125 37:0.010416667 41:0.010416667 42:0.010416667 43:0.020833333 44:0.010416667 45:0.010416667 46:0.020833333 48:0.020833333 49:0.010416667 50:0.052083333 51:0.010416667 52:0.03125 59:0.03125 60:0.020833333 61:0.052083333 62:0.020833333 63:0.03125 64:0.03125 66:0.020833333 68:0.020833333 71:0.020833333 72:0.020833333 74:0.03125 75:0.072916667 76:0.010416667 80:0.010416667 81:0.010416667 82:0.041666667 83:0.010416667 84:0.010416667 86:0.049180328 90:0.1147541 91:0.016393443 92:0.032786885 93:0.032786885 94:0.13114754 95:0.049180328 97:0.081967213 98:0.032786885 99:0.06557377 100:0.24590164 101:0.1147541 102:0.032786885 107:1 110:0.49422473 111:0.82055714 
1.445976721835186 1:0.29454545 2:0.28 3:0.21818182 4:0.20727273 5:0.12773723 6:0.062043796 7:0.058394161 8:0.02919708 9:0.032846715 10:0.10583942 11:0.098540146 12:0.058394161 13:0.058394161 14:0.047445255 15:0.051094891 16:0.051094891 17:0.091240876 18:0.051094891 19:0.02189781 20:0.054744526 21:0.071428571 22:0.0054945055 23:0.010989011 24:0.0054945055 25:0.010989011 26:0.043956044 27:0.032967033 28:0.0054945055 29:0.0054945055 30:0.0054945055 31:0.032967033 32:0.010989011 33:0.021978022 34:0.0054945055 36:0.021978022 37:0.010989011 38:0.016483516 39:0.0054945055 40:0.0054945055 41:0.0054945055 42:0.043956044 43:0.032967033 44:0.016483516 45:0.010989011 46:0.010989011 47:0.027472527 48:0.010989011 49:0.010989011 50:0.016483516 52:0.027472527 53:0.027472527 54:0.027472527 55:0.010989011 57:0.010989011 58:0.027472527 59:0.021978022 60:0.0054945055 61:0.010989011 63:0.010989011 64:0.0054945055 65:0.027472527 67:0.010989011 68:0.032967033 69:0.054945055 70:0.010989011 71:0.027472527 73:0.016483516 74:0.010989011 75:0.038461538 76:0.010989011 77:0.0054945055 78:0.0054945055 82:0.027472527 83:0.0054945055 84:0.010989011 85:0.084745763 86:0.016949153 87:0.06779661 88:0.016949153 89:0.16949153 90:0.033898305 91:0.016949153 92:0.06779661 93:0.016949153 94:0.11864407 95:0.06779661 97:0.016949153 98:0.050847458 99:0.033898305 100:0.016949153 101:0.033898305 102:0.084745763 103:0.033898305 104:0.050847458 106:1 109:0.11864407 110:0.61195582 111:0.32781429 
2.15984216351444 1:0.25341131 2:0.25146199 3:0.25730994 4:0.23781676 5:0.078125 6:0.0703125 7:0.05859375 8:0.05859375 9:0.0390625 10:0.046875 11:0.12109375 12:0.0703125 13:0.0625 14:0.05078125 15:0.08203125 16:0.03125 17:0.0625 18:0.0546875 19:0.02734375 20:0.0859375 21:0.029239766 22:0.035087719 23:0.01754386 25:0.01754386 26:0.011695906 27:0.023391813 28:0.011695906 29:0.011695906 32:0.01754386 33:0.023391813 34:0.011695906 36:0.023391813 37:0.011695906 38:0.011695906 39:0.011695906 40:0.0058479532 41:0.0058479532 42:0.029239766 43:0.011695906 44:0.023391813 45:0.01754386 46:0.01754386 47:0.0058479532 48:0.0058479532 49:0.011695906 50:0.011695906 52:0.011695906 53:0.029239766 54:0.023391813 55:0.029239766 56:0.011695906 57:0.011695906 58:0.0058479532 59:0.070175439 60:0.029239766 61:0.011695906 62:0.01754386 63:0.029239766 64:0.01754386 65:0.0058479532 66:0.011695906 68:0.0058479532 69:0.011695906 70:0.0058479532 71:0.040935673 72:0.023391813 73:0.0058479532 75:0.040935673 76:0.029239766 78:0.011695906 79:0.0058479532 80:0.0058479532 81:0.023391813 82:0.029239766 84:0.029239766 85:0.040816327 86:0.010204082 87:0.020408163 88:0.071428571 89:0.030612245 90:0.081632653 91:0.040816327 92:0.020408163 93:0.030612245 94:0.13265306 95:0.020408163 96:0.020408163 97:0.10204082 98:0.040816327 99:0.040816327 100:0.071428571 101:0.06122449 102:0.14285714 103:0.010204082 104:0.010204082 107:1 110:0.51423611 111:0.46480714 
2.82842712475 1:0.23415978 2:0.27548209 3:0.2231405 4:0.26721763 5:0.049723757 6:0.066298343 7:0.049723757 8:0.071823204 9:0.033149171 10:0.077348066 11:0.077348066 12:0.093922652 13:0.049723757 14:0.060773481 15:0.066298343 16:0.060773481 17:0.093922652 18:0.066298343 19:0.016574586 20:0.066298343 21:0.016528926 22:0.016528926 23:0.024793388 24:0.024793388 26:0.024793388 27:0.016528926 28:0.016528926 29:0.016528926 30:0.016528926 31:0.024793388 32:0.0082644628 33:0.024793388 34:0.033057851 35:0.016528926 36:0.0082644628 38:0.0082644628 39:0.0082644628 41:0.0082644628 42:0.024793388 43:0.041322314 44:0.016528926 45:0.0082644628 46:0.0082644628 47:0.016528926 48:0.016528926 49:0.05785124 50:0.024793388 51:0.016528926 52:0.033057851 54:0.0082644628 55:0.0082644628 56:0.0082644628 57:0.0082644628 58:0.0082644628 59:0.049586777 60:0.016528926 61:0.024793388 62:0.016528926 65:0.024793388 66:0.016528926 68:0.016528926 70:0.0082644628 71:0.024793388 72:0.016528926 73:0.0082644628 75:0.016528926 76:0.024793388 78:0.0082644628 79:0.016528926 81:0.041322314 82:0.033057851 84:0.016528926 85:0.072916667 86:0.03125 88:0.010416667 89:0.03125 90:0.03125 91:0.020833333 92:0.03125 93:0.03125 94:0.10416667 95:0.020833333 96:0.03125 97:0.11458333 98:0.03125 99:0.052083333 100:0.16666667 101:0.10416667 102:0.083333333 103:0.020833333 104:0.010416667 107:1 110:0.51509062 111:0.79021429 
1.116323527187568 1:0.18770227 2:0.29126214 3:0.22977346 4:0.29126214 5:0.019480519 6:0.032467532 7:0.045454545 8:0.038961039 9:0.019480519 10:0.084415584 11:0.051948052 12:0.077922078 13:0.071428571 14:0.11688312 15:0.058441558 16:0.038961039 17:0.12987013 18:0.11688312 19:0.019480519 20:0.077922078 22:0.0097087379 26:0.0097087379 27:0.0097087379 29:0.019417476 31:0.019417476 32:0.0097087379 33:0.038834951 34:0.019417476 36:0.019417476 40:0.0097087379 42:0.048543689 43:0.019417476 44:0.0097087379 45:0.058252427 46:0.038834951 47:0.038834951 48:0.038834951 49:0.10679612 50:0.038834951 51:0.029126214 52:0.019417476 53:0.0097087379 59:0.019417476 61:0.019417476 63:0.038834951 64:0.019417476 65:0.019417476 66:0.0097087379 71:0.019417476 72:0.029126214 74:0.0097087379 75:0.048543689 76:0.019417476 78:0.0097087379 81:0.058252427 82:0.029126214 84:0.029126214 85:0.02739726 88:0.01369863 89:0.04109589 90:0.01369863 91:0.04109589 92:0.1369863 93:0.02739726 94:0.12328767 95:0.054794521 96:0.02739726 97:0.054794521 99:0.02739726 100:0.12328767 101:0.095890411 102:0.16438356 103:0.01369863 104:0.01369863 107:1 109:0.1369863 110:0.63875848 111:0.77765714 
2.82842712475 1:0.28774806 2:0.28645384 3:0.20362381 4:0.22217429 5:0.094909405 6:0.062122519 7:0.075927524 8:0.050905953 9:0.056945643 10:0.093183779 11:0.075064711 12:0.07161346 13:0.066436583 14:0.050905953 15:0.043140638 16:0.043140638 17:0.073339085 18:0.069887834 19:0.0094909405 20:0.062985332 21:0.034974093 22:0.015544041 23:0.019430052 24:0.016839378 25:0.0090673575 26:0.020725389 27:0.020725389 28:0.014248705 29:0.038860104 30:0.022020725 31:0.015544041 32:0.011658031 33:0.011658031 34:0.018134715 35:0.0025906736 36:0.012953368 37:0.020725389 38:0.015544041 39:0.010362694 40:0.012953368 41:0.016839378 42:0.038860104 43:0.024611399 44:0.020725389 45:0.024611399 46:0.015544041 47:0.0090673575 48:0.015544041 49:0.024611399 50:0.014248705 51:0.0025906736 52:0.016839378 53:0.016839378 54:0.010362694 55:0.016839378 56:0.0051813472 57:0.0077720207 58:0.018134715 59:0.012953368 60:0.012953368 61:0.010362694 62:0.010362694 63:0.014248705 64:0.015544041 65:0.018134715 66:0.014248705 68:0.018134715 69:0.018134715 70:0.020725389 71:0.014248705 72:0.018134715 73:0.022020725 74:0.020725389 75:0.018134715 76:0.015544041 77:0.0064766839 78:0.0051813472 79:0.0038860104 80:0.0012953368 81:0.031088083 82:0.020725389 83:0.0025906736 84:0.010362694 85:0.039473684 87:0.065789474 88:0.078947368 89:0.065789474 90:0.052631579 91:0.026315789 92:0.10526316 93:0.11842105 94:0.013157895 95:0.052631579 96:0.026315789 97:0.092105263 98:0.026315789 99:0.026315789 100:0.11842105 101:0.039473684 102:0.039473684 104:0.013157895 107:1 110:0.42222222 111:0.54955714 
0.168691419936325 1:0.17673631 2:0.20045172 3:0.28627894 4:0.33653303 5:0.02259887 6:0.038418079 7:0.065536723 8:0.051977401 9:0.018079096 10:0.030508475 11:0.077966102 12:0.073446328 13:0.051977401 14:0.053107345 15:0.080225989 16:0.10169492 17:0.082485876 18:0.079096045 19:0.061016949 20:0.11186441 21:0.0016949153 24:0.0016949153 26:0.0016949153 27:0.0033898305 28:0.0033898305 29:0.013559322 30:0.010169492 31:0.011864407 32:0.015254237 33:0.0050847458 34:0.0016949153 35:0.006779661 36:0.006779661 38:0.0033898305 39:0.0016949153 40:0.0050847458 41:0.0016949153 42:0.0016949153 43:0.0033898305 44:0.010169492 45:0.025423729 46:0.016949153 47:0.016949153 48:0.011864407 49:0.0033898305 50:0.0033898305 51:0.0050847458 52:0.0084745763 53:0.020338983 54:0.011864407 55:0.011864407 56:0.011864407 57:0.011864407 58:0.010169492 59:0.018644068 60:0.0050847458 61:0.03220339 62:0.028813559 63:0.011864407 64:0.03220339 65:0.020338983 66:0.049152542 67:0.027118644 68:0.03220339 69:0.03220339 70:0.050847458 71:0.0084745763 72:0.045762712 73:0.016949153 74:0.040677966 75:0.027118644 76:0.03220339 77:0.028813559 78:0.027118644 79:0.020338983 80:0.016949153 81:0.027118644 82:0.037288136 83:0.027118644 84:0.023728814 85:0.057768924 86:0.027888446 87:0.055776892 88:0.051792829 89:0.055776892 90:0.051792829 91:0.023904382 92:0.049800797 93:0.035856574 94:0.11155378 95:0.027888446 96:0.027888446 97:0.057768924 98:0.027888446 99:0.06374502 100:0.067729084 101:0.061752988 102:0.091633466 103:0.021912351 104:0.029880478 108:1 110:0.50822222 111:0.48364286 
1.704657780133819 1:0.13694268 2:0.12101911 3:0.31847134 4:0.42356688 5:0.01910828 6:0.0063694268 7:0.063694268 8:0.057324841 9:0.0063694268 10:0.0063694268 11:0.031847134 12:0.050955414 13:0.038216561 14:0.031847134 15:0.12738854 16:0.14012739 17:0.063694268 18:0.10191083 19:0.076433121 20:0.17834395 21:0.0096153846 24:0.019230769 29:0.0096153846 31:0.038461538 32:0.038461538 35:0.0096153846 36:0.028846154 37:0.0096153846 44:0.0096153846 45:0.0096153846 46:0.0096153846 47:0.019230769 48:0.0096153846 50:0.0096153846 52:0.019230769 55:0.0096153846 56:0.028846154 59:0.0096153846 62:0.0096153846 63:0.028846154 64:0.086538462 65:0.0096153846 66:0.048076923 67:0.038461538 68:0.057692308 70:0.0096153846 72:0.038461538 73:0.0096153846 74:0.0096153846 75:0.028846154 76:0.048076923 77:0.0096153846 78:0.0096153846 79:0.048076923 80:0.028846154 81:0.057692308 82:0.048076923 83:0.038461538 84:0.038461538 85:0.14851485 86:0.01980198 87:0.02970297 88:0.0099009901 89:0.0099009901 90:0.12871287 91:0.04950495 93:0.0099009901 94:0.099009901 96:0.01980198 97:0.18811881 99:0.14851485 100:0.069306931 101:0.03960396 102:0.0099009901 103:0.01980198 108:1 110:0.41279461 111:0.89693571 
0.6176771310292055 1:0.16256158 2:0.26600985 3:0.24630542 4:0.32512315 5:0.014778325 6:0.02955665 7:0.049261084 8:0.054187192 9:0.014778325 10:0.049261084 11:0.12807882 12:0.10837438 13:0.049261084 14:0.049261084 15:0.078817734 16:0.02955665 17:0.098522167 18:0.10344828 19:0.02955665 20:0.11330049 23:0.0074074074 25:0.0074074074 27:0.014814815 28:0.0074074074 29:0.014814815 30:0.02962963 31:0.044444444 32:0.014814815 33:0.0074074074 34:0.02962963 35:0.0074074074 36:0.022222222 43:0.022222222 44:0.0074074074 45:0.02962963 46:0.022222222 47:0.037037037 48:0.022222222 49:0.0074074074 50:0.066666667 51:0.022222222 52:0.051851852 55:0.014814815 56:0.014814815 57:0.0074074074 58:0.014814815 59:0.037037037 61:0.022222222 63:0.022222222 64:0.0074074074 65:0.014814815 66:0.02962963 68:0.014814815 70:0.02962963 71:0.014814815 72:0.022222222 74:0.02962963 75:0.014814815 76:0.037037037 81:0.066666667 82:0.059259259 83:0.014814815 84:0.014814815 85:0.061538462 86:0.030769231 90:0.046153846 94:0.061538462 95:0.015384615 97:0.23076923 98:0.030769231 99:0.046153846 100:0.30769231 101:0.12307692 102:0.030769231 103:0.015384615 107:1 109:0.30769231 110:0.446796 111:0.7515 
1.770639126703819 1:0.13019391 2:0.24930748 3:0.34903047 4:0.27146814 5:0.011111111 6:0.016666667 7:0.055555556 8:0.05 9:0.022222222 10:0.038888889 11:0.10555556 12:0.044444444 13:0.055555556 14:0.12222222 15:0.12222222 16:0.072222222 17:0.038888889 18:0.11111111 19:0.038888889 20:0.094444444 27:0.0083333333 29:0.025 30:0.025 31:0.05 32:0.0083333333 34:0.033333333 35:0.025 36:0.0083333333 40:0.0083333333 42:0.0083333333 43:0.016666667 44:0.0083333333 45:0.016666667 46:0.066666667 47:0.075 48:0.016666667 49:0.0083333333 50:0.033333333 51:0.0083333333 52:0.041666667 53:0.0083333333 55:0.016666667 56:0.0083333333 57:0.016666667 58:0.0083333333 59:0.033333333 60:0.0083333333 61:0.025 62:0.016666667 63:0.033333333 64:0.041666667 65:0.0083333333 66:0.016666667 67:0.0083333333 68:0.033333333 71:0.016666667 72:0.016666667 73:0.016666667 74:0.0083333333 75:0.05 76:0.0083333333 80:0.0083333333 81:0.0083333333 82:0.033333333 83:0.0083333333 84:0.05 85:0.076923077 86:0.032967033 87:0.032967033 88:0.043956044 89:0.065934066 90:0.076923077 91:0.021978022 93:0.032967033 94:0.10989011 95:0.032967033 96:0.010989011 97:0.076923077 98:0.054945055 99:0.032967033 100:0.054945055 101:0.043956044 102:0.12087912 103:0.043956044 104:0.032967033 107:1 110:0.53137744 111:0.46383571 
0.08505442031381799 1:0.12985274 2:0.15796519 3:0.40696118 4:0.30522088 5:0.010723861 6:0.010723861 7:0.08847185 8:0.034852547 9:0.0053619303 10:0.037533512 11:0.069705094 12:0.053619303 13:0.061662198 14:0.045576408 15:0.1849866 16:0.11260054 17:0.037533512 18:0.053619303 19:0.067024129 20:0.12600536 21:0.0040160643 23:0.0040160643 26:0.0040160643 27:0.0040160643 28:0.0040160643 29:0.012048193 30:0.012048193 31:0.040160643 32:0.012048193 33:0.0080321285 34:0.012048193 36:0.0080321285 37:0.0040160643 38:0.0040160643 42:0.016064257 43:0.012048193 44:0.0080321285 45:0.012048193 46:0.0040160643 47:0.040160643 48:0.012048193 49:0.0040160643 50:0.02811245 51:0.0080321285 52:0.02811245 53:0.012048193 54:0.0040160643 55:0.040160643 56:0.0080321285 57:0.0040160643 59:0.040160643 60:0.0080321285 61:0.024096386 62:0.020080321 63:0.052208835 64:0.068273092 65:0.012048193 66:0.016064257 67:0.032128514 68:0.048192771 69:0.0040160643 70:0.0040160643 71:0.02811245 72:0.012048193 74:0.0080321285 75:0.016064257 76:0.0080321285 77:0.016064257 78:0.012048193 79:0.0562249 80:0.036144578 81:0.020080321 82:0.016064257 83:0.02811245 84:0.040160643 85:0.12727273 86:0.0090909091 87:0.027272727 88:0.045454545 89:0.018181818 90:0.17272727 91:0.027272727 92:0.018181818 93:0.018181818 94:0.081818182 96:0.0090909091 97:0.15454545 98:0.036363636 99:0.12727273 100:0.036363636 101:0.0090909091 102:0.045454545 103:0.027272727 104:0.0090909091 108:1 110:0.42726337 111:0.85403571 
2.82842712475 1:0.16180371 2:0.17241379 3:0.33952255 4:0.32625995 5:0.037135279 6:0.01061008 7:0.090185676 8:0.023872679 9:0.01061008 10:0.034482759 11:0.074270557 12:0.074270557 13:0.050397878 14:0.034482759 15:0.12732095 16:0.11671088 17:0.063660477 18:0.071618037 19:0.058355438 20:0.12201592 21:0.0079681275 23:0.027888446 24:0.011952191 26:0.0079681275 27:0.0079681275 29:0.011952191 30:0.015936255 31:0.019920319 32:0.035856574 33:0.011952191 34:0.0039840637 36:0.015936255 39:0.0039840637 42:0.0079681275 43:0.0079681275 44:0.019920319 45:0.015936255 46:0.0039840637 47:0.0039840637 48:0.011952191 49:0.011952191 50:0.0079681275 51:0.019920319 52:0.015936255 53:0.0079681275 55:0.015936255 56:0.011952191 57:0.0039840637 58:0.0079681275 59:0.015936255 60:0.019920319 61:0.019920319 62:0.023904382 63:0.079681275 64:0.023904382 65:0.03187251 66:0.035856574 67:0.027888446 68:0.03187251 69:0.0039840637 70:0.0079681275 71:0.019920319 72:0.015936255 73:0.011952191 74:0.023904382 75:0.027888446 76:0.035856574 77:0.011952191 79:0.027888446 80:0.035856574 81:0.019920319 82:0.039840637 83:0.0079681275 84:0.039840637 85:0.14563107 87:0.029126214 88:0.048543689 89:0.029126214 90:0.15533981 91:0.029126214 94:0.067961165 96:0.0097087379 97:0.12621359 98:0.0097087379 99:0.16504854 100:0.067961165 101:0.0097087379 102:0.087378641 103:0.019417476 108:1 110:0.43337 111:0.88961429 
0.3820039720615276 1:0.16338028 2:0.16901408 3:0.32676056 4:0.34084507 5:0.028248588 6:0.033898305 7:0.06779661 8:0.062146893 9:0.0056497175 10:0.011299435 11:0.11864407 12:0.028248588 13:0.056497175 14:0.039548023 15:0.09039548 16:0.084745763 17:0.04519774 18:0.09039548 19:0.10734463 20:0.1299435 23:0.0084745763 26:0.0084745763 28:0.0084745763 30:0.025423729 32:0.016949153 33:0.0084745763 34:0.0084745763 35:0.0084745763 37:0.016949153 41:0.0084745763 42:0.0084745763 45:0.025423729 47:0.025423729 48:0.050847458 50:0.025423729 52:0.0084745763 53:0.016949153 55:0.033898305 56:0.0084745763 57:0.016949153 59:0.025423729 61:0.059322034 62:0.0084745763 63:0.042372881 64:0.016949153 65:0.0084745763 66:0.059322034 67:0.016949153 68:0.016949153 69:0.016949153 70:0.0084745763 71:0.016949153 72:0.025423729 75:0.025423729 77:0.050847458 78:0.033898305 79:0.0084745763 80:0.050847458 81:0.016949153 82:0.050847458 83:0.025423729 84:0.076271186 85:0.064935065 86:0.064935065 87:0.012987013 88:0.025974026 90:0.15584416 91:0.038961039 92:0.025974026 93:0.025974026 94:0.025974026 95:0.038961039 97:0.11688312 99:0.077922078 100:0.090909091 101:0.11688312 102:0.025974026 103:0.090909091 107:1 110:0.44153086 111:0.65628571 
2.82842712475 1:0.2443299 2:0.20206186 3:0.21340206 4:0.34020619 5:0.051546392 6:0.037113402 7:0.084536082 8:0.10721649 9:0.032989691 10:0.045360825 11:0.059793814 12:0.065979381 13:0.053608247 14:0.035051546 15:0.065979381 16:0.045360825 17:0.070103093 18:0.082474227 19:0.016494845 20:0.14639175 21:0.012383901 22:0.0030959752 23:0.027863777 24:0.015479876 25:0.0061919505 26:0.0030959752 27:0.015479876 28:0.0030959752 29:0.012383901 30:0.0061919505 31:0.024767802 32:0.021671827 33:0.043343653 34:0.0092879257 35:0.0030959752 36:0.027863777 37:0.018575851 38:0.0092879257 39:0.0061919505 40:0.015479876 41:0.0092879257 42:0.012383901 43:0.0061919505 44:0.027863777 45:0.018575851 46:0.012383901 47:0.018575851 48:0.024767802 49:0.024767802 50:0.021671827 51:0.0061919505 52:0.021671827 53:0.015479876 54:0.0030959752 55:0.0092879257 57:0.012383901 58:0.0061919505 59:0.012383901 60:0.0092879257 61:0.015479876 63:0.027863777 64:0.021671827 65:0.021671827 66:0.027863777 67:0.0030959752 68:0.024767802 69:0.021671827 70:0.0061919505 71:0.027863777 72:0.037151703 73:0.0030959752 74:0.0092879257 75:0.021671827 76:0.018575851 79:0.0030959752 81:0.034055728 82:0.046439628 83:0.0061919505 84:0.06501548 85:0.1 86:0.01875 87:0.01875 88:0.01875 89:0.01875 90:0.1125 91:0.05625 92:0.025 93:0.0375 94:0.13125 95:0.00625 96:0.025 97:0.1375 98:0.06875 99:0.08125 100:0.06875 101:0.0375 102:0.025 103:0.00625 104:0.00625 108:1 110:0.44657759 111:0.84776429 
2.82842712475 1:0.24246154 2:0.25846154 3:0.21969231 4:0.27938462 5:0.055418719 6:0.060344828 7:0.075123153 8:0.091133005 9:0.028325123 10:0.080049261 11:0.081280788 12:0.068965517 13:0.054187192 14:0.039408867 15:0.064039409 16:0.054187192 17:0.065270936 18:0.078817734 19:0.0061576355 20:0.09729064 21:0.018484288 22:0.0055452865 23:0.0092421442 24:0.022181146 25:0.0036968577 26:0.014787431 27:0.012939002 28:0.0092421442 29:0.022181146 30:0.0092421442 31:0.018484288 32:0.0092421442 33:0.025878004 34:0.012939002 35:0.0018484288 36:0.01663586 37:0.020332717 38:0.0055452865 39:0.011090573 40:0.0092421442 41:0.011090573 42:0.022181146 43:0.020332717 44:0.018484288 45:0.011090573 46:0.014787431 47:0.022181146 48:0.03142329 49:0.022181146 50:0.025878004 51:0.0036968577 52:0.01663586 53:0.014787431 54:0.022181146 55:0.014787431 56:0.012939002 57:0.0092421442 58:0.018484288 59:0.011090573 60:0.0036968577 61:0.01663586 62:0.011090573 63:0.018484288 64:0.03142329 65:0.018484288 66:0.025878004 68:0.011090573 69:0.01663586 70:0.027726433 71:0.024029575 72:0.029574861 73:0.011090573 74:0.01663586 75:0.020332717 76:0.025878004 77:0.0055452865 79:0.0018484288 80:0.0036968577 81:0.022181146 82:0.04805915 84:0.027726433 86:0.023809524 87:0.031746032 89:0.03968254 90:0.063492063 91:0.11111111 92:0.0079365079 93:0.023809524 94:0.03968254 95:0.015873016 96:0.015873016 97:0.14285714 98:0.031746032 99:0.11904762 100:0.087301587 101:0.11904762 102:0.095238095 103:0.015873016 104:0.015873016 108:1 109:0.079365079 110:0.3905914 111:0.87287143 
2.82842712475 1:0.28571429 2:0.28136882 3:0.2210755 4:0.21184139 5:0.080434783 6:0.076086957 7:0.067391304 8:0.058695652 9:0.05326087 10:0.082608696 11:0.080434783 12:0.051086957 13:0.077173913 14:0.055434783 15:0.054347826 16:0.041304348 17:0.07826087 18:0.081521739 19:0.011956522 20:0.05 21:0.019575856 22:0.0081566069 23:0.01141925 24:0.024469821 25:0.026101142 26:0.0081566069 27:0.030995106 28:0.017944535 29:0.024469821 30:0.01141925 31:0.026101142 32:0.019575856 33:0.037520392 34:0.017944535 35:0.0032626427 36:0.014681892 37:0.034257749 38:0.01141925 39:0.01141925 40:0.0081566069 41:0.022838499 42:0.022838499 43:0.034257749 44:0.021207178 45:0.029363785 46:0.016313214 47:0.03588907 48:0.016313214 49:0.027732463 50:0.024469821 52:0.017944535 53:0.0097879282 54:0.0032626427 55:0.017944535 56:0.0032626427 57:0.0048939641 58:0.016313214 59:0.024469821 60:0.0048939641 61:0.017944535 62:0.0097879282 63:0.01141925 64:0.0097879282 65:0.017944535 66:0.0081566069 68:0.0032626427 69:0.014681892 70:0.0097879282 71:0.029363785 72:0.021207178 73:0.01141925 74:0.017944535 75:0.027732463 76:0.017944535 77:0.0016313214 78:0.0016313214 79:0.0016313214 81:0.017944535 82:0.01141925 83:0.0016313214 84:0.014681892 85:0.051823417 86:0.011516315 87:0.038387716 88:0.074856046 89:0.046065259 90:0.032629559 91:0.017274472 92:0.090211132 93:0.040307102 94:0.11900192 95:0.02303263 96:0.05950096 97:0.063339731 98:0.026871401 99:0.049904031 100:0.074856046 101:0.044145873 102:0.065259117 103:0.024952015 104:0.046065259 108:1 109:0.026871401 110:0.49911511 111:0.37496429 
2.82842712475 1:0.25451264 2:0.26624549 3:0.25676895 4:0.22247292 5:0.070397112 6:0.044223827 7:0.077617329 8:0.048736462 9:0.051444043 10:0.069494585 11:0.092960289 12:0.064981949 13:0.063176895 14:0.061371841 15:0.08032491 16:0.046931408 17:0.083032491 18:0.078519856 19:0.010830325 20:0.055956679 21:0.021680217 22:0.017615176 23:0.025745257 24:0.010840108 25:0.0081300813 26:0.010840108 27:0.01897019 28:0.010840108 29:0.021680217 30:0.016260163 31:0.017615176 32:0.014905149 33:0.01897019 34:0.016260163 35:0.0013550136 36:0.016260163 37:0.010840108 38:0.0094850949 39:0.013550136 40:0.0094850949 41:0.0081300813 42:0.020325203 43:0.01897019 44:0.025745257 45:0.027100271 46:0.017615176 47:0.021680217 48:0.013550136 49:0.02303523 50:0.020325203 51:0.0027100271 52:0.016260163 53:0.017615176 54:0.02303523 55:0.016260163 56:0.012195122 57:0.013550136 58:0.01897019 59:0.028455285 60:0.013550136 61:0.010840108 62:0.02303523 63:0.024390244 64:0.024390244 65:0.021680217 66:0.010840108 67:0.0013550136 68:0.012195122 69:0.012195122 70:0.021680217 71:0.036585366 72:0.017615176 73:0.010840108 74:0.021680217 75:0.025745257 76:0.013550136 77:0.0013550136 78:0.0013550136 79:0.0027100271 80:0.0013550136 81:0.0094850949 82:0.02303523 83:0.0027100271 84:0.01897019 85:0.017391304 86:0.034782609 87:0.060869565 88:0.026086957 89:0.034782609 90:0.069565217 91:0.017391304 92:0.017391304 93:0.052173913 94:0.07826087 95:0.026086957 96:0.060869565 97:0.060869565 99:0.10434783 100:0.07826087 101:0.10434783 102:0.07826087 103:0.034782609 104:0.043478261 108:1 110:0.43041626 111:0.71592143 
1.226120554026119 1:0.20468711 2:0.21416106 3:0.27499377 4:0.30615807 5:0.040938592 6:0.047928108 7:0.062905642 8:0.055916126 9:0.021967049 10:0.042436345 11:0.084872691 12:0.058412381 13:0.053919121 14:0.046430354 15:0.10034948 16:0.070394408 17:0.085371942 18:0.081877184 19:0.031452821 20:0.11482776 21:0.009009009 22:0.0067567568 23:0.012762763 24:0.012012012 25:0.0052552553 26:0.009009009 27:0.015015015 28:0.011261261 29:0.017267267 30:0.009009009 31:0.024024024 32:0.015765766 33:0.015015015 34:0.011261261 35:0.0075075075 36:0.021021021 37:0.0075075075 38:0.006006006 39:0.0015015015 40:0.0037537538 41:0.0067567568 42:0.011261261 43:0.014264264 44:0.012762763 45:0.015765766 46:0.012012012 47:0.033033033 48:0.024774775 49:0.016516517 50:0.011261261 51:0.0075075075 52:0.023273273 53:0.012012012 54:0.0075075075 55:0.016516517 56:0.011261261 57:0.006006006 58:0.0082582583 59:0.033033033 60:0.013513514 61:0.018018018 62:0.018018018 63:0.033033033 64:0.016516517 65:0.022522523 66:0.024024024 67:0.012762763 68:0.021771772 69:0.016516517 70:0.027777778 71:0.024024024 72:0.023273273 73:0.009009009 74:0.012012012 75:0.030780781 76:0.022522523 77:0.0052552553 78:0.0067567568 79:0.0075075075 80:0.011261261 81:0.033033033 82:0.03003003 83:0.010510511 84:0.045045045 85:0.054054054 86:0.040540541 87:0.0067567568 88:0.013513514 89:0.0067567568 90:0.081081081 91:0.027027027 92:0.047297297 93:0.033783784 94:0.074324324 95:0.013513514 96:0.033783784 97:0.12162162 98:0.027027027 99:0.094594595 100:0.074324324 101:0.087837838 102:0.11486486 103:0.033783784 104:0.013513514 108:1 110:0.48795028 111:0.84462143 
2.82842712475 1:0.28125 2:0.33816964 3:0.18973214 4:0.19084821 5:0.085565476 6:0.09077381 7:0.058035714 8:0.044642857 9:0.078869048 10:0.13467262 11:0.066220238 12:0.056547619 13:0.049107143 14:0.058035714 15:0.038690476 16:0.04985119 17:0.069940476 18:0.056547619 19:0.020833333 20:0.041666667 21:0.021205357 22:0.03125 23:0.026785714 24:0.014508929 25:0.027901786 26:0.037946429 27:0.014508929 28:0.0044642857 29:0.0044642857 30:0.016741071 31:0.015625 32:0.0044642857 33:0.012276786 34:0.013392857 35:0.0066964286 36:0.010044643 37:0.024553571 38:0.025669643 39:0.014508929 40:0.012276786 41:0.030133929 42:0.047991071 43:0.024553571 44:0.016741071 45:0.018973214 46:0.020089286 47:0.016741071 48:0.012276786 49:0.018973214 50:0.022321429 51:0.0066964286 52:0.010044643 53:0.015625 54:0.010044643 55:0.016741071 56:0.0044642857 57:0.014508929 58:0.0234375 59:0.018973214 60:0.0033482143 61:0.0066964286 62:0.012276786 63:0.0055803571 64:0.0044642857 65:0.016741071 66:0.0066964286 67:0.012276786 68:0.0033482143 69:0.016741071 70:0.029017857 71:0.0234375 72:0.018973214 73:0.018973214 74:0.025669643 75:0.024553571 76:0.0055803571 77:0.0044642857 78:0.010044643 79:0.0022321429 80:0.0044642857 81:0.0234375 82:0.020089286 83:0.0044642857 84:0.0078125 85:0.0375 86:0.05 87:0.0125 88:0.0375 89:0.1125 90:0.05 91:0.0375 92:0.0625 93:0.0625 94:0.1 95:0.05 96:0.05 100:0.1625 101:0.0375 102:0.0875 103:0.0125 104:0.0375 107:1 110:0.57625831 111:0.56839286 
0.04720634905388425 1:0.25056689 2:0.24829932 3:0.34013605 4:0.16099773 5:0.065759637 6:0.052154195 7:0.079365079 8:0.0430839 9:0.047619048 10:0.070294785 11:0.088435374 12:0.052154195 13:0.12018141 14:0.06122449 15:0.11564626 16:0.045351474 17:0.027210884 18:0.054421769 19:0.054421769 20:0.022675737 21:0.030612245 22:0.017006803 23:0.010204082 24:0.0034013605 25:0.013605442 26:0.010204082 27:0.030612245 28:0.013605442 29:0.0068027211 30:0.0068027211 31:0.013605442 32:0.0068027211 34:0.013605442 35:0.013605442 36:0.0068027211 37:0.013605442 38:0.013605442 39:0.0068027211 40:0.020408163 41:0.020408163 42:0.013605442 43:0.010204082 44:0.017006803 46:0.017006803 48:0.013605442 49:0.020408163 52:0.0034013605 53:0.023809524 54:0.017006803 55:0.0034013605 57:0.0034013605 58:0.017006803 59:0.020408163 60:0.0034013605 61:0.18027211 62:0.095238095 64:0.057823129 65:0.013605442 66:0.020408163 67:0.0034013605 68:0.0034013605 69:0.017006803 70:0.0068027211 71:0.0068027211 72:0.0034013605 73:0.010204082 74:0.037414966 75:0.020408163 76:0.030612245 77:0.0034013605 78:0.0034013605 79:0.0034013605 80:0.0034013605 81:0.0034013605 82:0.013605442 83:0.0034013605 84:0.0034013605 85:0.03539823 86:0.017699115 87:0.017699115 88:0.026548673 89:0.026548673 90:0.43362832 91:0.0088495575 92:0.017699115 93:0.044247788 94:0.13274336 95:0.013274336 96:0.013274336 97:0.026548673 98:0.022123894 99:0.039823009 100:0.030973451 101:0.017699115 102:0.03539823 104:0.039823009 108:1 109:0.43362832 110:0.49707341 111:0.70337143 
0.06568776569627487 1:0.17156863 2:0.34313725 3:0.21568627 4:0.26960784 5:0.029411765 6:0.078431373 7:0.022875817 8:0.068627451 9:0.039215686 10:0.11764706 11:0.094771242 12:0.10457516 13:0.022875817 14:0.062091503 15:0.071895425 16:0.04248366 17:0.052287582 18:0.071895425 19:0.04248366 20:0.078431373 21:0.0049019608 22:0.0049019608 23:0.034313725 24:0.024509804 25:0.0049019608 26:0.024509804 27:0.024509804 28:0.039215686 29:0.0049019608 32:0.0049019608 34:0.019607843 36:0.024509804 38:0.019607843 40:0.044117647 41:0.0049019608 42:0.029411765 43:0.058823529 44:0.049019608 46:0.0098039216 47:0.034313725 48:0.014705882 50:0.024509804 51:0.0049019608 52:0.014705882 53:0.0049019608 54:0.029411765 55:0.0049019608 56:0.0098039216 58:0.0098039216 59:0.0049019608 60:0.034313725 61:0.0049019608 62:0.073529412 64:0.0049019608 66:0.049019608 68:0.039215686 69:0.0098039216 70:0.029411765 72:0.034313725 74:0.019607843 76:0.0098039216 78:0.053921569 80:0.0049019608 81:0.0049019608 82:0.0098039216 84:0.029411765 85:0.025773196 86:0.097938144 87:0.025773196 88:0.025773196 89:0.06185567 90:0.056701031 91:0.06185567 92:0.010309278 93:0.0051546392 94:0.20618557 95:0.0051546392 96:0.010309278 97:0.06185567 98:0.036082474 99:0.072164948 100:0.11340206 101:0.010309278 102:0.036082474 103:0.036082474 104:0.041237113 108:1 110:0.52945602 111:0.57572143 
2.82842712475 1:0.24438202 2:0.27393493 3:0.24133895 4:0.2403441 5:0.067649813 6:0.052902622 7:0.073852996 8:0.04786985 9:0.048923221 10:0.080173221 11:0.077715356 12:0.067649813 13:0.066011236 14:0.053838951 15:0.071746255 16:0.053370787 17:0.063904494 18:0.086493446 19:0.014396067 20:0.073501873 21:0.02247191 22:0.015449438 23:0.018082865 24:0.013342697 25:0.0094803371 26:0.014044944 27:0.014747191 28:0.0087780899 29:0.022823034 30:0.014922753 31:0.02054073 32:0.016678371 33:0.015273876 34:0.015449438 35:0.0031601124 36:0.012816011 37:0.010533708 38:0.012640449 39:0.013518258 40:0.01070927 41:0.015098315 42:0.026860955 43:0.019136236 44:0.02440309 45:0.020891854 46:0.018433989 47:0.025105337 48:0.015800562 49:0.016327247 50:0.024578652 51:0.0024578652 52:0.020365169 53:0.018785112 54:0.011411517 55:0.019838483 56:0.010182584 57:0.0075491573 58:0.014922753 59:0.018433989 60:0.010182584 61:0.01948736 62:0.014922753 63:0.022120787 64:0.015098315 65:0.013518258 66:0.016327247 67:0.0049157303 68:0.018258427 69:0.014747191 70:0.017029494 71:0.023876404 72:0.017029494 73:0.01369382 74:0.02633427 75:0.027738764 76:0.022120787 77:0.0033356742 78:0.0040379213 79:0.0052668539 80:0.0045646067 81:0.021418539 82:0.024051966 83:0.0050912921 84:0.018785112 85:0.066666667 86:0.066666667 87:0.019047619 88:0.019047619 89:0.038095238 90:0.057142857 91:0.057142857 92:0.028571429 93:0.019047619 94:0.066666667 95:0.028571429 96:0.0095238095 97:0.11428571 98:0.076190476 99:0.066666667 100:0.066666667 101:0.038095238 102:0.1047619 103:0.038095238 104:0.019047619 108:1 110:0.49007551 111:0.6228 
2.82842712475 1:0.28968254 2:0.26851852 3:0.23478836 4:0.20701058 5:0.097883598 6:0.058201058 7:0.060846561 8:0.066137566 9:0.05026455 10:0.080687831 11:0.087301587 12:0.055555556 13:0.084656085 14:0.055555556 15:0.064814815 16:0.031746032 17:0.063492063 18:0.068783069 19:0.01984127 20:0.054232804 21:0.029761905 22:0.011904762 23:0.035714286 24:0.01984127 25:0.027777778 26:0.013888889 27:0.027777778 28:0.011904762 29:0.025793651 30:0.011904762 31:0.027777778 32:0.015873016 33:0.035714286 34:0.001984127 35:0.001984127 36:0.015873016 37:0.015873016 38:0.0079365079 39:0.011904762 40:0.017857143 41:0.017857143 42:0.015873016 43:0.035714286 44:0.025793651 45:0.027777778 46:0.025793651 47:0.031746032 48:0.013888889 49:0.025793651 50:0.015873016 51:0.001984127 52:0.021825397 53:0.0099206349 54:0.003968254 55:0.01984127 56:0.0079365079 57:0.0099206349 58:0.01984127 59:0.015873016 60:0.0079365079 61:0.01984127 62:0.005952381 63:0.011904762 64:0.011904762 65:0.0079365079 66:0.013888889 67:0.003968254 68:0.0079365079 69:0.0099206349 70:0.017857143 71:0.013888889 72:0.015873016 73:0.015873016 74:0.011904762 75:0.023809524 76:0.015873016 77:0.003968254 79:0.0099206349 80:0.005952381 81:0.01984127 82:0.015873016 83:0.001984127 84:0.0099206349 85:0.029473684 86:0.014736842 87:0.048421053 88:0.065263158 89:0.052631579 90:0.048421053 91:0.035789474 92:0.042105263 93:0.069473684 94:0.10526316 95:0.035789474 96:0.031578947 97:0.056842105 98:0.033684211 99:0.058947368 100:0.084210526 101:0.058947368 102:0.088421053 103:0.014736842 104:0.025263158 108:1 110:0.47013546 111:0.6385 
2.82842712475 1:0.25446429 2:0.24007937 3:0.24503968 4:0.26041667 5:0.056603774 6:0.049652433 7:0.08142999 8:0.06653426 9:0.035749752 10:0.064548163 11:0.071499503 12:0.06653426 13:0.062562066 14:0.056603774 15:0.074478649 16:0.053624628 17:0.10029791 18:0.070506455 19:0.015888779 20:0.073485601 21:0.013432836 22:0.01641791 23:0.0089552239 24:0.011940299 25:0.014925373 26:0.014925373 27:0.013432836 28:0.0074626866 29:0.01641791 30:0.019402985 31:0.028358209 32:0.02238806 33:0.011940299 34:0.013432836 35:0.0059701493 36:0.010447761 37:0.01641791 38:0.0059701493 39:0.013432836 40:0.0074626866 41:0.011940299 42:0.010447761 43:0.020895522 44:0.019402985 45:0.020895522 46:0.014925373 47:0.023880597 48:0.025373134 49:0.017910448 50:0.01641791 51:0.0074626866 52:0.023880597 53:0.025373134 54:0.011940299 55:0.025373134 56:0.017910448 57:0.010447761 58:0.010447761 59:0.010447761 60:0.0089552239 61:0.013432836 62:0.010447761 63:0.025373134 64:0.019402985 65:0.019402985 66:0.010447761 67:0.0059701493 68:0.013432836 69:0.020895522 70:0.026865672 71:0.031343284 72:0.025373134 73:0.013432836 74:0.020895522 75:0.020895522 76:0.023880597 77:0.0044776119 78:0.0029850746 80:0.0014925373 81:0.023880597 82:0.023880597 83:0.0059701493 84:0.028358209 85:0.06235012 86:0.040767386 87:0.026378897 88:0.035971223 89:0.038369305 90:0.079136691 91:0.03117506 92:0.047961631 93:0.052757794 94:0.091127098 95:0.023980815 96:0.03117506 97:0.074340528 98:0.043165468 99:0.079136691 100:0.086330935 101:0.055155875 102:0.047961631 103:0.019184652 104:0.033573141 108:1 110:0.46186524 111:0.72429286 
2.82842712475 1:0.26309227 2:0.21321696 3:0.22817955 4:0.29551122 5:0.0675 6:0.04 7:0.0575 8:0.08 9:0.04 10:0.055 11:0.0525 12:0.0525 13:0.07 14:0.05 15:0.0775 16:0.0575 17:0.105 18:0.08 19:0.0125 20:0.1025 21:0.018796992 22:0.015037594 23:0.037593985 24:0.0037593985 25:0.011278195 26:0.015037594 27:0.011278195 28:0.018796992 29:0.022556391 30:0.018796992 31:0.018796992 33:0.033834586 34:0.015037594 35:0.011278195 36:0.015037594 38:0.0037593985 39:0.0037593985 40:0.015037594 41:0.015037594 42:0.007518797 43:0.007518797 44:0.018796992 45:0.022556391 46:0.0037593985 47:0.018796992 48:0.0037593985 49:0.015037594 50:0.022556391 52:0.026315789 53:0.015037594 54:0.011278195 55:0.011278195 56:0.022556391 57:0.0037593985 58:0.011278195 59:0.026315789 60:0.007518797 61:0.022556391 62:0.022556391 63:0.011278195 64:0.033834586 65:0.015037594 66:0.011278195 68:0.026315789 69:0.015037594 70:0.011278195 71:0.015037594 72:0.030075188 73:0.007518797 74:0.026315789 75:0.026315789 76:0.011278195 77:0.007518797 78:0.007518797 80:0.011278195 81:0.071428571 82:0.026315789 83:0.0037593985 84:0.026315789 85:0.039473684 87:0.052631579 88:0.026315789 90:0.065789474 91:0.092105263 93:0.013157895 94:0.078947368 95:0.013157895 96:0.013157895 97:0.15789474 98:0.026315789 99:0.13157895 100:0.092105263 101:0.13157895 102:0.026315789 104:0.039473684 107:1 110:0.34259259 111:0.80067857 
2.82842712475 1:0.22569444 2:0.22492284 3:0.27700617 4:0.27237654 5:0.047140649 6:0.042503864 7:0.079598145 8:0.046367852 9:0.030911901 10:0.040958269 11:0.089644513 12:0.052550232 13:0.05950541 14:0.067233385 15:0.078825348 16:0.07805255 17:0.098918083 18:0.08423493 19:0.022411128 20:0.08114374 21:0.010452962 22:0.010452962 23:0.015098722 24:0.0092915215 25:0.012775842 26:0.0046457607 27:0.017421603 28:0.015098722 29:0.018583043 30:0.010452962 31:0.027874564 32:0.013937282 33:0.023228804 34:0.0069686411 35:0.0046457607 36:0.011614402 37:0.010452962 38:0.0034843206 39:0.0092915215 40:0.0092915215 41:0.0081300813 42:0.010452962 43:0.017421603 44:0.0069686411 45:0.016260163 46:0.026713124 47:0.023228804 48:0.018583043 49:0.013937282 50:0.020905923 51:0.0081300813 52:0.012775842 53:0.010452962 54:0.0081300813 55:0.025551684 56:0.015098722 57:0.0069686411 58:0.015098722 59:0.023228804 60:0.018583043 61:0.020905923 62:0.022067364 63:0.022067364 64:0.016260163 65:0.022067364 66:0.013937282 67:0.0058072009 68:0.027874564 69:0.019744483 70:0.013937282 71:0.039488966 72:0.015098722 73:0.0058072009 74:0.017421603 75:0.040650407 76:0.017421603 77:0.0034843206 78:0.0011614402 79:0.012775842 80:0.0069686411 81:0.037166086 82:0.032520325 83:0.0046457607 84:0.029036005 85:0.056074766 86:0.065420561 87:0.065420561 88:0.018691589 89:0.028037383 90:0.08411215 91:0.046728972 92:0.065420561 93:0.0093457944 94:0.10280374 95:0.028037383 96:0.028037383 97:0.046728972 98:0.037383178 99:0.074766355 100:0.065420561 101:0.074766355 102:0.065420561 103:0.028037383 104:0.0093457944 108:1 110:0.50589065 111:0.52863571 
0.07253838577957369 1:0.23852184 2:0.22620381 3:0.23852184 4:0.29675252 5:0.067264574 6:0.049327354 7:0.062780269 8:0.051569507 9:0.024663677 10:0.056053812 11:0.080717489 12:0.058295964 13:0.047085202 14:0.038116592 15:0.076233184 16:0.078475336 17:0.10762332 18:0.087443946 19:0.01793722 20:0.096412556 21:0.013468013 22:0.013468013 23:0.023569024 24:0.013468013 26:0.013468013 27:0.02020202 28:0.0067340067 29:0.023569024 30:0.02020202 31:0.023569024 32:0.016835017 33:0.033670034 34:0.01010101 35:0.0033670034 36:0.04040404 37:0.0067340067 38:0.0067340067 40:0.013468013 41:0.0033670034 42:0.01010101 43:0.016835017 44:0.026936027 45:0.0033670034 46:0.01010101 47:0.016835017 48:0.013468013 49:0.033670034 50:0.013468013 51:0.01010101 52:0.023569024 53:0.0067340067 54:0.0033670034 55:0.03030303 56:0.0033670034 57:0.0067340067 58:0.013468013 59:0.02020202 60:0.0033670034 61:0.016835017 62:0.02020202 63:0.013468013 64:0.037037037 65:0.023569024 66:0.016835017 67:0.0033670034 68:0.02020202 69:0.016835017 70:0.013468013 71:0.023569024 72:0.016835017 73:0.01010101 74:0.023569024 75:0.04040404 76:0.023569024 77:0.0033670034 80:0.0067340067 81:0.03030303 82:0.04040404 83:0.0067340067 84:0.02020202 85:0.098591549 86:0.070422535 87:0.014084507 88:0.028169014 89:0.014084507 90:0.056338028 91:0.049295775 92:0.021126761 93:0.0070422535 94:0.091549296 95:0.014084507 96:0.021126761 97:0.14084507 98:0.042253521 99:0.077464789 100:0.091549296 101:0.056338028 102:0.070422535 103:0.028169014 104:0.0070422535 108:1 110:0.48685185 111:0.61338571 
2.82842712475 1:0.23476298 2:0.24604966 3:0.23702032 4:0.28216704 5:0.067873303 6:0.036199095 7:0.090497738 8:0.018099548 9:0.045248869 10:0.07239819 11:0.07239819 12:0.076923077 13:0.045248869 14:0.040723982 15:0.049773756 16:0.1040724 17:0.099547511 18:0.076923077 19:0.022624434 20:0.081447964 21:0.027210884 22:0.0068027211 23:0.0068027211 24:0.013605442 25:0.0068027211 26:0.034013605 28:0.013605442 29:0.0068027211 30:0.020408163 31:0.034013605 32:0.0068027211 33:0.013605442 34:0.0068027211 35:0.0068027211 37:0.013605442 38:0.0068027211 39:0.013605442 41:0.013605442 42:0.013605442 43:0.013605442 44:0.027210884 45:0.020408163 46:0.013605442 47:0.0068027211 48:0.047619048 50:0.013605442 52:0.040816327 53:0.027210884 54:0.0068027211 55:0.0068027211 56:0.020408163 58:0.027210884 60:0.013605442 61:0.027210884 62:0.020408163 63:0.0068027211 64:0.047619048 65:0.047619048 66:0.034013605 68:0.013605442 69:0.027210884 70:0.020408163 71:0.0068027211 72:0.013605442 73:0.0068027211 74:0.013605442 75:0.020408163 76:0.013605442 77:0.0068027211 79:0.0068027211 80:0.0068027211 81:0.040816327 82:0.034013605 83:0.0068027211 84:0.027210884 85:0.16049383 86:0.012345679 87:0.024691358 88:0.012345679 89:0.024691358 90:0.049382716 91:0.049382716 92:0.061728395 93:0.061728395 94:0.13580247 96:0.024691358 97:0.049382716 98:0.098765432 99:0.024691358 100:0.086419753 101:0.049382716 102:0.049382716 103:0.012345679 104:0.012345679 107:1 110:0.50300047 111:0.74103571 
2.82842712475 1:0.29297147 2:0.33402923 3:0.19137091 4:0.18162839 5:0.1086351 6:0.091922006 7:0.057103064 8:0.04178273 9:0.055710306 10:0.1281337 11:0.068245125 12:0.06545961 13:0.064066852 14:0.061281337 15:0.030640669 16:0.044568245 17:0.058495822 18:0.069637883 19:0.026462396 20:0.027855153 21:0.043933054 22:0.031380753 23:0.033472803 24:0.023012552 25:0.010460251 26:0.029288703 27:0.031380753 28:0.014644351 29:0.016736402 30:0.012552301 31:0.0083682008 32:0.0062761506 33:0.018828452 34:0.0041841004 35:0.0062761506 36:0.0020920502 37:0.014644351 38:0.020920502 39:0.016736402 40:0.0041841004 41:0.025104603 42:0.041841004 43:0.029288703 44:0.014644351 45:0.023012552 46:0.025104603 47:0.012552301 48:0.0083682008 49:0.027196653 50:0.027196653 51:0.012552301 52:0.014644351 53:0.016736402 54:0.014644351 55:0.018828452 56:0.0020920502 57:0.0083682008 58:0.033472803 59:0.014644351 60:0.0062761506 61:0.0062761506 62:0.0041841004 63:0.0062761506 64:0.0041841004 65:0.014644351 66:0.016736402 67:0.0083682008 68:0.0041841004 69:0.025104603 70:0.016736402 71:0.012552301 72:0.010460251 73:0.014644351 74:0.035564854 75:0.016736402 76:0.025104603 77:0.0041841004 78:0.0083682008 79:0.0062761506 80:0.0083682008 81:0.010460251 82:0.0083682008 84:0.0062761506 85:0.0375 86:0.0125 87:0.0125 88:0.0625 89:0.0375 90:0.05 91:0.0375 92:0.0375 93:0.0375 94:0.125 95:0.025 96:0.025 97:0.0375 98:0.0375 99:0.0875 100:0.2 101:0.05 102:0.0625 103:0.0125 104:0.0125 107:1 110:0.46191833 111:0.75777857 
2.82842712475 1:0.24119241 2:0.30623306 3:0.23170732 4:0.22086721 5:0.070460705 6:0.046070461 7:0.067750678 8:0.029810298 9:0.048780488 10:0.12195122 11:0.059620596 12:0.094850949 13:0.089430894 14:0.051490515 15:0.051490515 16:0.075880759 17:0.059620596 18:0.067750678 19:0.016260163 20:0.048780488 21:0.036585366 22:0.016260163 23:0.040650407 24:0.0040650407 25:0.0081300813 26:0.040650407 27:0.024390244 28:0.0081300813 29:0.020325203 30:0.012195122 31:0.012195122 32:0.028455285 33:0.0040650407 34:0.012195122 35:0.0040650407 36:0.012195122 37:0.0040650407 38:0.016260163 39:0.0081300813 40:0.0040650407 41:0.0040650407 42:0.06097561 43:0.0081300813 44:0.016260163 45:0.0040650407 46:0.016260163 47:0.0040650407 48:0.012195122 49:0.024390244 50:0.048780488 51:0.0081300813 52:0.020325203 53:0.020325203 54:0.012195122 55:0.036585366 56:0.012195122 57:0.0081300813 58:0.024390244 59:0.024390244 60:0.020325203 61:0.016260163 62:0.0081300813 63:0.0040650407 64:0.012195122 65:0.016260163 66:0.020325203 67:0.020325203 68:0.024390244 69:0.0040650407 70:0.0040650407 71:0.020325203 73:0.0081300813 74:0.024390244 75:0.016260163 76:0.032520325 78:0.0040650407 79:0.0040650407 80:0.020325203 81:0.020325203 82:0.0081300813 84:0.0081300813 85:0.097701149 86:0.022988506 87:0.034482759 88:0.068965517 89:0.040229885 90:0.045977011 92:0.068965517 93:0.08045977 94:0.091954023 95:0.028735632 96:0.011494253 97:0.034482759 98:0.022988506 99:0.063218391 100:0.16091954 101:0.040229885 102:0.086206897 108:1 110:0.51216624 111:0.71801429 
2.82842712475 1:0.2755102 2:0.31684982 3:0.20015699 4:0.20748299 5:0.076399791 6:0.085295657 7:0.061747776 8:0.047619048 9:0.066457352 10:0.11564626 11:0.068550497 12:0.066980638 13:0.063317635 14:0.058084772 15:0.035060178 16:0.057561486 17:0.073783359 18:0.0570382 19:0.02093145 20:0.045525903 21:0.023547881 22:0.022762951 23:0.021978022 24:0.01255887 25:0.018053375 26:0.028257457 27:0.018838305 28:0.018053375 29:0.018838305 30:0.020408163 31:0.0094191523 32:0.014128728 33:0.010989011 34:0.014128728 35:0.0031397174 36:0.01255887 37:0.016483516 38:0.025117739 39:0.021193093 40:0.0094191523 41:0.017268446 42:0.047095761 43:0.021978022 44:0.030612245 45:0.017268446 46:0.021193093 47:0.014913658 48:0.01177394 49:0.018838305 50:0.015698587 51:0.0086342229 52:0.020408163 53:0.019623234 54:0.016483516 55:0.014128728 56:0.0062794349 57:0.015698587 58:0.020408163 59:0.01177394 60:0.0062794349 61:0.0086342229 62:0.01255887 63:0.0054945055 64:0.015698587 65:0.023547881 66:0.01255887 67:0.0094191523 68:0.0086342229 69:0.021193093 70:0.028257457 71:0.015698587 72:0.015698587 73:0.014128728 74:0.018053375 75:0.010989011 76:0.01255887 77:0.010204082 78:0.0047095761 79:0.0047095761 80:0.0047095761 81:0.014128728 82:0.014913658 83:0.0062794349 84:0.010989011 85:0.089655172 86:0.027586207 87:0.020689655 88:0.027586207 89:0.089655172 90:0.013793103 91:0.068965517 92:0.048275862 93:0.0068965517 94:0.082758621 95:0.027586207 96:0.0068965517 97:0.089655172 98:0.034482759 99:0.055172414 100:0.16551724 101:0.034482759 102:0.034482759 103:0.020689655 104:0.055172414 108:1 110:0.4980834 111:0.5956 
0.6823524945742786 1:0.25445705 2:0.29983793 3:0.21393841 4:0.23176661 5:0.081168831 6:0.068181818 7:0.081168831 8:0.045454545 9:0.032467532 10:0.1038961 11:0.074675325 12:0.084415584 13:0.051948052 14:0.035714286 15:0.038961039 16:0.058441558 17:0.068181818 18:0.094155844 19:0.048701299 20:0.032467532 21:0.048780488 22:0.0048780488 23:0.029268293 24:0.014634146 25:0.0097560976 26:0.014634146 27:0.0048780488 28:0.014634146 29:0.029268293 30:0.014634146 31:0.029268293 32:0.024390244 33:0.0048780488 35:0.0048780488 38:0.0097560976 39:0.014634146 40:0.0048780488 41:0.034146341 42:0.024390244 43:0.053658537 44:0.019512195 45:0.0097560976 46:0.014634146 47:0.029268293 49:0.03902439 50:0.048780488 51:0.019512195 52:0.0048780488 53:0.024390244 54:0.0048780488 56:0.0048780488 58:0.019512195 59:0.014634146 60:0.014634146 61:0.0048780488 62:0.0048780488 63:0.0048780488 65:0.014634146 66:0.0097560976 67:0.0048780488 68:0.0097560976 69:0.014634146 70:0.0048780488 71:0.019512195 72:0.014634146 73:0.024390244 74:0.019512195 75:0.058536585 76:0.029268293 77:0.014634146 79:0.014634146 80:0.0048780488 81:0.029268293 82:0.014634146 83:0.0048780488 84:0.019512195 85:0.043209877 86:0.012345679 87:0.012345679 88:0.024691358 89:0.043209877 90:0.012345679 91:0.018518519 92:0.030864198 93:0.061728395 94:0.25308642 95:0.0061728395 96:0.024691358 97:0.074074074 98:0.037037037 99:0.092592593 100:0.16049383 101:0.012345679 102:0.037037037 103:0.037037037 104:0.0061728395 108:1 110:0.51611111 111:0.87496429 
2.82842712475 1:0.25217391 2:0.29378882 3:0.22981366 4:0.2242236 5:0.076190476 6:0.067080745 7:0.057971014 8:0.055486542 9:0.055486542 10:0.092339545 11:0.083229814 12:0.064182195 13:0.055072464 14:0.06873706 15:0.050517598 16:0.0563147 17:0.060869565 18:0.064182195 19:0.037267081 20:0.055072464 21:0.022981366 22:0.021118012 23:0.014906832 24:0.016770186 25:0.013043478 26:0.016770186 27:0.02484472 28:0.0099378882 29:0.018012422 30:0.01552795 31:0.013664596 32:0.010559006 33:0.01242236 34:0.019875776 35:0.011180124 36:0.0080745342 37:0.01242236 38:0.017391304 39:0.011801242 40:0.011801242 41:0.01863354 42:0.032919255 43:0.029813665 44:0.01863354 45:0.018012422 46:0.027329193 47:0.018012422 48:0.022360248 49:0.013664596 50:0.022981366 51:0.0055900621 52:0.018012422 53:0.017391304 54:0.01863354 55:0.0068322981 56:0.01552795 57:0.01552795 58:0.019254658 59:0.014285714 60:0.010559006 61:0.019254658 62:0.01242236 63:0.010559006 64:0.011180124 65:0.016149068 66:0.0099378882 67:0.011180124 68:0.01552795 69:0.020496894 70:0.017391304 71:0.013664596 72:0.016770186 73:0.0093167702 74:0.01863354 75:0.014906832 76:0.016770186 77:0.011180124 78:0.0099378882 79:0.01242236 80:0.0086956522 81:0.01242236 82:0.018012422 83:0.01242236 84:0.013664596 85:0.012195122 87:0.085365854 88:0.024390244 89:0.036585366 90:0.073170732 91:0.048780488 92:0.036585366 93:0.024390244 94:0.085365854 95:0.012195122 96:0.012195122 97:0.15853659 98:0.036585366 99:0.085365854 100:0.097560976 101:0.085365854 102:0.024390244 103:0.012195122 104:0.048780488 107:1 110:0.39347222 111:0.56002143 
2.82842712475 1:0.22115385 2:0.29230769 3:0.29038462 4:0.19615385 5:0.057692308 6:0.030769231 7:0.073076923 8:0.034615385 9:0.038461538 10:0.10384615 11:0.076923077 12:0.05 13:0.088461538 14:0.10769231 15:0.065384615 16:0.061538462 17:0.061538462 18:0.073076923 19:0.042307692 20:0.034615385 21:0.0057803468 22:0.01734104 23:0.023121387 25:0.0057803468 26:0.011560694 27:0.0057803468 28:0.011560694 29:0.011560694 30:0.023121387 31:0.0057803468 32:0.028901734 34:0.011560694 35:0.0057803468 37:0.011560694 38:0.023121387 39:0.011560694 40:0.01734104 42:0.011560694 43:0.034682081 44:0.01734104 45:0.063583815 46:0.046242775 47:0.01734104 48:0.040462428 50:0.01734104 51:0.0057803468 52:0.011560694 53:0.023121387 54:0.01734104 55:0.023121387 56:0.01734104 57:0.01734104 58:0.028901734 59:0.023121387 60:0.0057803468 61:0.040462428 62:0.023121387 63:0.01734104 64:0.0057803468 65:0.028901734 66:0.01734104 68:0.011560694 69:0.01734104 70:0.0057803468 71:0.0057803468 72:0.028901734 73:0.0057803468 74:0.011560694 75:0.023121387 76:0.040462428 77:0.0057803468 78:0.011560694 79:0.011560694 80:0.0057803468 81:0.011560694 82:0.01734104 85:0.10989011 86:0.043956044 87:0.065934066 88:0.10989011 89:0.032967033 90:0.043956044 92:0.054945055 93:0.076923077 94:0.065934066 95:0.021978022 97:0.010989011 98:0.054945055 99:0.010989011 100:0.076923077 101:0.098901099 102:0.10989011 103:0.010989011 107:1 110:0.50903038 111:0.28972857 
2.82842712475 1:0.28409091 2:0.28787879 3:0.19318182 4:0.23484848 5:0.10606061 6:0.049242424 7:0.068181818 8:0.045454545 9:0.09469697 10:0.11363636 11:0.053030303 12:0.041666667 13:0.053030303 14:0.026515152 15:0.041666667 16:0.087121212 17:0.045454545 18:0.083333333 19:0.015151515 20:0.075757576 21:0.034090909 22:0.028409091 23:0.056818182 24:0.0056818182 25:0.028409091 26:0.028409091 27:0.011363636 28:0.017045455 29:0.039772727 30:0.011363636 31:0.0056818182 32:0.028409091 33:0.017045455 34:0.022727273 36:0.011363636 37:0.011363636 38:0.028409091 39:0.0056818182 40:0.022727273 41:0.011363636 42:0.039772727 43:0.017045455 44:0.022727273 45:0.011363636 46:0.011363636 47:0.011363636 48:0.039772727 49:0.0056818182 50:0.022727273 51:0.0056818182 52:0.017045455 53:0.011363636 54:0.0056818182 55:0.017045455 56:0.011363636 58:0.0056818182 59:0.011363636 60:0.011363636 63:0.0056818182 64:0.022727273 65:0.0056818182 66:0.022727273 67:0.022727273 68:0.017045455 69:0.011363636 70:0.0056818182 71:0.017045455 72:0.028409091 73:0.011363636 74:0.045454545 75:0.017045455 76:0.0056818182 80:0.011363636 81:0.0056818182 82:0.017045455 83:0.0056818182 84:0.017045455 85:0.042944785 86:0.024539877 87:0.012269939 88:0.024539877 89:0.073619632 90:0.024539877 91:0.018404908 92:0.085889571 93:0.061349693 94:0.067484663 95:0.0061349693 96:0.061349693 97:0.073619632 98:0.018404908 99:0.16564417 100:0.09202454 101:0.067484663 102:0.042944785 103:0.0061349693 104:0.030674847 108:1 110:0.4394755 111:0.88229286 
2.82842712475 1:0.26108817 2:0.26764231 3:0.24860837 4:0.22266116 5:0.076393917 6:0.057385952 7:0.076937002 8:0.050144823 9:0.052136133 10:0.082548878 11:0.080376539 12:0.054670529 13:0.068066618 14:0.057023896 15:0.071325127 16:0.055213613 17:0.065351195 18:0.069152788 19:0.017016655 20:0.066256336 21:0.029274966 22:0.015595075 23:0.019151847 24:0.012311902 25:0.012038304 26:0.01997264 27:0.016689466 28:0.016415869 29:0.021067031 30:0.015868673 31:0.026812585 32:0.016415869 33:0.019151847 34:0.012038304 35:0.0019151847 36:0.012585499 37:0.015868673 38:0.013406293 39:0.013953488 40:0.010396717 41:0.015321477 42:0.031463748 43:0.02380301 44:0.013679891 45:0.017236662 46:0.024623803 47:0.018057456 48:0.019425445 49:0.015595075 50:0.015868673 51:0.0027359781 52:0.020246238 53:0.020519836 54:0.0079343365 55:0.022435021 56:0.010123119 57:0.0095759234 58:0.013132695 59:0.020519836 60:0.010670315 61:0.020793434 62:0.019425445 63:0.015868673 64:0.017783858 65:0.013953488 66:0.018057456 67:0.0054719562 68:0.015868673 69:0.012859097 70:0.017236662 71:0.02380301 72:0.015321477 73:0.01121751 74:0.016415869 75:0.02380301 76:0.015868673 77:0.0060191518 78:0.004377565 79:0.0054719562 80:0.0046511628 81:0.01751026 82:0.016963064 83:0.0054719562 84:0.021887825 85:0.028213166 86:0.02507837 87:0.05015674 88:0.059561129 89:0.021943574 90:0.068965517 91:0.021943574 92:0.031347962 93:0.065830721 94:0.062695925 95:0.0094043887 96:0.028213166 97:0.081504702 98:0.021943574 99:0.13793103 100:0.07523511 101:0.065830721 102:0.094043887 103:0.034482759 104:0.015673981 108:1 109:0.037617555 110:0.40481365 111:0.79649286 
2.82842712475 1:0.23344652 2:0.23259762 3:0.26853424 4:0.26542162 5:0.049801924 6:0.039615167 7:0.077532541 8:0.056593096 9:0.037351443 10:0.057724958 11:0.075834748 12:0.049801924 13:0.07074137 14:0.061686474 15:0.08885116 16:0.057724958 17:0.085455574 18:0.085455574 19:0.015846067 20:0.089983022 21:0.012733447 22:0.0093378608 23:0.016129032 24:0.014431239 25:0.0067911715 26:0.0076400679 27:0.017826825 28:0.012733447 29:0.024617997 30:0.014431239 31:0.033106961 32:0.014431239 33:0.027164686 34:0.018675722 35:0.0033955857 36:0.022071307 37:0.0093378608 38:0.0042444822 39:0.0084889643 40:0.010186757 41:0.01188455 42:0.015280136 43:0.013582343 44:0.0093378608 45:0.017826825 46:0.016129032 47:0.032258065 48:0.016129032 49:0.020373514 50:0.025466893 52:0.019524618 53:0.015280136 54:0.0067911715 55:0.027164686 56:0.01188455 57:0.0067911715 58:0.012733447 59:0.019524618 60:0.013582343 61:0.020373514 62:0.013582343 63:0.034804754 64:0.01188455 65:0.016129032 66:0.0237691 67:0.0025466893 68:0.022071307 69:0.0042444822 70:0.016129032 71:0.028862479 72:0.013582343 73:0.0076400679 74:0.020373514 75:0.033106961 76:0.018675722 77:0.0033955857 78:0.0050933786 79:0.0025466893 80:0.0042444822 81:0.031409168 82:0.030560272 83:0.0084889643 84:0.027164686 85:0.052083333 86:0.020833333 87:0.052083333 88:0.041666667 89:0.041666667 90:0.125 91:0.052083333 92:0.020833333 93:0.020833333 94:0.09375 95:0.020833333 96:0.052083333 97:0.0625 98:0.041666667 99:0.052083333 100:0.072916667 101:0.10416667 102:0.052083333 104:0.020833333 107:1 110:0.44357762 111:0.47632143 
0.9829550133219916 1:0.31553398 2:0.26537217 3:0.25404531 4:0.16504854 5:0.11650485 6:0.071197411 7:0.090614887 8:0.035598706 9:0.074433657 10:0.077669903 11:0.061488673 12:0.025889968 13:0.048543689 14:0.077669903 15:0.077669903 16:0.045307443 17:0.077669903 18:0.064724919 19:0.029126214 20:0.025889968 21:0.063106796 22:0.014563107 23:0.033980583 24:0.019417476 25:0.014563107 26:0.029126214 27:0.019417476 28:0.014563107 29:0.019417476 32:0.024271845 33:0.019417476 34:0.024271845 36:0.0048543689 37:0.014563107 38:0.019417476 39:0.0097087379 40:0.0097087379 41:0.024271845 42:0.029126214 43:0.0097087379 44:0.019417476 45:0.014563107 46:0.029126214 47:0.019417476 48:0.0048543689 49:0.0097087379 50:0.0048543689 52:0.0097087379 53:0.019417476 54:0.0097087379 55:0.024271845 56:0.029126214 57:0.024271845 58:0.029126214 59:0.038834951 60:0.024271845 61:0.024271845 62:0.019417476 63:0.014563107 64:0.029126214 65:0.024271845 66:0.0097087379 68:0.0048543689 69:0.029126214 70:0.0048543689 71:0.024271845 72:0.0097087379 73:0.0097087379 74:0.014563107 75:0.019417476 78:0.0048543689 79:0.0048543689 80:0.0097087379 82:0.0048543689 84:0.0097087379 85:0.03960396 87:0.059405941 88:0.059405941 89:0.04950495 90:0.099009901 91:0.02970297 92:0.04950495 93:0.099009901 94:0.059405941 95:0.02970297 96:0.01980198 97:0.01980198 98:0.089108911 99:0.02970297 100:0.059405941 101:0.059405941 102:0.099009901 103:0.01980198 104:0.02970297 108:1 110:0.44377104 111:0.6385 
2.82842712475 1:0.26371115 2:0.29661792 3:0.23354662 4:0.20612431 5:0.07678245 6:0.070383912 7:0.066727605 8:0.053016453 9:0.061243144 10:0.097806216 11:0.071297989 12:0.058500914 13:0.049360146 14:0.066727605 15:0.069469835 16:0.053016453 17:0.073126143 18:0.069469835 19:0.021023766 20:0.042047532 21:0.030178326 22:0.01920439 23:0.021947874 24:0.015089163 25:0.0068587106 26:0.027434842 27:0.01920439 28:0.0096021948 29:0.016460905 30:0.021947874 31:0.013717421 32:0.016460905 33:0.021947874 34:0.017832647 35:0.0027434842 36:0.012345679 37:0.016460905 38:0.01920439 39:0.0096021948 40:0.016460905 41:0.017832647 42:0.031550069 43:0.0260631 44:0.028806584 45:0.020576132 46:0.027434842 47:0.027434842 48:0.010973937 49:0.015089163 50:0.015089163 51:0.0082304527 52:0.010973937 53:0.013717421 54:0.0082304527 55:0.0096021948 56:0.0082304527 57:0.012345679 58:0.013717421 59:0.023319616 60:0.016460905 61:0.012345679 62:0.017832647 63:0.023319616 64:0.013717421 65:0.020576132 66:0.015089163 67:0.0027434842 68:0.015089163 69:0.01920439 70:0.021947874 71:0.020576132 72:0.012345679 73:0.016460905 74:0.016460905 75:0.013717421 76:0.017832647 77:0.0027434842 78:0.0082304527 79:0.0068587106 80:0.0041152263 81:0.012345679 82:0.0096021948 83:0.0013717421 84:0.015089163 85:0.02020202 86:0.01010101 87:0.02020202 88:0.090909091 89:0.050505051 90:0.090909091 91:0.01010101 92:0.03030303 93:0.090909091 94:0.060606061 95:0.02020202 96:0.03030303 97:0.04040404 98:0.090909091 99:0.070707071 100:0.060606061 101:0.060606061 102:0.11111111 103:0.02020202 104:0.02020202 107:1 110:0.42187858 111:0.72952857 
2.82842712475 1:0.32085361 2:0.30475477 3:0.18569824 4:0.18869337 5:0.11985019 6:0.092883895 7:0.063670412 8:0.056179775 9:0.06741573 10:0.10262172 11:0.074157303 12:0.049438202 13:0.053183521 14:0.047940075 15:0.038951311 16:0.046441948 17:0.068164794 18:0.072659176 19:0.0082397004 20:0.038202247 21:0.053932584 22:0.038202247 23:0.021348315 24:0.016853933 25:0.024719101 26:0.023595506 27:0.014606742 28:0.021348315 29:0.024719101 30:0.016853933 31:0.006741573 32:0.014606742 33:0.029213483 34:0.012359551 35:0.0033707865 36:0.008988764 37:0.014606742 38:0.02247191 39:0.014606742 40:0.019101124 41:0.020224719 42:0.041573034 43:0.019101124 44:0.02247191 45:0.02247191 46:0.02247191 47:0.015730337 48:0.024719101 49:0.017977528 50:0.017977528 51:0.002247191 52:0.0078651685 53:0.017977528 54:0.013483146 55:0.004494382 56:0.008988764 57:0.014606742 58:0.019101124 59:0.015730337 60:0.006741573 61:0.01011236 62:0.004494382 63:0.015730337 64:0.011235955 65:0.019101124 66:0.016853933 67:0.0011235955 68:0.012359551 69:0.020224719 70:0.017977528 71:0.013483146 72:0.011235955 73:0.015730337 74:0.017977528 75:0.020224719 76:0.013483146 77:0.0011235955 78:0.002247191 79:0.0011235955 80:0.0011235955 81:0.014606742 82:0.01011236 84:0.01011236 85:0.048543689 86:0.0097087379 87:0.058252427 88:0.058252427 89:0.038834951 90:0.097087379 92:0.029126214 93:0.087378641 94:0.048543689 95:0.029126214 96:0.048543689 97:0.019417476 98:0.048543689 99:0.077669903 100:0.067961165 101:0.067961165 102:0.10679612 103:0.019417476 104:0.038834951 108:1 110:0.42827283 111:0.71487857 
2.814309152690349 1:0.23777019 2:0.35494881 3:0.17064846 4:0.23663254 5:0.075170843 6:0.070615034 7:0.059225513 8:0.054669704 9:0.036446469 10:0.1594533 11:0.082004556 12:0.082004556 13:0.047835991 14:0.031890661 15:0.025056948 16:0.0523918 17:0.056947608 18:0.088838269 19:0.018223235 20:0.059225513 21:0.020477816 22:0.017064846 23:0.010238908 24:0.010238908 25:0.017064846 26:0.023890785 27:0.017064846 28:0.010238908 29:0.020477816 30:0.010238908 31:0.0068259386 32:0.020477816 33:0.013651877 34:0.013651877 36:0.017064846 37:0.0034129693 38:0.0068259386 39:0.010238908 41:0.017064846 42:0.078498294 43:0.023890785 44:0.044368601 45:0.013651877 46:0.017064846 47:0.0034129693 48:0.020477816 49:0.027303754 50:0.044368601 51:0.0068259386 52:0.030716724 53:0.034129693 54:0.030716724 55:0.0034129693 56:0.010238908 57:0.023890785 58:0.013651877 60:0.010238908 61:0.010238908 63:0.0034129693 64:0.030716724 65:0.017064846 66:0.013651877 68:0.010238908 69:0.017064846 70:0.020477816 71:0.0068259386 73:0.013651877 74:0.034129693 75:0.013651877 76:0.023890785 77:0.010238908 78:0.013651877 80:0.013651877 81:0.023890785 82:0.013651877 84:0.0068259386 85:0.042105263 86:0.026315789 87:0.042105263 88:0.036842105 89:0.15263158 90:0.057894737 91:0.021052632 92:0.052631579 93:0.021052632 94:0.14736842 95:0.015789474 96:0.021052632 97:0.057894737 98:0.021052632 99:0.047368421 100:0.11578947 101:0.063157895 102:0.047368421 103:0.0052631579 104:0.0052631579 108:1 110:0.55906225 111:0.46383571 
2.82842712475 1:0.21556739 2:0.2355592 3:0.27439574 4:0.27447767 5:0.050803015 6:0.036545395 7:0.077023927 8:0.050803015 9:0.035234349 10:0.056047198 11:0.081448705 12:0.061946903 13:0.062438545 14:0.054080629 15:0.09193707 16:0.064568994 17:0.067518846 18:0.089806621 19:0.025237627 20:0.094559161 21:0.016224189 22:0.010078663 23:0.014995084 24:0.011061947 25:0.0068829892 26:0.0083579154 27:0.011307768 28:0.01179941 29:0.014749263 30:0.012045231 31:0.025565388 32:0.021878073 33:0.014749263 34:0.016961652 35:0.0044247788 36:0.01647001 37:0.0098328417 38:0.005899705 39:0.011553589 40:0.0081120944 41:0.0081120944 42:0.01425762 43:0.015732547 44:0.016715831 45:0.018190757 46:0.019419862 47:0.027531957 48:0.020403147 49:0.015978368 50:0.019665683 51:0.005653884 52:0.021386431 53:0.014011799 54:0.011553589 55:0.019665683 56:0.013520157 57:0.005653884 58:0.0095870206 59:0.023107178 60:0.010570305 61:0.027777778 62:0.015978368 63:0.029006883 64:0.020894789 65:0.014503441 66:0.025073746 67:0.0051622419 68:0.024827925 69:0.012045231 70:0.011061947 71:0.029744346 72:0.014503441 73:0.010816126 74:0.019174041 75:0.036135693 76:0.023844641 77:0.0044247788 78:0.0034414946 79:0.0078662734 80:0.0076204523 81:0.021386431 82:0.033677483 83:0.0078662734 84:0.029498525 85:0.051282051 86:0.051282051 87:0.051282051 88:0.025641026 90:0.14102564 93:0.012820513 94:0.19230769 95:0.025641026 96:0.038461538 97:0.064102564 98:0.1025641 99:0.051282051 100:0.076923077 101:0.025641026 102:0.064102564 103:0.025641026 107:1 110:0.48991228 111:0.33687857 
2.82842712475 1:0.27338564 2:0.3014484 3:0.22238986 4:0.2027761 5:0.076041038 6:0.082076041 7:0.070609535 8:0.048883524 9:0.05974653 10:0.085093543 11:0.098370549 12:0.062160531 13:0.06095353 14:0.06035003 15:0.054315027 16:0.041641521 17:0.072420036 18:0.070006035 19:0.0042245021 20:0.053108027 21:0.024456522 22:0.02807971 23:0.02173913 24:0.014492754 25:0.019927536 26:0.019021739 27:0.017210145 28:0.016304348 29:0.012681159 30:0.016304348 31:0.013586957 32:0.0099637681 33:0.017210145 34:0.019021739 35:0.0009057971 36:0.013586957 37:0.0054347826 38:0.023550725 39:0.0018115942 40:0.011775362 41:0.019021739 42:0.037137681 43:0.019021739 44:0.019927536 45:0.0018115942 46:0.032608696 47:0.019021739 48:0.02173913 49:0.013586957 50:0.019927536 52:0.009057971 53:0.027173913 54:0.024456522 55:0.019021739 56:0.019927536 57:0.013586957 58:0.022644928 59:0.025362319 60:0.009057971 61:0.02173913 62:0.014492754 63:0.012681159 64:0.012681159 65:0.018115942 66:0.012681159 68:0.012681159 69:0.019927536 70:0.027173913 71:0.028985507 72:0.015398551 73:0.011775362 74:0.02173913 75:0.019927536 76:0.015398551 77:0.0009057971 78:0.0027173913 79:0.0027173913 80:0.0009057971 81:0.015398551 82:0.019927536 83:0.0018115942 84:0.009057971 85:0.038777908 86:0.058754407 87:0.051703878 88:0.047003525 89:0.051703878 90:0.0693302 91:0.039952996 92:0.054054054 93:0.048178613 94:0.095182139 95:0.019976498 96:0.05052879 97:0.049353702 98:0.057579318 99:0.032902468 100:0.061104583 101:0.05052879 102:0.071680376 103:0.017626322 104:0.034077556 108:1 110:0.48434324 111:0.47004286 
2.82842712475 1:0.27242058 2:0.3086871 3:0.21310093 4:0.2057914 5:0.082114736 6:0.07424072 7:0.057930259 8:0.044994376 9:0.059055118 10:0.094488189 11:0.088863892 12:0.066929134 13:0.065804274 14:0.062992126 15:0.051743532 16:0.039932508 17:0.078177728 18:0.076490439 19:0.0073115861 20:0.048931384 21:0.023628692 22:0.015189873 23:0.023628692 24:0.01350211 25:0.020253165 26:0.021097046 27:0.031223629 28:0.016033755 29:0.018565401 30:0.01350211 31:0.017721519 32:0.016877637 33:0.02278481 34:0.024472574 35:0.0067510549 36:0.01350211 37:0.026160338 38:0.014345992 39:0.014345992 40:0.01350211 41:0.015189873 42:0.030379747 43:0.034599156 44:0.020253165 45:0.023628692 46:0.021940928 47:0.018565401 48:0.016033755 49:0.032067511 50:0.027848101 51:0.0016877637 52:0.015189873 53:0.010970464 54:0.01350211 55:0.016877637 56:0.0067510549 57:0.011814346 58:0.010970464 59:0.026160338 60:0.01350211 61:0.0092827004 62:0.0092827004 63:0.014345992 64:0.0084388186 65:0.019409283 66:0.01350211 68:0.0092827004 69:0.010126582 70:0.016877637 71:0.021097046 72:0.010970464 73:0.010126582 74:0.020253165 75:0.02278481 76:0.018565401 77:0.00084388186 78:0.00084388186 79:0.0016877637 80:0.00084388186 81:0.011814346 82:0.02278481 83:0.0016877637 84:0.010126582 85:0.044891641 86:0.06501548 87:0.047987616 88:0.061919505 89:0.049535604 90:0.077399381 91:0.040247678 92:0.058823529 93:0.041795666 94:0.085139319 95:0.020123839 96:0.047987616 97:0.037151703 98:0.052631579 99:0.040247678 100:0.06501548 101:0.043343653 102:0.074303406 103:0.015479876 104:0.030959752 108:1 110:0.48699678 111:0.44116429 
2.82842712475 1:0.26757991 2:0.28538813 3:0.24155251 4:0.20547945 5:0.077625571 6:0.071232877 7:0.071232877 8:0.043835616 9:0.051141553 10:0.080365297 11:0.085844749 12:0.058447489 13:0.065753425 14:0.066666667 15:0.069406393 16:0.047488584 17:0.076712329 18:0.076712329 19:0.0073059361 20:0.050228311 21:0.017808219 22:0.028767123 23:0.032876712 24:0.017808219 25:0.012328767 26:0.016438356 27:0.024657534 28:0.015068493 29:0.021917808 30:0.020547945 31:0.0068493151 32:0.0095890411 33:0.012328767 34:0.021917808 35:0.004109589 36:0.010958904 38:0.024657534 39:0.001369863 40:0.012328767 41:0.01369863 42:0.019178082 43:0.010958904 44:0.019178082 46:0.043835616 47:0.01369863 48:0.021917808 49:0.012328767 50:0.021917808 52:0.0095890411 53:0.028767123 54:0.023287671 55:0.024657534 56:0.015068493 57:0.020547945 58:0.020547945 59:0.016438356 60:0.019178082 61:0.021917808 62:0.028767123 63:0.020547945 64:0.01369863 65:0.01369863 66:0.015068493 68:0.016438356 69:0.020547945 70:0.024657534 71:0.015068493 72:0.016438356 73:0.0082191781 74:0.023287671 75:0.020547945 76:0.016438356 77:0.004109589 78:0.002739726 80:0.001369863 81:0.016438356 82:0.019178082 83:0.002739726 84:0.010958904 85:0.045925926 86:0.068148148 87:0.04 88:0.056296296 89:0.041481481 90:0.085925926 91:0.044444444 92:0.035555556 93:0.048888889 94:0.091851852 95:0.026666667 96:0.05037037 97:0.045925926 98:0.037037037 99:0.035555556 100:0.06962963 101:0.047407407 102:0.077037037 103:0.014814815 104:0.037037037 108:1 110:0.48374883 111:0.49096429 
2.82842712475 1:0.30461271 2:0.24194952 3:0.24194952 4:0.21148825 5:0.094022055 6:0.073708648 7:0.081253627 8:0.057457922 9:0.046430644 10:0.058618688 11:0.08357516 12:0.057457922 13:0.078932095 14:0.045850261 15:0.063842136 16:0.051073709 17:0.082994777 18:0.059779454 19:0.015670342 20:0.049332559 21:0.034812881 22:0.02175805 23:0.024369017 24:0.026979983 25:0.014795474 26:0.018276762 27:0.019147084 28:0.015665796 29:0.024369017 30:0.013925152 31:0.01305483 32:0.023498695 33:0.020017406 34:0.013925152 35:0.0026109661 36:0.020017406 37:0.0026109661 38:0.02175805 40:0.015665796 41:0.015665796 42:0.016536118 43:0.014795474 44:0.013925152 45:0.0026109661 46:0.020017406 47:0.01305483 48:0.025239339 49:0.020887728 50:0.022628372 51:0.0043516101 52:0.014795474 53:0.033072237 54:0.029590949 55:0.028720627 56:0.020017406 57:0.014795474 58:0.011314186 59:0.015665796 60:0.0069625762 61:0.033942559 62:0.010443864 63:0.013925152 64:0.018276762 65:0.015665796 66:0.015665796 67:0.0026109661 68:0.012184508 69:0.013925152 70:0.020887728 71:0.02175805 72:0.012184508 73:0.0078328982 74:0.014795474 75:0.024369017 76:0.0087032202 77:0.0060922541 78:0.0026109661 79:0.0087032202 80:0.001740644 81:0.01740644 82:0.013925152 83:0.0043516101 84:0.0060922541 85:0.0486618 86:0.047445255 87:0.02676399 88:0.030413625 89:0.03649635 90:0.069343066 91:0.051094891 92:0.04379562 93:0.066909976 94:0.090024331 95:0.010948905 96:0.02919708 97:0.045012165 98:0.065693431 99:0.10097324 100:0.076642336 101:0.03649635 102:0.059610706 103:0.04136253 104:0.023114355 108:1 110:0.43878049 111:0.78184286 
2.82842712475 1:0.21074065 2:0.22062442 3:0.27852719 4:0.29010775 5:0.047594808 6:0.034275049 7:0.081700178 8:0.049376432 9:0.027148553 10:0.056927123 11:0.07270722 12:0.06388394 13:0.059811657 14:0.048103843 15:0.095698651 16:0.075422075 17:0.073979808 18:0.081275982 19:0.027912107 20:0.10418257 21:0.013107661 22:0.0082718249 23:0.014125732 24:0.011071519 25:0.0049630949 26:0.0091626368 27:0.012216849 28:0.0091626368 29:0.017179944 30:0.013871214 31:0.025960804 32:0.020234156 33:0.013998473 34:0.011962331 35:0.0047085772 36:0.017688979 37:0.0071264953 38:0.0058539068 39:0.0089081191 40:0.0054721303 41:0.0082718249 42:0.019088827 43:0.014125732 44:0.014762026 45:0.014125732 46:0.014507508 47:0.028760499 48:0.018325274 49:0.014252991 50:0.020615933 51:0.0048358361 52:0.022143039 53:0.013743955 54:0.008144566 55:0.024815475 56:0.010307966 57:0.0053448715 58:0.0092898956 59:0.020106897 60:0.011962331 61:0.021634004 62:0.015143802 63:0.033723594 64:0.025197251 65:0.019088827 66:0.019979639 67:0.0086536014 68:0.026342581 69:0.015143802 70:0.012216849 71:0.038177653 72:0.01870705 73:0.0080173072 74:0.017179944 75:0.029396793 76:0.028124205 77:0.00330873 78:0.004072283 79:0.0082718249 80:0.0091626368 81:0.030033087 82:0.030160346 83:0.011835073 84:0.033850853 85:0.098290598 86:0.021367521 87:0.0085470085 88:0.068376068 89:0.0085470085 90:0.13247863 91:0.038461538 92:0.012820513 93:0.025641026 94:0.055555556 95:0.0042735043 96:0.021367521 97:0.12393162 98:0.034188034 99:0.15384615 100:0.081196581 101:0.05982906 102:0.012820513 103:0.021367521 104:0.017094017 108:1 110:0.36636335 111:0.85612857 
2.82842712475 1:0.23822055 2:0.26065163 3:0.25595238 4:0.24517544 5:0.063095835 6:0.0469142 7:0.078023081 8:0.051304566 9:0.043652785 10:0.072252885 11:0.083542398 12:0.061841445 13:0.057827396 14:0.059708981 15:0.081786252 16:0.057576518 17:0.072629202 18:0.080908179 19:0.011791269 20:0.077145008 21:0.022033898 22:0.0088512241 23:0.01826742 24:0.013182674 25:0.0082862524 26:0.013559322 27:0.013370998 28:0.014312618 29:0.01826742 30:0.015630885 31:0.024858757 32:0.016007533 33:0.017890772 34:0.014877589 35:0.0032015066 36:0.017137476 37:0.012052731 38:0.0094161959 39:0.011676083 40:0.0086629002 41:0.0094161959 42:0.027495292 43:0.015630885 44:0.016384181 45:0.018832392 46:0.025235405 47:0.025988701 48:0.017890772 49:0.016572505 50:0.022222222 51:0.0026365348 52:0.019774011 53:0.015630885 54:0.010922787 55:0.018644068 56:0.013559322 57:0.0088512241 58:0.010546139 59:0.024293785 60:0.011864407 61:0.018644068 62:0.016384181 63:0.027683616 64:0.020338983 65:0.015819209 66:0.019020716 67:0.0026365348 68:0.015254237 69:0.014124294 70:0.015442561 71:0.028436911 72:0.01299435 73:0.015065913 74:0.021092279 75:0.032015066 76:0.018455744 77:0.0032015066 78:0.0033898305 79:0.0047080979 80:0.0018832392 81:0.026741996 82:0.027306968 83:0.0047080979 84:0.020715631 85:0.063492063 86:0.023809524 87:0.031746032 88:0.047619048 89:0.023809524 90:0.03968254 92:0.03968254 93:0.047619048 94:0.1031746 95:0.023809524 96:0.023809524 97:0.16666667 98:0.03968254 99:0.063492063 100:0.1031746 101:0.055555556 102:0.063492063 103:0.023809524 104:0.015873016 108:1 109:0.087301587 110:0.46583035 111:0.66779286 
2.82842712475 1:0.2455243 2:0.28644501 3:0.24808184 4:0.21994885 5:0.071794872 6:0.035897436 7:0.071794872 8:0.041025641 9:0.035897436 10:0.10769231 11:0.056410256 12:0.082051282 13:0.097435897 14:0.056410256 15:0.061538462 16:0.066666667 17:0.061538462 18:0.092307692 19:0.025641026 20:0.035897436 21:0.023076923 22:0.023076923 23:0.023076923 24:0.023076923 25:0.015384615 26:0.015384615 28:0.0076923077 29:0.023076923 30:0.023076923 31:0.015384615 32:0.015384615 33:0.023076923 34:0.0076923077 36:0.0076923077 37:0.023076923 40:0.0076923077 41:0.0076923077 42:0.053846154 43:0.023076923 44:0.015384615 45:0.0076923077 46:0.0076923077 48:0.023076923 49:0.038461538 50:0.038461538 51:0.0076923077 52:0.023076923 54:0.0076923077 55:0.038461538 56:0.023076923 57:0.0076923077 58:0.023076923 59:0.023076923 60:0.023076923 61:0.015384615 62:0.023076923 63:0.015384615 64:0.023076923 65:0.038461538 66:0.0076923077 67:0.015384615 68:0.023076923 71:0.038461538 72:0.0076923077 73:0.015384615 74:0.038461538 75:0.023076923 76:0.0076923077 79:0.0076923077 80:0.0076923077 81:0.0076923077 82:0.015384615 85:0.027027027 86:0.054054054 87:0.036036036 88:0.063063063 89:0.10810811 90:0.081081081 91:0.027027027 92:0.045045045 93:0.018018018 94:0.099099099 96:0.018018018 97:0.045045045 98:0.045045045 99:0.099099099 100:0.10810811 101:0.063063063 102:0.045045045 103:0.009009009 104:0.009009009 108:1 110:0.47655454 111:0.58095 
0.7542722879603919 1:0.20813397 2:0.22248804 3:0.29425837 4:0.27511962 5:0.052631579 6:0.019138756 7:0.11004785 8:0.062200957 9:0.009569378 10:0.066985646 11:0.066985646 12:0.090909091 13:0.076555024 14:0.052631579 15:0.090909091 16:0.062200957 17:0.033492823 18:0.071770335 19:0.038277512 20:0.09569378 21:0.0071942446 23:0.021582734 24:0.014388489 28:0.0071942446 29:0.021582734 31:0.021582734 32:0.0071942446 33:0.0071942446 34:0.0071942446 36:0.0071942446 37:0.0071942446 38:0.0071942446 42:0.021582734 43:0.0071942446 44:0.028776978 45:0.0071942446 46:0.028776978 47:0.0071942446 48:0.0071942446 49:0.014388489 50:0.050359712 52:0.021582734 53:0.043165468 54:0.0071942446 55:0.028776978 56:0.0071942446 57:0.0071942446 58:0.0071942446 59:0.028776978 60:0.014388489 61:0.050359712 62:0.021582734 63:0.028776978 64:0.028776978 65:0.028776978 66:0.021582734 67:0.0071942446 68:0.014388489 69:0.035971223 70:0.0071942446 71:0.035971223 72:0.014388489 74:0.035971223 75:0.028776978 76:0.0071942446 77:0.0071942446 78:0.014388489 79:0.014388489 80:0.021582734 81:0.028776978 82:0.035971223 83:0.021582734 84:0.014388489 85:0.060150376 86:0.052631579 87:0.037593985 88:0.052631579 89:0.052631579 90:0.07518797 91:0.015037594 92:0.022556391 93:0.067669173 94:0.12030075 96:0.030075188 97:0.060150376 98:0.067669173 99:0.07518797 100:0.082706767 101:0.037593985 102:0.067669173 103:0.015037594 104:0.007518797 108:1 110:0.46624258 111:0.65732857 
2.82842712475 1:0.23762376 2:0.33333333 3:0.23432343 4:0.19471947 5:0.079470199 6:0.046357616 7:0.059602649 8:0.039735099 9:0.026490066 10:0.14569536 11:0.11258278 12:0.079470199 13:0.086092715 14:0.046357616 15:0.046357616 16:0.052980132 17:0.059602649 18:0.066225166 19:0.01986755 20:0.033112583 22:0.0099009901 23:0.02970297 24:0.0099009901 25:0.0099009901 26:0.02970297 27:0.01980198 28:0.02970297 29:0.0099009901 30:0.0099009901 31:0.02970297 32:0.03960396 33:0.01980198 34:0.01980198 36:0.0099009901 37:0.01980198 40:0.0099009901 41:0.03960396 42:0.03960396 43:0.059405941 44:0.01980198 45:0.03960396 46:0.01980198 47:0.02970297 48:0.01980198 49:0.02970297 50:0.0099009901 52:0.01980198 53:0.01980198 54:0.01980198 55:0.0099009901 58:0.02970297 59:0.0099009901 61:0.01980198 62:0.02970297 64:0.0099009901 66:0.0099009901 68:0.01980198 70:0.03960396 71:0.0099009901 72:0.0099009901 73:0.0099009901 74:0.0099009901 75:0.02970297 77:0.0099009901 78:0.0099009901 80:0.01980198 81:0.01980198 82:0.01980198 85:0.094117647 86:0.10588235 87:0.047058824 88:0.035294118 89:0.047058824 90:0.058823529 91:0.035294118 92:0.058823529 93:0.023529412 94:0.11764706 95:0.023529412 96:0.011764706 97:0.047058824 98:0.047058824 99:0.023529412 100:0.082352941 101:0.023529412 102:0.082352941 103:0.023529412 104:0.011764706 107:1 110:0.57135207 111:0.38947143 
0.5659462736727674 1:0.13202934 2:0.24449878 3:0.25672372 4:0.36674817 5:0.0049019608 6:0.019607843 7:0.044117647 8:0.044117647 9:0.029411765 10:0.039215686 11:0.078431373 12:0.068627451 13:0.034313725 14:0.098039216 15:0.049019608 16:0.093137255 17:0.083333333 18:0.1127451 19:0.068627451 20:0.13235294 21:0.0073529412 24:0.0073529412 27:0.0073529412 30:0.014705882 32:0.029411765 33:0.0073529412 34:0.0073529412 35:0.0073529412 39:0.014705882 42:0.0073529412 43:0.0073529412 46:0.014705882 47:0.029411765 48:0.029411765 50:0.029411765 52:0.022058824 53:0.022058824 55:0.0073529412 56:0.029411765 57:0.014705882 58:0.022058824 59:0.0073529412 60:0.029411765 61:0.014705882 62:0.029411765 63:0.0073529412 64:0.029411765 65:0.014705882 66:0.066176471 67:0.0073529412 68:0.029411765 70:0.029411765 71:0.022058824 72:0.044117647 74:0.036764706 75:0.044117647 76:0.051470588 77:0.0073529412 78:0.022058824 79:0.0073529412 80:0.036764706 81:0.036764706 82:0.066176471 84:0.022058824 85:0.05 86:0.1375 89:0.0375 90:0.0125 91:0.0125 94:0.0375 95:0.025 97:0.25 98:0.0375 99:0.15 100:0.15 101:0.0375 102:0.025 103:0.0375 107:1 109:0.2125 110:0.4300095 111:0.75045 
2.82842712475 1:0.18611111 2:0.23611111 3:0.23888889 4:0.33888889 5:0.05 6:0.038888889 7:0.05 8:0.061111111 9:0.016666667 10:0.05 11:0.088888889 12:0.083333333 13:0.038888889 14:0.055555556 15:0.05 16:0.083333333 17:0.066666667 18:0.088888889 19:0.061111111 20:0.11666667 21:0.016666667 22:0.0083333333 23:0.0083333333 25:0.0083333333 26:0.0083333333 27:0.025 28:0.0083333333 29:0.016666667 30:0.0083333333 31:0.0083333333 32:0.016666667 33:0.0083333333 34:0.016666667 35:0.016666667 36:0.025 37:0.025 38:0.0083333333 40:0.016666667 42:0.016666667 44:0.025 46:0.025 47:0.058333333 48:0.0083333333 49:0.025 50:0.025 51:0.025 52:0.025 54:0.0083333333 55:0.0083333333 56:0.016666667 57:0.0083333333 60:0.0083333333 61:0.016666667 63:0.025 64:0.0083333333 65:0.033333333 66:0.025 68:0.025 71:0.0083333333 72:0.025 73:0.016666667 74:0.025 75:0.033333333 76:0.033333333 79:0.025 80:0.025 81:0.033333333 82:0.033333333 83:0.05 84:0.025 85:0.081081081 86:0.027027027 87:0.013513514 88:0.054054054 89:0.054054054 90:0.054054054 91:0.040540541 92:0.054054054 93:0.027027027 94:0.14864865 95:0.027027027 96:0.027027027 97:0.067567568 99:0.040540541 100:0.094594595 101:0.040540541 102:0.094594595 103:0.027027027 104:0.027027027 107:1 110:0.55673868 111:0.53700714 
1.115876055981665 1:0.13467049 2:0.2234957 3:0.32091691 4:0.32091691 5:0.022988506 6:0.017241379 7:0.040229885 8:0.034482759 9:0.040229885 10:0.063218391 11:0.097701149 12:0.057471264 13:0.017241379 14:0.057471264 15:0.11494253 16:0.11494253 17:0.074712644 18:0.051724138 19:0.08045977 20:0.11494253 21:0.017241379 22:0.0086206897 24:0.0086206897 29:0.0086206897 30:0.0086206897 31:0.025862069 32:0.0086206897 36:0.0086206897 37:0.0086206897 38:0.0086206897 39:0.0086206897 41:0.0086206897 42:0.0086206897 43:0.025862069 44:0.0086206897 46:0.0086206897 48:0.034482759 49:0.0086206897 51:0.0086206897 54:0.017241379 55:0.017241379 57:0.0086206897 58:0.034482759 59:0.034482759 60:0.0086206897 61:0.0086206897 62:0.0086206897 63:0.034482759 64:0.060344828 65:0.043103448 66:0.051724138 67:0.025862069 68:0.034482759 70:0.017241379 71:0.025862069 72:0.025862069 73:0.017241379 74:0.017241379 75:0.043103448 76:0.034482759 78:0.043103448 79:0.017241379 80:0.034482759 81:0.017241379 82:0.051724138 84:0.034482759 85:0.13131313 86:0.050505051 87:0.02020202 89:0.04040404 90:0.080808081 91:0.02020202 92:0.02020202 94:0.13131313 95:0.03030303 96:0.01010101 97:0.080808081 98:0.03030303 99:0.070707071 100:0.070707071 101:0.04040404 102:0.080808081 103:0.060606061 104:0.03030303 107:1 110:0.56166476 111:0.64895714 
2.82842712475 1:0.20575693 2:0.2554371 3:0.26311301 4:0.27569296 5:0.048717949 6:0.042735043 7:0.074786325 8:0.045299145 9:0.033333333 10:0.066239316 11:0.077777778 12:0.075213675 13:0.054700855 14:0.063247863 15:0.079487179 16:0.066666667 17:0.063675214 18:0.085897436 19:0.02991453 20:0.092307692 21:0.017948718 22:0.011538462 23:0.021153846 24:0.0070512821 25:0.0076923077 26:0.008974359 27:0.01025641 28:0.0083333333 29:0.016025641 30:0.012820513 31:0.021794872 32:0.018589744 33:0.014102564 34:0.014102564 35:0.0044871795 36:0.016666667 37:0.0083333333 38:0.0070512821 39:0.0064102564 40:0.0064102564 41:0.012820513 42:0.021794872 43:0.016025641 44:0.016666667 45:0.012820513 46:0.023717949 47:0.022435897 48:0.017948718 49:0.015384615 50:0.023076923 51:0.0064102564 52:0.023717949 53:0.010897436 54:0.011538462 55:0.025 56:0.012179487 57:0.0064102564 58:0.013461538 59:0.025641026 60:0.016666667 61:0.017307692 62:0.010897436 63:0.023076923 64:0.017307692 65:0.013461538 66:0.023717949 67:0.008974359 68:0.030128205 69:0.0044871795 70:0.010897436 71:0.035897436 72:0.014102564 73:0.0083333333 74:0.026923077 75:0.031410256 76:0.030128205 77:0.0025641026 78:0.011538462 79:0.0096153846 80:0.0025641026 81:0.026282051 82:0.031410256 83:0.013461538 84:0.021153846 85:0.076086957 86:0.065217391 87:0.02173913 88:0.047101449 89:0.043478261 90:0.054347826 91:0.025362319 92:0.018115942 93:0.025362319 94:0.11956522 95:0.014492754 96:0.028985507 97:0.13768116 98:0.02173913 99:0.06884058 100:0.094202899 101:0.028985507 102:0.072463768 103:0.02173913 104:0.014492754 108:1 109:0.028985507 110:0.499216 111:0.59141429 
0.7652685657729197 1:0.24193548 2:0.24193548 3:0.22140762 4:0.29472141 5:0.094117647 6:0.038235294 7:0.047058824 8:0.070588235 9:0.035294118 10:0.088235294 11:0.038235294 12:0.061764706 13:0.052941176 14:0.058823529 15:0.070588235 16:0.082352941 17:0.05 18:0.076470588 19:0.020588235 20:0.11470588 21:0.039823009 22:0.022123894 23:0.013274336 24:0.0088495575 26:0.013274336 29:0.026548673 30:0.026548673 31:0.017699115 32:0.017699115 33:0.017699115 34:0.0088495575 35:0.0088495575 37:0.022123894 38:0.013274336 40:0.013274336 41:0.0088495575 42:0.039823009 43:0.013274336 44:0.013274336 45:0.013274336 46:0.0044247788 47:0.017699115 48:0.030973451 49:0.017699115 50:0.022123894 51:0.0088495575 52:0.0088495575 53:0.0088495575 54:0.0044247788 55:0.0088495575 56:0.0044247788 57:0.0088495575 58:0.0088495575 59:0.013274336 60:0.022123894 61:0.0088495575 62:0.0088495575 63:0.03539823 64:0.022123894 65:0.026548673 67:0.0044247788 68:0.0088495575 69:0.026548673 70:0.0088495575 71:0.017699115 72:0.03539823 73:0.0044247788 74:0.039823009 75:0.013274336 76:0.026548673 78:0.017699115 79:0.017699115 80:0.0044247788 81:0.017699115 82:0.013274336 83:0.013274336 84:0.079646018 85:0.085271318 86:0.023255814 87:0.007751938 88:0.046511628 89:0.046511628 90:0.054263566 91:0.023255814 92:0.062015504 93:0.069767442 94:0.12403101 95:0.015503876 97:0.10852713 98:0.054263566 99:0.062015504 100:0.093023256 101:0.046511628 102:0.03875969 103:0.015503876 104:0.023255814 108:1 110:0.49110528 111:0.75882143 
2.82842712475 1:0.24038462 2:0.30608974 3:0.23317308 4:0.22035256 5:0.068910256 6:0.057692308 7:0.060897436 8:0.051282051 9:0.049679487 10:0.094551282 11:0.086538462 12:0.073717949 13:0.064102564 14:0.076923077 15:0.052884615 16:0.057692308 17:0.059294872 18:0.078525641 19:0.014423077 20:0.052884615 21:0.021634615 22:0.026442308 23:0.03125 24:0.0096153846 25:0.0024038462 26:0.016826923 27:0.024038462 28:0.0072115385 29:0.016826923 30:0.016826923 31:0.019230769 32:0.014423077 33:0.016826923 34:0.014423077 35:0.0024038462 36:0.0072115385 37:0.0096153846 38:0.016826923 39:0.012019231 40:0.014423077 41:0.016826923 42:0.043269231 43:0.024038462 44:0.019230769 45:0.019230769 46:0.014423077 47:0.0072115385 48:0.0048076923 49:0.012019231 50:0.026442308 51:0.0048076923 52:0.021634615 53:0.0096153846 54:0.014423077 55:0.014423077 56:0.0048076923 57:0.014423077 58:0.019230769 59:0.043269231 60:0.016826923 61:0.016826923 62:0.0096153846 63:0.014423077 64:0.0072115385 65:0.016826923 66:0.021634615 67:0.0072115385 68:0.012019231 69:0.0096153846 70:0.016826923 71:0.028846154 72:0.0096153846 73:0.0096153846 74:0.024038462 75:0.033653846 76:0.028846154 77:0.0048076923 78:0.0048076923 79:0.0048076923 81:0.026442308 82:0.021634615 83:0.0096153846 84:0.0096153846 85:0.0095238095 86:0.1047619 87:0.028571429 88:0.028571429 89:0.028571429 90:0.038095238 91:0.028571429 92:0.057142857 93:0.066666667 94:0.12380952 95:0.019047619 96:0.019047619 97:0.076190476 98:0.038095238 99:0.066666667 100:0.13333333 101:0.038095238 102:0.038095238 103:0.047619048 104:0.0095238095 108:1 109:0.057142857 110:0.48737864 111:0.62803571 
2.82842712475 1:0.28517824 2:0.31144465 3:0.20637899 4:0.19699812 5:0.086466165 6:0.071428571 7:0.090225564 8:0.045112782 9:0.063909774 10:0.10526316 11:0.071428571 12:0.067669173 13:0.067669173 14:0.086466165 15:0.022556391 16:0.045112782 17:0.060150376 18:0.052631579 19:0.007518797 20:0.056390977 21:0.016949153 22:0.028248588 23:0.028248588 24:0.02259887 25:0.039548023 26:0.016949153 27:0.028248588 28:0.016949153 29:0.028248588 30:0.028248588 31:0.0056497175 32:0.028248588 33:0.0056497175 34:0.011299435 36:0.011299435 37:0.011299435 38:0.0056497175 39:0.02259887 40:0.016949153 41:0.011299435 42:0.033898305 43:0.039548023 44:0.02259887 45:0.02259887 46:0.028248588 47:0.011299435 48:0.011299435 49:0.016949153 50:0.02259887 51:0.0056497175 52:0.033898305 53:0.028248588 54:0.0056497175 55:0.02259887 56:0.0056497175 57:0.0056497175 58:0.02259887 59:0.028248588 60:0.016949153 62:0.0056497175 63:0.0056497175 65:0.02259887 66:0.016949153 69:0.016949153 70:0.011299435 71:0.039548023 72:0.011299435 73:0.011299435 74:0.02259887 75:0.02259887 76:0.011299435 81:0.0056497175 82:0.011299435 84:0.016949153 85:0.0625 86:0.0375 87:0.025 88:0.0625 89:0.0625 90:0.0125 91:0.025 92:0.0375 93:0.0125 94:0.1375 95:0.025 96:0.0625 97:0.05 98:0.0375 99:0.05 100:0.1625 101:0.0375 102:0.075 103:0.0125 104:0.0125 107:1 110:0.51566952 111:0.39763571 
2.82842712475 1:0.2487395 2:0.30588235 3:0.2302521 4:0.21512605 5:0.067226891 6:0.065546218 7:0.08907563 8:0.026890756 9:0.045378151 10:0.099159664 11:0.075630252 12:0.072268908 13:0.057142857 14:0.068907563 15:0.062184874 16:0.040336134 17:0.078991597 18:0.085714286 19:0.0050420168 20:0.060504202 21:0.027777778 22:0.022727273 23:0.012626263 24:0.0050505051 25:0.0050505051 26:0.015151515 27:0.0075757576 28:0.0025252525 29:0.017676768 30:0.027777778 31:0.025252525 32:0.015151515 33:0.012626263 34:0.0050505051 35:0.0025252525 36:0.01010101 37:0.015151515 38:0.02020202 39:0.015151515 40:0.0075757576 41:0.027777778 42:0.04040404 43:0.022727273 44:0.022727273 45:0.027777778 46:0.015151515 47:0.027777778 48:0.027777778 49:0.017676768 50:0.025252525 51:0.0025252525 52:0.02020202 53:0.027777778 54:0.022727273 55:0.012626263 56:0.0050505051 57:0.0025252525 58:0.012626263 59:0.015151515 60:0.017676768 61:0.017676768 62:0.02020202 63:0.01010101 64:0.012626263 65:0.012626263 66:0.015151515 67:0.0025252525 68:0.015151515 69:0.0075757576 70:0.025252525 71:0.032828283 72:0.01010101 73:0.015151515 74:0.015151515 75:0.022727273 76:0.022727273 78:0.0050505051 79:0.0025252525 81:0.027777778 82:0.022727273 83:0.0025252525 84:0.015151515 85:0.072992701 86:0.02919708 87:0.02919708 88:0.065693431 89:0.01459854 90:0.065693431 91:0.051094891 92:0.065693431 93:0.072992701 94:0.094890511 95:0.01459854 96:0.03649635 97:0.04379562 98:0.04379562 99:0.02919708 100:0.11678832 101:0.01459854 102:0.087591241 103:0.0072992701 104:0.04379562 108:1 110:0.48441701 111:0.57153571 
2.82842712475 1:0.23277467 2:0.36173184 3:0.17877095 4:0.22672253 5:0.068901304 6:0.067970205 7:0.052141527 8:0.05027933 9:0.061452514 10:0.13594041 11:0.077281192 12:0.083798883 13:0.044692737 14:0.059590317 15:0.033519553 16:0.044692737 17:0.051210428 18:0.10148976 19:0.012104283 20:0.054934823 21:0.018156425 22:0.016759777 23:0.015363128 24:0.011173184 25:0.019553073 26:0.025139665 27:0.015363128 28:0.022346369 29:0.012569832 30:0.018156425 31:0.0097765363 32:0.018156425 33:0.0069832402 34:0.016759777 35:0.0041899441 36:0.011173184 37:0.016759777 38:0.022346369 39:0.0097765363 40:0.015363128 41:0.027932961 42:0.058659218 43:0.025139665 44:0.019553073 45:0.018156425 46:0.020949721 47:0.019553073 48:0.016759777 49:0.020949721 50:0.040502793 51:0.0027932961 52:0.016759777 53:0.011173184 54:0.012569832 55:0.012569832 56:0.0097765363 57:0.01396648 58:0.012569832 59:0.0097765363 60:0.0083798883 61:0.0055865922 62:0.012569832 63:0.0055865922 64:0.016759777 65:0.0027932961 66:0.01396648 68:0.011173184 69:0.011173184 70:0.01396648 71:0.019553073 72:0.012569832 73:0.018156425 74:0.041899441 75:0.033519553 76:0.025139665 77:0.0027932961 78:0.0055865922 80:0.0083798883 81:0.020949721 82:0.023743017 83:0.0027932961 84:0.0069832402 85:0.044776119 86:0.029850746 87:0.044776119 88:0.014925373 89:0.10447761 90:0.074626866 92:0.074626866 93:0.014925373 94:0.10447761 95:0.014925373 96:0.014925373 97:0.059701493 98:0.014925373 99:0.059701493 100:0.14925373 101:0.044776119 102:0.074626866 104:0.059701493 107:1 110:0.55116809 111:0.58513571 
2.82842712475 1:0.23840114 2:0.30406852 3:0.23054961 4:0.22698073 5:0.061428571 6:0.058571429 7:0.061428571 8:0.057142857 9:0.068571429 10:0.081428571 11:0.087142857 12:0.077142857 13:0.057142857 14:0.07 15:0.057142857 16:0.05 17:0.051428571 18:0.082857143 19:0.021428571 20:0.057142857 21:0.008583691 22:0.015021459 23:0.021459227 24:0.0064377682 25:0.021459227 26:0.015021459 27:0.02360515 28:0.0064377682 29:0.008583691 30:0.010729614 31:0.015021459 32:0.010729614 33:0.017167382 34:0.015021459 35:0.0021459227 36:0.012875536 37:0.025751073 38:0.015021459 39:0.017167382 40:0.017167382 41:0.015021459 42:0.025751073 43:0.017167382 44:0.019313305 45:0.019313305 46:0.027896996 47:0.030042918 48:0.017167382 49:0.010729614 50:0.027896996 51:0.0042918455 52:0.019313305 53:0.021459227 54:0.0064377682 55:0.008583691 56:0.017167382 57:0.015021459 58:0.027896996 59:0.015021459 60:0.021459227 61:0.010729614 62:0.015021459 63:0.019313305 64:0.0021459227 65:0.025751073 66:0.0064377682 67:0.0042918455 68:0.010729614 69:0.015021459 70:0.008583691 71:0.021459227 72:0.021459227 73:0.010729614 74:0.042918455 75:0.02360515 76:0.017167382 77:0.015021459 78:0.010729614 79:0.008583691 80:0.0021459227 81:0.019313305 82:0.017167382 83:0.0042918455 84:0.015021459 85:0.079207921 86:0.03960396 87:0.01980198 88:0.0099009901 89:0.02970297 90:0.04950495 91:0.01980198 92:0.02970297 93:0.01980198 94:0.12871287 95:0.01980198 96:0.0099009901 97:0.079207921 98:0.02970297 99:0.11881188 100:0.099009901 101:0.099009901 102:0.099009901 103:0.01980198 108:1 110:0.51339319 111:0.87182857 
2.82842712475 1:0.26666667 2:0.19444444 3:0.29722222 4:0.24166667 5:0.083798883 6:0.044692737 7:0.10055866 8:0.067039106 9:0.011173184 10:0.044692737 11:0.089385475 12:0.05027933 13:0.067039106 14:0.039106145 15:0.11173184 16:0.039106145 17:0.078212291 18:0.067039106 19:0.027932961 20:0.078212291 21:0.025210084 24:0.0084033613 25:0.016806723 26:0.016806723 27:0.016806723 28:0.0084033613 29:0.033613445 30:0.0084033613 31:0.016806723 33:0.016806723 34:0.025210084 35:0.016806723 38:0.0084033613 41:0.0084033613 43:0.0084033613 45:0.033613445 46:0.0084033613 47:0.025210084 48:0.025210084 50:0.0084033613 52:0.016806723 53:0.058823529 55:0.025210084 56:0.016806723 57:0.025210084 59:0.033613445 60:0.025210084 61:0.050420168 62:0.025210084 63:0.025210084 64:0.025210084 65:0.0084033613 66:0.033613445 68:0.016806723 69:0.016806723 70:0.033613445 71:0.016806723 72:0.042016807 73:0.0084033613 74:0.025210084 75:0.025210084 76:0.025210084 78:0.0084033613 81:0.042016807 83:0.016806723 84:0.016806723 85:0.082352941 86:0.035294118 87:0.011764706 88:0.070588235 90:0.17647059 91:0.10588235 93:0.011764706 94:0.10588235 95:0.011764706 97:0.082352941 98:0.035294118 99:0.058823529 100:0.035294118 101:0.058823529 102:0.082352941 103:0.035294118 107:1 110:0.45087015 111:0.52130714 
2.82842712475 1:0.22340426 2:0.23556231 3:0.29483283 4:0.24620061 5:0.042553191 6:0.048632219 7:0.094224924 8:0.039513678 9:0.027355623 10:0.051671733 11:0.097264438 12:0.036474164 13:0.075987842 14:0.066869301 15:0.082066869 16:0.066869301 17:0.075987842 18:0.09118541 19:0.024316109 20:0.079027356 21:0.00456621 22:0.01826484 23:0.01826484 24:0.0091324201 26:0.0091324201 27:0.0456621 28:0.0091324201 29:0.02283105 30:0.02283105 31:0.02739726 32:0.03196347 33:0.01826484 34:0.01369863 35:0.0091324201 36:0.01369863 37:0.00456621 38:0.01369863 39:0.00456621 41:0.0091324201 42:0.01369863 43:0.01369863 44:0.0091324201 45:0.01369863 46:0.01826484 47:0.03652968 48:0.02739726 49:0.0091324201 50:0.01826484 52:0.02283105 53:0.0091324201 55:0.02283105 56:0.02283105 57:0.01369863 58:0.02283105 59:0.03652968 60:0.01826484 61:0.01369863 62:0.0091324201 63:0.01826484 64:0.02739726 65:0.01369863 66:0.02739726 67:0.0091324201 68:0.01369863 69:0.01369863 70:0.02283105 71:0.0456621 72:0.0091324201 73:0.00456621 74:0.00456621 75:0.02739726 76:0.01369863 77:0.0091324201 78:0.00456621 80:0.00456621 81:0.01826484 82:0.02283105 84:0.03196347 85:0.043956044 86:0.054945055 87:0.043956044 88:0.032967033 89:0.010989011 90:0.065934066 91:0.021978022 92:0.032967033 93:0.021978022 94:0.10989011 95:0.032967033 96:0.010989011 97:0.054945055 98:0.098901099 99:0.076923077 100:0.13186813 101:0.032967033 102:0.076923077 103:0.032967033 104:0.010989011 107:1 110:0.46820641 111:0.58722857 
2.82842712475 1:0.23356808 2:0.30985915 3:0.23513302 4:0.22143975 5:0.0657277 6:0.055555556 7:0.075899844 8:0.044600939 9:0.046948357 10:0.10719875 11:0.096244131 12:0.062597809 13:0.048513302 14:0.066510172 15:0.053208138 16:0.057120501 17:0.064162754 18:0.077464789 19:0.019561815 20:0.058685446 21:0.024647887 22:0.015258216 23:0.015258216 24:0.01056338 25:0.0082159624 26:0.024647887 27:0.019953052 28:0.0070422535 29:0.018779343 30:0.014084507 31:0.014084507 32:0.016431925 33:0.012910798 34:0.0070422535 35:0.0046948357 36:0.011737089 37:0.011737089 38:0.015258216 39:0.0070422535 40:0.0093896714 41:0.014084507 42:0.037558685 43:0.019953052 44:0.022300469 45:0.022300469 46:0.030516432 47:0.025821596 48:0.017605634 49:0.019953052 50:0.024647887 51:0.0011737089 52:0.023474178 53:0.014084507 54:0.015258216 55:0.015258216 56:0.015258216 57:0.0070422535 58:0.022300469 59:0.025821596 60:0.018779343 61:0.015258216 62:0.0058685446 63:0.017605634 64:0.01056338 65:0.017605634 66:0.019953052 67:0.0058685446 68:0.011737089 69:0.016431925 70:0.022300469 71:0.018779343 72:0.0058685446 73:0.016431925 74:0.022300469 75:0.041079812 76:0.019953052 77:0.0070422535 78:0.0046948357 79:0.0035211268 80:0.0035211268 81:0.016431925 82:0.017605634 83:0.0035211268 84:0.014084507 85:0.032786885 86:0.049180328 87:0.016393443 88:0.016393443 89:0.032786885 90:0.1147541 92:0.032786885 94:0.18032787 95:0.049180328 96:0.016393443 97:0.098360656 98:0.032786885 99:0.016393443 100:0.13114754 101:0.049180328 102:0.049180328 103:0.049180328 104:0.032786885 107:1 110:0.56026365 111:0.29879286 
2.82842712475 1:0.24029336 2:0.23166523 3:0.27351165 4:0.25452977 5:0.064710958 6:0.050905953 7:0.081967213 8:0.045729077 9:0.028472821 10:0.057808456 11:0.092320966 12:0.04659189 13:0.069025022 14:0.047454702 15:0.084555651 16:0.070750647 17:0.075064711 18:0.081967213 19:0.016393443 20:0.086281277 21:0.020725389 22:0.014248705 23:0.019430052 24:0.014248705 25:0.0038860104 26:0.011658031 27:0.018134715 28:0.0012953368 29:0.018134715 30:0.014248705 31:0.023316062 32:0.024611399 33:0.019430052 34:0.014248705 35:0.0038860104 36:0.016839378 37:0.0012953368 38:0.011658031 39:0.012953368 40:0.0064766839 41:0.0038860104 42:0.014248705 43:0.023316062 44:0.0064766839 45:0.020725389 46:0.020725389 47:0.022020725 48:0.023316062 49:0.018134715 50:0.023316062 51:0.0012953368 52:0.022020725 53:0.022020725 54:0.014248705 55:0.027202073 56:0.015544041 57:0.011658031 58:0.011658031 59:0.022020725 60:0.0038860104 61:0.020725389 62:0.015544041 63:0.031088083 64:0.022020725 65:0.018134715 66:0.014248705 67:0.0038860104 68:0.015544041 69:0.019430052 70:0.011658031 71:0.022020725 72:0.012953368 73:0.0090673575 74:0.025906736 75:0.034974093 76:0.019430052 77:0.0012953368 78:0.0025906736 79:0.0090673575 80:0.0025906736 81:0.028497409 82:0.022020725 83:0.0051813472 84:0.033678756 85:0.073170732 86:0.024390244 87:0.036585366 88:0.06097561 90:0.073170732 91:0.024390244 92:0.024390244 93:0.036585366 94:0.12195122 95:0.012195122 96:0.012195122 97:0.14634146 98:0.097560976 99:0.06097561 100:0.1097561 101:0.036585366 102:0.048780488 107:1 110:0.43333333 111:0.52967857 
1.453424325064812 1:0.23636364 2:0.22424242 3:0.25151515 4:0.28787879 5:0.048484848 6:0.042424242 7:0.078787879 8:0.060606061 9:0.018181818 10:0.048484848 11:0.060606061 12:0.084848485 13:0.090909091 14:0.066666667 15:0.084848485 16:0.024242424 17:0.084848485 18:0.078787879 19:0.012121212 20:0.11515152 21:0.018181818 23:0.0090909091 24:0.018181818 26:0.0090909091 27:0.018181818 28:0.018181818 29:0.0090909091 30:0.0090909091 31:0.018181818 32:0.0090909091 33:0.027272727 34:0.018181818 36:0.018181818 40:0.027272727 42:0.018181818 44:0.0090909091 45:0.054545455 46:0.027272727 47:0.027272727 48:0.018181818 49:0.018181818 50:0.0090909091 51:0.0090909091 53:0.027272727 54:0.027272727 55:0.018181818 58:0.018181818 59:0.0090909091 60:0.0090909091 61:0.036363636 62:0.036363636 63:0.018181818 64:0.0090909091 65:0.0090909091 66:0.0090909091 68:0.027272727 69:0.0090909091 70:0.036363636 71:0.018181818 72:0.018181818 73:0.0090909091 74:0.0090909091 75:0.036363636 76:0.045454545 77:0.018181818 79:0.0090909091 80:0.0090909091 81:0.045454545 82:0.018181818 84:0.045454545 85:0.043478261 86:0.028985507 87:0.028985507 88:0.086956522 89:0.057971014 90:0.086956522 91:0.028985507 92:0.028985507 93:0.043478261 94:0.043478261 95:0.043478261 96:0.043478261 97:0.086956522 98:0.057971014 99:0.028985507 100:0.11594203 101:0.043478261 102:0.086956522 104:0.014492754 107:1 110:0.44941957 111:0.34957143 
2.82842712475 1:0.26853377 2:0.33443163 3:0.20757825 4:0.18945634 5:0.056105611 6:0.075907591 7:0.079207921 8:0.04620462 9:0.089108911 10:0.13861386 11:0.052805281 12:0.04620462 13:0.052805281 14:0.066006601 15:0.056105611 16:0.04620462 17:0.082508251 18:0.062706271 19:0.0066006601 20:0.04290429 21:0.01980198 22:0.0099009901 23:0.014851485 24:0.0099009901 25:0.014851485 26:0.034653465 27:0.024752475 28:0.014851485 29:0.004950495 30:0.024752475 31:0.004950495 32:0.0099009901 33:0.02970297 34:0.01980198 36:0.0099009901 37:0.014851485 38:0.03960396 39:0.0099009901 40:0.0099009901 41:0.024752475 42:0.059405941 43:0.02970297 44:0.004950495 45:0.004950495 46:0.024752475 47:0.01980198 48:0.014851485 49:0.014851485 50:0.024752475 51:0.004950495 52:0.0099009901 53:0.01980198 54:0.01980198 55:0.01980198 56:0.01980198 57:0.02970297 58:0.0099009901 59:0.01980198 60:0.0099009901 61:0.01980198 62:0.004950495 63:0.004950495 64:0.0099009901 65:0.024752475 66:0.014851485 68:0.01980198 69:0.0099009901 70:0.01980198 71:0.044554455 72:0.0099009901 73:0.01980198 74:0.024752475 75:0.0099009901 76:0.014851485 79:0.0099009901 81:0.014851485 82:0.014851485 85:0.068181818 86:0.037878788 87:0.037878788 88:0.03030303 89:0.083333333 90:0.037878788 91:0.022727273 92:0.068181818 93:0.045454545 94:0.12121212 95:0.022727273 96:0.022727273 97:0.022727273 98:0.068181818 99:0.022727273 100:0.11363636 101:0.037878788 102:0.060606061 103:0.0075757576 104:0.068181818 108:1 110:0.53321937 111:0.5234 
2.82842712475 1:0.28097983 2:0.3184438 3:0.16282421 4:0.23775216 5:0.077809798 6:0.07204611 7:0.069164265 8:0.057636888 9:0.077809798 10:0.12103746 11:0.054755043 12:0.066282421 13:0.054755043 14:0.031700288 15:0.040345821 16:0.031700288 17:0.074927954 18:0.09221902 19:0.0028818444 20:0.074927954 21:0.017316017 22:0.021645022 23:0.021645022 24:0.017316017 25:0.034632035 26:0.012987013 27:0.012987013 28:0.012987013 29:0.017316017 30:0.0043290043 31:0.012987013 32:0.012987013 33:0.0086580087 34:0.021645022 36:0.012987013 37:0.017316017 38:0.021645022 39:0.021645022 40:0.021645022 41:0.043290043 42:0.021645022 43:0.03030303 44:0.034632035 45:0.012987013 46:0.021645022 47:0.012987013 49:0.021645022 50:0.017316017 51:0.0043290043 52:0.017316017 53:0.021645022 54:0.017316017 55:0.0086580087 56:0.0086580087 57:0.0086580087 58:0.012987013 59:0.0043290043 60:0.0086580087 61:0.021645022 62:0.0043290043 63:0.0086580087 64:0.0043290043 65:0.021645022 66:0.017316017 68:0.0043290043 69:0.017316017 70:0.017316017 71:0.021645022 72:0.012987013 73:0.017316017 74:0.034632035 75:0.017316017 76:0.034632035 81:0.034632035 82:0.047619048 84:0.0086580087 85:0.057471264 86:0.022988506 87:0.034482759 88:0.022988506 89:0.08045977 90:0.045977011 91:0.011494253 92:0.022988506 93:0.068965517 94:0.13793103 95:0.011494253 96:0.057471264 97:0.022988506 98:0.022988506 99:0.022988506 100:0.12643678 101:0.091954023 102:0.057471264 103:0.022988506 104:0.057471264 107:1 110:0.50034858 111:0.6521 
2.82842712475 1:0.27887324 2:0.38309859 3:0.17464789 4:0.16338028 5:0.084745763 6:0.096045198 7:0.096045198 8:0.033898305 9:0.056497175 10:0.18644068 11:0.06779661 12:0.04519774 13:0.033898305 14:0.050847458 15:0.039548023 16:0.02259887 17:0.073446328 18:0.073446328 20:0.039548023 21:0.025423729 22:0.033898305 23:0.025423729 25:0.0084745763 26:0.033898305 27:0.0084745763 28:0.0084745763 29:0.0084745763 30:0.025423729 31:0.033898305 32:0.025423729 33:0.033898305 34:0.016949153 37:0.016949153 38:0.025423729 39:0.0084745763 40:0.0084745763 42:0.11016949 43:0.016949153 44:0.016949153 45:0.025423729 46:0.042372881 50:0.025423729 52:0.042372881 53:0.059322034 54:0.0084745763 55:0.0084745763 58:0.033898305 61:0.016949153 62:0.025423729 65:0.016949153 66:0.016949153 69:0.0084745763 70:0.042372881 71:0.016949153 72:0.0084745763 73:0.0084745763 74:0.042372881 75:0.016949153 76:0.0084745763 81:0.025423729 82:0.0084745763 85:0.030769231 86:0.030769231 87:0.030769231 88:0.030769231 89:0.16923077 90:0.015384615 91:0.030769231 92:0.13846154 93:0.015384615 94:0.092307692 95:0.030769231 96:0.061538462 97:0.061538462 98:0.061538462 99:0.030769231 100:0.061538462 101:0.015384615 102:0.092307692 107:1 110:0.59318048 111:0.46383571 
2.82842712475 1:0.3071298 2:0.32723949 3:0.20109689 4:0.16453382 5:0.091575092 6:0.073260073 7:0.073260073 8:0.058608059 9:0.084249084 10:0.14285714 11:0.076923077 12:0.043956044 13:0.058608059 14:0.047619048 15:0.047619048 16:0.043956044 17:0.080586081 18:0.043956044 19:0.0073260073 20:0.025641026 21:0.027472527 22:0.021978022 23:0.010989011 24:0.010989011 25:0.016483516 26:0.049450549 27:0.021978022 29:0.010989011 30:0.021978022 31:0.038461538 32:0.021978022 33:0.016483516 34:0.027472527 36:0.0054945055 37:0.021978022 38:0.038461538 39:0.016483516 40:0.010989011 41:0.021978022 42:0.049450549 43:0.021978022 44:0.0054945055 45:0.021978022 46:0.038461538 47:0.027472527 48:0.010989011 49:0.016483516 50:0.021978022 51:0.0054945055 53:0.038461538 54:0.0054945055 55:0.016483516 56:0.0054945055 57:0.0054945055 58:0.0054945055 59:0.010989011 60:0.0054945055 61:0.010989011 62:0.016483516 63:0.0054945055 64:0.010989011 65:0.010989011 66:0.010989011 69:0.038461538 70:0.016483516 71:0.016483516 72:0.010989011 74:0.038461538 75:0.010989011 76:0.0054945055 77:0.0054945055 81:0.043956044 82:0.021978022 85:0.058139535 87:0.034883721 88:0.046511628 89:0.034883721 90:0.034883721 91:0.011627907 92:0.058139535 93:0.069767442 94:0.1627907 95:0.023255814 96:0.023255814 97:0.034883721 98:0.011627907 99:0.058139535 100:0.13953488 101:0.046511628 102:0.069767442 103:0.058139535 104:0.023255814 107:1 110:0.51128748 111:0.74208571 
2.82842712475 1:0.30520231 2:0.31791908 3:0.19768786 4:0.17919075 5:0.12268519 6:0.05787037 7:0.074074074 8:0.046296296 9:0.078703704 10:0.11574074 11:0.078703704 12:0.053240741 13:0.055555556 14:0.05787037 15:0.034722222 16:0.043981481 17:0.050925926 18:0.078703704 19:0.016203704 20:0.034722222 21:0.038327526 22:0.027874564 23:0.017421603 24:0.013937282 25:0.027874564 26:0.041811847 27:0.020905923 28:0.010452962 29:0.024390244 30:0.020905923 31:0.017421603 32:0.013937282 33:0.020905923 34:0.017421603 35:0.010452962 37:0.020905923 38:0.017421603 39:0.0069686411 40:0.010452962 41:0.027874564 42:0.038327526 43:0.027874564 44:0.0069686411 45:0.027874564 46:0.017421603 47:0.0069686411 48:0.020905923 49:0.024390244 50:0.017421603 51:0.0069686411 52:0.013937282 53:0.031358885 54:0.013937282 55:0.0069686411 57:0.0069686411 58:0.013937282 59:0.031358885 60:0.010452962 61:0.024390244 62:0.0069686411 63:0.0034843206 64:0.013937282 65:0.0069686411 66:0.020905923 68:0.0034843206 69:0.020905923 70:0.0069686411 71:0.017421603 72:0.010452962 73:0.010452962 74:0.027874564 75:0.017421603 76:0.027874564 78:0.0034843206 79:0.0034843206 81:0.017421603 82:0.013937282 84:0.010452962 85:0.037037037 86:0.027777778 87:0.027777778 88:0.064814815 89:0.046296296 90:0.037037037 91:0.018518519 92:0.037037037 93:0.064814815 94:0.074074074 95:0.037037037 96:0.037037037 97:0.083333333 98:0.046296296 99:0.083333333 100:0.064814815 101:0.083333333 102:0.064814815 103:0.0092592593 104:0.055555556 108:1 110:0.42879106 111:0.69290714 
2.82842712475 1:0.29187396 2:0.27072968 3:0.22180763 4:0.21558872 5:0.090381426 6:0.072139303 7:0.071310116 8:0.048092869 9:0.053897181 10:0.072968491 11:0.094527363 12:0.052238806 13:0.07628524 14:0.050580431 15:0.048092869 16:0.046434494 17:0.081260365 18:0.072139303 19:0.008291874 20:0.061359867 21:0.027363184 22:0.019900498 23:0.026119403 24:0.0099502488 25:0.017412935 26:0.014925373 27:0.039800995 28:0.02238806 29:0.026119403 30:0.016169154 31:0.021144279 32:0.021144279 33:0.017412935 34:0.017412935 35:0.0049751244 36:0.019900498 37:0.021144279 38:0.0074626866 39:0.01119403 40:0.014925373 41:0.0062189055 42:0.029850746 43:0.021144279 44:0.029850746 45:0.024875622 46:0.016169154 47:0.023631841 48:0.013681592 49:0.023631841 50:0.012437811 52:0.017412935 53:0.026119403 54:0.0087064677 55:0.016169154 56:0.0087064677 57:0.016169154 58:0.0062189055 59:0.023631841 60:0.012437811 61:0.016169154 62:0.01119403 63:0.0049751244 64:0.0099502488 65:0.013681592 66:0.016169154 68:0.0087064677 69:0.013681592 70:0.016169154 71:0.024875622 72:0.013681592 73:0.013681592 74:0.0099502488 75:0.028606965 76:0.016169154 77:0.0012437811 78:0.0074626866 81:0.02238806 82:0.019900498 83:0.0062189055 84:0.01119403 85:0.045673077 86:0.014423077 87:0.038461538 88:0.052884615 89:0.03125 90:0.0625 91:0.040865385 92:0.050480769 93:0.072115385 94:0.10576923 95:0.024038462 96:0.050480769 97:0.045673077 98:0.050480769 99:0.057692308 100:0.084134615 101:0.055288462 102:0.060096154 103:0.012019231 104:0.045673077 108:1 110:0.44456074 111:0.70127857 
2.82842712475 1:0.25295508 2:0.22880784 3:0.24332996 4:0.27490713 5:0.066869301 6:0.041202297 7:0.071597433 8:0.071597433 9:0.051334009 10:0.064167511 11:0.049307666 12:0.057075312 13:0.06315434 14:0.052009456 15:0.069233367 16:0.067544748 17:0.073286052 18:0.078351908 19:0.044579534 20:0.078689632 21:0.02077001 22:0.0096251266 23:0.018237082 24:0.011144883 25:0.0070921986 26:0.010131712 27:0.01266464 28:0.013677812 29:0.02887538 30:0.016717325 31:0.018743668 32:0.023809524 33:0.035460993 34:0.026342452 35:0.019250253 36:0.017223911 37:0.013171226 38:0.0075987842 39:0.01621074 40:0.0096251266 41:0.0075987842 42:0.017730496 43:0.017223911 44:0.017223911 45:0.013677812 46:0.0096251266 47:0.017730496 48:0.014690983 49:0.018743668 50:0.01621074 51:0.006585613 52:0.02077001 53:0.011651469 54:0.0070921986 55:0.015197568 56:0.010131712 57:0.0070921986 58:0.01621074 59:0.009118541 60:0.013171226 61:0.015704154 62:0.017223911 63:0.019756839 64:0.01621074 65:0.02077001 66:0.013171226 67:0.010131712 68:0.012158055 69:0.0086119554 70:0.014184397 71:0.023809524 72:0.013171226 73:0.017223911 74:0.024316109 75:0.014184397 76:0.022796353 77:0.0086119554 78:0.0081053698 79:0.017730496 80:0.013677812 81:0.023809524 82:0.020263425 83:0.017730496 84:0.022796353 85:0.059635907 86:0.027620841 87:0.027620841 88:0.041431262 89:0.033270559 90:0.072190835 91:0.056497175 92:0.021343377 93:0.034526051 94:0.099811676 95:0.0056497175 96:0.026993095 97:0.077212806 98:0.057124922 99:0.13370998 100:0.10546139 101:0.040175769 102:0.045825487 103:0.011299435 104:0.02259887 108:1 109:0.058380414 110:0.40994017 111:0.83520714 
1.852482567257824 1:0.30126376 2:0.29718712 3:0.17916837 4:0.22238076 5:0.12433755 6:0.074602528 7:0.04688137 8:0.054626987 9:0.049735018 10:0.11333062 11:0.058295964 12:0.072564207 13:0.063595597 14:0.050142682 15:0.031797799 16:0.034651447 17:0.064410925 18:0.062372605 19:0.041174073 20:0.057480636 21:0.0617737 22:0.029969419 23:0.018960245 24:0.019571865 25:0.011009174 26:0.02324159 27:0.011009174 28:0.019571865 29:0.020795107 30:0.01529052 31:0.0097859327 32:0.0079510703 33:0.015902141 34:0.019571865 35:0.011620795 36:0.012844037 37:0.012232416 38:0.012844037 39:0.0097859327 40:0.012844037 41:0.020183486 42:0.053211009 43:0.018960245 44:0.021406728 45:0.018348624 46:0.020795107 47:0.0079510703 48:0.012844037 49:0.024464832 50:0.026299694 51:0.018960245 52:0.012232416 53:0.026299694 54:0.013455657 55:0.011620795 56:0.006116208 57:0.0055045872 58:0.01529052 59:0.011009174 60:0.018348624 61:0.0085626911 62:0.0055045872 63:0.0036697248 64:0.0079510703 65:0.0085626911 66:0.0091743119 67:0.0055045872 68:0.012232416 69:0.025076453 70:0.01529052 71:0.006116208 72:0.0067278287 73:0.015902141 74:0.012844037 75:0.011620795 76:0.015902141 77:0.010397554 78:0.011009174 79:0.01529052 80:0.0097859327 81:0.021406728 82:0.019571865 83:0.010397554 84:0.011620795 85:0.011363636 86:0.011363636 87:0.079545455 88:0.034090909 89:0.056818182 90:0.090909091 91:0.068181818 92:0.045454545 93:0.011363636 94:0.079545455 95:0.011363636 96:0.022727273 97:0.056818182 98:0.090909091 99:0.18181818 100:0.079545455 102:0.045454545 103:0.022727273 107:1 110:0.36584841 111:0.85927143 
0.1356961590227497 1:0.27477204 2:0.36899696 3:0.16231003 4:0.19392097 5:0.090024331 6:0.077858881 7:0.051094891 8:0.057177616 9:0.077858881 10:0.14963504 11:0.055961071 12:0.083941606 13:0.042579075 14:0.072992701 15:0.02189781 16:0.02919708 17:0.063260341 18:0.070559611 19:0.027980535 20:0.027980535 21:0.038321168 22:0.023722628 23:0.01459854 24:0.01459854 25:0.0091240876 26:0.04379562 27:0.0054744526 28:0.010948905 29:0.003649635 30:0.027372263 31:0.0054744526 32:0.020072993 33:0.023722628 34:0.038321168 35:0.01459854 36:0.016423358 37:0.01459854 38:0.031021898 39:0.012773723 40:0.010948905 41:0.031021898 42:0.049270073 43:0.031021898 44:0.02189781 45:0.012773723 46:0.018248175 47:0.0072992701 48:0.0054744526 49:0.041970803 50:0.063868613 51:0.02189781 52:0.020072993 53:0.02189781 54:0.016423358 55:0.0091240876 56:0.0054744526 57:0.010948905 58:0.027372263 59:0.018248175 60:0.0054744526 61:0.010948905 62:0.0091240876 63:0.003649635 64:0.0018248175 65:0.010948905 66:0.01459854 67:0.003649635 68:0.0018248175 69:0.0091240876 70:0.0072992701 72:0.010948905 73:0.010948905 74:0.01459854 75:0.0072992701 76:0.0072992701 77:0.012773723 78:0.012773723 80:0.0018248175 81:0.010948905 82:0.010948905 83:0.0054744526 84:0.0018248175 85:0.040650407 87:0.0081300813 88:0.040650407 89:0.028455285 90:0.028455285 91:0.012195122 92:0.036585366 93:0.048780488 94:0.056910569 95:0.0040650407 96:0.048780488 97:0.032520325 98:0.0081300813 99:0.012195122 100:0.31707317 101:0.16260163 102:0.073170732 103:0.0040650407 104:0.036585366 108:1 109:0.44308943 110:0.46646934 111:0.67407143 
2.82842712475 1:0.32562383 2:0.30888189 3:0.18352265 4:0.18197163 5:0.11514599 6:0.089781022 7:0.067062044 8:0.04899635 9:0.083120438 10:0.10875912 11:0.06350365 12:0.050273723 13:0.05939781 14:0.048083942 15:0.042974453 16:0.037682482 17:0.072627737 18:0.065510949 19:0.0052919708 20:0.041788321 21:0.044477898 22:0.033803202 23:0.02025455 24:0.016285753 25:0.028055289 26:0.030381826 27:0.020117695 28:0.014506637 29:0.019296565 30:0.018338579 31:0.016422608 32:0.011769536 33:0.020801971 34:0.016422608 35:0.0010948406 36:0.010674695 37:0.027918434 38:0.028465855 39:0.015464623 40:0.012043246 41:0.025865608 42:0.042698782 43:0.015190913 44:0.019843985 45:0.021623101 46:0.017791159 47:0.013822362 48:0.012590666 49:0.016422608 50:0.018886 51:0.001915971 52:0.012453811 53:0.023675927 54:0.014643493 55:0.015875188 56:0.0087587245 57:0.013274942 58:0.015190913 59:0.011358971 60:0.0076638839 61:0.013548652 62:0.0090324347 63:0.012180101 64:0.0093061448 65:0.013274942 66:0.011769536 67:0.00068427535 68:0.010400985 69:0.021349391 70:0.021759956 71:0.015190913 72:0.014917203 73:0.014643493 74:0.01970713 75:0.016148898 76:0.012043246 77:0.0016422608 78:0.0015054058 79:0.0012316956 80:0.00082113042 81:0.013411797 82:0.016559464 83:0.0020528261 84:0.010674695 85:0.10588235 86:0.058823529 87:0.058823529 88:0.047058824 89:0.047058824 90:0.094117647 91:0.011764706 92:0.11764706 93:0.082352941 94:0.070588235 95:0.035294118 96:0.023529412 97:0.023529412 98:0.011764706 99:0.023529412 100:0.070588235 101:0.035294118 102:0.058823529 103:0.011764706 104:0.011764706 107:1 110:0.55015618 111:0.50561429 
2.641773463203583 1:0.22463768 2:0.26811594 3:0.27173913 4:0.23550725 5:0.043478261 6:0.10869565 7:0.065217391 8:0.043478261 9:0.0072463768 10:0.057971014 11:0.086956522 12:0.050724638 13:0.072463768 14:0.065217391 15:0.086956522 16:0.050724638 17:0.065217391 18:0.10144928 19:0.028985507 20:0.065217391 21:0.02173913 23:0.02173913 24:0.010869565 27:0.054347826 29:0.043478261 30:0.02173913 31:0.02173913 32:0.010869565 33:0.010869565 34:0.010869565 36:0.010869565 39:0.010869565 42:0.032608696 43:0.043478261 44:0.010869565 45:0.032608696 46:0.010869565 47:0.043478261 48:0.032608696 49:0.032608696 50:0.032608696 54:0.032608696 55:0.032608696 56:0.010869565 59:0.010869565 60:0.010869565 61:0.02173913 63:0.02173913 65:0.032608696 67:0.010869565 68:0.02173913 70:0.032608696 71:0.02173913 74:0.02173913 75:0.032608696 76:0.054347826 77:0.010869565 78:0.010869565 81:0.032608696 82:0.043478261 84:0.010869565 85:0.040540541 86:0.013513514 87:0.013513514 88:0.054054054 89:0.040540541 90:0.13513514 93:0.081081081 94:0.081081081 95:0.054054054 96:0.027027027 97:0.054054054 98:0.013513514 99:0.013513514 100:0.10810811 101:0.067567568 102:0.12162162 103:0.040540541 104:0.040540541 107:1 110:0.49994856 111:0.6521 
2.82842712475 1:0.28036086 2:0.33934768 3:0.19118668 4:0.18910479 5:0.092990978 6:0.088827203 7:0.047883414 8:0.047883414 9:0.05759889 10:0.12907703 11:0.077723803 12:0.062456627 13:0.06870229 14:0.055517002 15:0.040249827 16:0.036780014 17:0.063844552 18:0.078417765 19:0.015267176 20:0.036780014 21:0.027083333 22:0.01875 23:0.014583333 24:0.020833333 25:0.022916667 26:0.03125 27:0.019791667 28:0.027083333 29:0.023958333 30:0.014583333 31:0.014583333 32:0.014583333 33:0.013541667 34:0.015625 35:0.0010416667 36:0.0083333333 37:0.020833333 38:0.016666667 39:0.0072916667 40:0.015625 41:0.017708333 42:0.05 43:0.020833333 44:0.030208333 45:0.025 46:0.025 47:0.014583333 48:0.019791667 49:0.015625 50:0.023958333 51:0.003125 52:0.0125 53:0.028125 54:0.023958333 55:0.010416667 56:0.014583333 57:0.0125 58:0.023958333 59:0.011458333 60:0.00625 61:0.009375 62:0.016666667 63:0.0052083333 64:0.009375 65:0.0052083333 66:0.013541667 67:0.0041666667 68:0.0052083333 69:0.019791667 70:0.026041667 71:0.00625 72:0.009375 73:0.015625 74:0.023958333 75:0.020833333 76:0.023958333 77:0.00625 78:0.00625 79:0.0041666667 80:0.0041666667 81:0.0083333333 82:0.011458333 83:0.0010416667 84:0.0052083333 85:0.05 86:0.04 87:0.06 88:0.04 89:0.03 90:0.06 91:0.04 92:0.04 93:0.07 94:0.15 95:0.03 96:0.06 97:0.04 98:0.02 99:0.02 100:0.07 101:0.05 102:0.08 103:0.01 104:0.04 107:1 110:0.50498866 111:0.49410714 
2.827252241162145 1:0.27292867 2:0.22640673 3:0.26451041 4:0.23615419 5:0.068232167 6:0.05228179 7:0.092600798 8:0.06114311 9:0.043863536 10:0.05006646 11:0.073105893 12:0.053167922 13:0.075764289 14:0.056269384 15:0.080638015 16:0.054940186 17:0.083739477 18:0.073992025 19:0.015064245 20:0.065130704 21:0.021941489 22:0.010638298 23:0.01662234 24:0.0079787234 25:0.0093085106 26:0.0079787234 27:0.011303191 28:0.0073138298 29:0.039893617 30:0.011968085 31:0.025265957 32:0.017952128 33:0.019281915 34:0.01462766 35:0.0026595745 36:0.0073138298 37:0.019946809 38:0.0073138298 39:0.0073138298 40:0.008643617 41:0.0099734043 42:0.010638298 43:0.011303191 44:0.01462766 45:0.025930851 46:0.019281915 47:0.027260638 48:0.01462766 49:0.015292553 50:0.012632979 51:0.0026595745 52:0.015292553 53:0.020611702 54:0.011303191 55:0.017287234 56:0.013297872 57:0.0059840426 58:0.012632979 59:0.013962766 60:0.013297872 61:0.031914894 62:0.017952128 63:0.024601064 64:0.01462766 65:0.015292553 66:0.023271277 67:0.0059840426 68:0.01462766 69:0.027260638 70:0.028590426 71:0.036569149 72:0.019946809 73:0.013297872 74:0.025930851 75:0.028590426 76:0.019281915 77:0.010638298 78:0.0053191489 79:0.0046542553 80:0.0026595745 81:0.024601064 82:0.021276596 83:0.0059840426 84:0.013962766 85:0.047013977 86:0.057179161 87:0.055908513 88:0.10292249 89:0.041931385 90:0.082592122 91:0.034307497 92:0.038119441 93:0.052096569 94:0.082592122 95:0.020330368 96:0.048284625 97:0.050825921 98:0.035578145 99:0.033036849 100:0.081321474 101:0.038119441 102:0.06480305 103:0.0088945362 104:0.024142313 108:1 109:0.057179161 110:0.45386648 111:0.32237143 
0.7214964491950216 1:0.17439294 2:0.200883 3:0.27593819 4:0.34878587 5:0.026548673 6:0.030973451 7:0.066371681 8:0.030973451 9:0.017699115 10:0.026548673 11:0.088495575 12:0.07079646 13:0.048672566 14:0.066371681 15:0.066371681 16:0.10619469 17:0.097345133 18:0.075221239 19:0.044247788 20:0.13716814 22:0.0066225166 23:0.01986755 24:0.013245033 26:0.0066225166 27:0.01986755 28:0.0066225166 29:0.01986755 30:0.013245033 31:0.01986755 32:0.033112583 33:0.0066225166 35:0.01986755 36:0.0066225166 38:0.0066225166 40:0.0066225166 43:0.013245033 45:0.0066225166 46:0.0066225166 47:0.013245033 48:0.013245033 49:0.013245033 50:0.013245033 52:0.026490066 54:0.0066225166 55:0.0066225166 56:0.0066225166 57:0.01986755 58:0.013245033 59:0.0066225166 60:0.026490066 61:0.026490066 62:0.033112583 64:0.052980132 66:0.026490066 68:0.026490066 69:0.0066225166 70:0.026490066 71:0.066225166 72:0.026490066 74:0.026490066 75:0.059602649 76:0.033112583 77:0.013245033 78:0.01986755 79:0.026490066 80:0.0066225166 81:0.01986755 82:0.046357616 84:0.059602649 85:0.053333333 86:0.02 87:0.013333333 88:0.0066666667 90:0.11333333 91:0.053333333 92:0.013333333 93:0.02 94:0.13333333 95:0.02 96:0.02 97:0.12666667 98:0.073333333 99:0.10666667 100:0.1 101:0.033333333 102:0.066666667 103:0.013333333 104:0.013333333 108:1 110:0.4455956 111:0.88542857 
2.82842712475 1:0.20576132 2:0.18518519 3:0.29080933 4:0.31824417 5:0.052197802 6:0.027472527 7:0.065934066 8:0.06043956 9:0.024725275 10:0.049450549 11:0.054945055 12:0.068681319 13:0.06043956 14:0.038461538 15:0.090659341 16:0.096153846 17:0.065934066 18:0.057692308 19:0.085164835 20:0.10164835 21:0.0082304527 22:0.0041152263 23:0.0041152263 24:0.0082304527 25:0.0082304527 26:0.0082304527 27:0.0041152263 28:0.0082304527 29:0.028806584 30:0.016460905 31:0.04526749 32:0.024691358 33:0.016460905 34:0.012345679 35:0.024691358 36:0.016460905 37:0.0082304527 38:0.0041152263 39:0.0041152263 40:0.0082304527 41:0.0082304527 42:0.012345679 43:0.0041152263 44:0.012345679 45:0.012345679 46:0.0041152263 47:0.032921811 48:0.032921811 49:0.024691358 50:0.0082304527 51:0.041152263 52:0.020576132 53:0.016460905 54:0.0082304527 55:0.012345679 56:0.0082304527 57:0.0041152263 58:0.012345679 59:0.0041152263 60:0.028806584 61:0.028806584 62:0.0041152263 63:0.016460905 64:0.020576132 65:0.037037037 66:0.028806584 67:0.016460905 68:0.028806584 69:0.0082304527 70:0.0041152263 71:0.020576132 72:0.020576132 74:0.0041152263 75:0.012345679 76:0.041152263 79:0.020576132 80:0.012345679 81:0.020576132 82:0.012345679 83:0.032921811 84:0.037037037 85:0.088607595 86:0.012658228 87:0.042194093 88:0.029535865 89:0.037974684 90:0.080168776 91:0.016877637 92:0.025316456 93:0.05907173 94:0.11392405 95:0.0084388186 96:0.021097046 97:0.075949367 98:0.050632911 99:0.12236287 100:0.084388186 101:0.046413502 102:0.054852321 103:0.0084388186 104:0.021097046 108:1 110:0.44055162 111:0.84043571 
2.82842712475 1:0.24273256 2:0.24273256 3:0.25872093 4:0.25581395 5:0.059593023 6:0.047965116 7:0.075581395 8:0.047965116 9:0.037790698 10:0.077034884 11:0.042151163 12:0.056686047 13:0.068313953 14:0.081395349 15:0.065406977 16:0.07122093 17:0.088662791 18:0.065406977 19:0.047965116 20:0.066860465 21:0.021834061 22:0.015283843 23:0.032751092 24:0.0087336245 25:0.0087336245 26:0.0065502183 27:0.017467249 28:0.013100437 29:0.015283843 30:0.0087336245 31:0.024017467 32:0.030567686 33:0.015283843 34:0.017467249 35:0.013100437 36:0.017467249 37:0.0087336245 38:0.013100437 39:0.0043668122 40:0.021834061 41:0.015283843 42:0.026200873 43:0.019650655 44:0.019650655 45:0.0065502183 46:0.026200873 47:0.013100437 48:0.017467249 49:0.019650655 50:0.013100437 51:0.0087336245 52:0.026200873 53:0.013100437 54:0.0065502183 55:0.017467249 56:0.021834061 57:0.0043668122 58:0.013100437 59:0.026200873 60:0.017467249 61:0.0087336245 62:0.010917031 63:0.015283843 64:0.017467249 65:0.013100437 66:0.010917031 67:0.021834061 68:0.024017467 69:0.021834061 70:0.0087336245 71:0.028384279 72:0.015283843 73:0.010917031 74:0.015283843 75:0.019650655 76:0.021834061 77:0.010917031 78:0.0065502183 79:0.015283843 80:0.021834061 81:0.0087336245 82:0.013100437 83:0.0065502183 84:0.0065502183 85:0.072033898 86:0.016949153 87:0.038135593 88:0.025423729 89:0.042372881 90:0.055084746 91:0.025423729 92:0.021186441 93:0.055084746 94:0.084745763 95:0.021186441 96:0.012711864 97:0.038135593 98:0.072033898 99:0.11016949 100:0.13983051 101:0.084745763 102:0.046610169 103:0.012711864 104:0.025423729 108:1 110:0.42529281 111:0.8216 
2.042669914139817 1:0.32604736 2:0.27140255 3:0.18397086 4:0.21857923 5:0.10948905 6:0.040145985 7:0.080291971 8:0.091240876 9:0.080291971 10:0.087591241 11:0.058394161 12:0.047445255 13:0.047445255 14:0.065693431 15:0.04379562 16:0.018248175 17:0.094890511 18:0.076642336 19:0.0072992701 20:0.051094891 21:0.043715847 22:0.021857923 23:0.027322404 24:0.032786885 25:0.0054644809 26:0.021857923 27:0.0054644809 28:0.021857923 29:0.010928962 30:0.087431694 32:0.010928962 33:0.021857923 34:0.049180328 36:0.06010929 38:0.016393443 40:0.016393443 41:0.032786885 42:0.027322404 43:0.010928962 44:0.021857923 45:0.021857923 47:0.0054644809 49:0.016393443 50:0.0054644809 52:0.010928962 53:0.0054644809 54:0.049180328 56:0.016393443 57:0.016393443 58:0.010928962 59:0.0054644809 61:0.0054644809 62:0.038251366 63:0.027322404 64:0.0054644809 65:0.027322404 66:0.021857923 67:0.0054644809 69:0.032786885 71:0.010928962 73:0.021857923 74:0.016393443 75:0.0054644809 76:0.016393443 81:0.021857923 82:0.021857923 84:0.010928962 87:0.074468085 88:0.042553191 89:0.010638298 90:0.010638298 91:0.021276596 92:0.10638298 93:0.042553191 94:0.13829787 95:0.11702128 96:0.042553191 98:0.021276596 99:0.031914894 100:0.074468085 101:0.095744681 102:0.13829787 103:0.031914894 107:1 109:0.095744681 110:0.56763285 111:0.33234286 
2.82842712475 1:0.24742268 2:0.23844363 3:0.25640173 4:0.25773196 5:0.067198935 6:0.042581504 7:0.077844311 8:0.054557552 9:0.037258816 10:0.05322688 11:0.081170991 12:0.079840319 13:0.070525615 14:0.063872255 15:0.066533599 16:0.064537591 17:0.077844311 18:0.065868263 19:0.021290752 20:0.075848303 21:0.0249501 22:0.0079840319 23:0.020958084 24:0.015968064 25:0.00499002 26:0.0069860279 27:0.023952096 28:0.010978044 29:0.01497006 30:0.015968064 31:0.028942116 32:0.01996008 33:0.023952096 34:0.0099800399 35:0.012974052 36:0.022954092 37:0.010978044 38:0.005988024 39:0.0089820359 40:0.0079840319 41:0.016966068 42:0.011976048 43:0.010978044 44:0.011976048 45:0.020958084 46:0.025948104 47:0.02994012 48:0.017964072 49:0.02994012 50:0.026946108 51:0.0089820359 52:0.03493014 53:0.016966068 54:0.005988024 55:0.021956088 56:0.0079840319 57:0.005988024 58:0.005988024 59:0.022954092 60:0.013972056 61:0.021956088 62:0.017964072 63:0.013972056 64:0.0079840319 65:0.022954092 66:0.0249501 67:0.005988024 68:0.021956088 69:0.0089820359 70:0.013972056 71:0.020958084 72:0.011976048 73:0.0079840319 74:0.016966068 75:0.023952096 76:0.01497006 77:0.002994012 78:0.003992016 79:0.0089820359 80:0.0069860279 81:0.027944112 82:0.020958084 83:0.00499002 84:0.015968064 85:0.096418733 86:0.060606061 87:0.0027548209 88:0.027548209 89:0.013774105 90:0.046831956 91:0.024793388 92:0.019283747 93:0.03030303 94:0.068870523 95:0.035812672 96:0.0082644628 97:0.093663912 98:0.016528926 99:0.082644628 100:0.19283747 101:0.099173554 102:0.03030303 103:0.044077135 104:0.0055096419 108:1 109:0.17906336 110:0.46628706 111:0.76615 
2.82842712475 1:0.24975075 2:0.27617149 3:0.24975075 4:0.22432702 5:0.066799601 6:0.062313061 7:0.068793619 8:0.052841476 9:0.046859422 10:0.083748754 11:0.076769691 12:0.066301097 13:0.070289133 14:0.057328016 15:0.08225324 16:0.045862413 17:0.064805583 18:0.075274177 19:0.015952144 20:0.063808574 21:0.023934181 22:0.015706806 23:0.019446522 24:0.009723261 25:0.014958863 26:0.017202693 27:0.025430067 28:0.014958863 29:0.019446522 30:0.01421092 31:0.013462977 32:0.010471204 33:0.021690352 34:0.012715034 35:0.0022438295 36:0.009723261 37:0.0067314884 38:0.01421092 39:0.012715034 40:0.013462977 41:0.013462977 42:0.032909499 43:0.017950636 44:0.020942408 45:0.012715034 46:0.017950636 47:0.021690352 48:0.015706806 49:0.013462977 50:0.025430067 51:0.0022438295 52:0.012715034 53:0.022438295 54:0.017202693 55:0.022438295 56:0.01421092 57:0.013462977 58:0.014958863 59:0.018698579 60:0.014958863 61:0.021690352 62:0.016454749 63:0.02617801 64:0.021690352 65:0.010471204 66:0.01421092 67:0.0052356021 68:0.01421092 69:0.012715034 70:0.017950636 71:0.025430067 72:0.017202693 73:0.009723261 74:0.017950636 75:0.019446522 76:0.023186238 77:0.0052356021 78:0.0044876589 79:0.010471204 80:0.0022438295 81:0.016454749 82:0.030665669 83:0.0029917726 84:0.015706806 85:0.056994819 86:0.031088083 87:0.038860104 88:0.059585492 89:0.082901554 90:0.085492228 91:0.051813472 92:0.069948187 93:0.028497409 94:0.10621762 95:0.031088083 96:0.020725389 97:0.051813472 98:0.028497409 99:0.046632124 100:0.069948187 101:0.028497409 102:0.056994819 103:0.023316062 104:0.031088083 108:1 110:0.51819059 111:0.47004286 
2.82842712475 1:0.28170478 2:0.32692308 3:0.20010395 4:0.19126819 5:0.084199584 6:0.09043659 7:0.051975052 8:0.045738046 9:0.083160083 10:0.1039501 11:0.071725572 12:0.079002079 13:0.056133056 14:0.04989605 15:0.057172557 16:0.034303534 17:0.067567568 18:0.071725572 19:0.021829522 20:0.031185031 21:0.014040562 22:0.03276131 23:0.012480499 24:0.017160686 25:0.034321373 26:0.023400936 27:0.03276131 28:0.017160686 29:0.0062402496 30:0.012480499 31:0.0093603744 32:0.010920437 33:0.017160686 34:0.014040562 35:0.0062402496 36:0.010920437 37:0.018720749 38:0.026521061 39:0.010920437 40:0.015600624 41:0.021840874 42:0.043681747 43:0.026521061 44:0.017160686 45:0.020280811 46:0.020280811 47:0.017160686 48:0.010920437 49:0.026521061 50:0.024960998 51:0.0046801872 52:0.007800312 53:0.020280811 54:0.007800312 55:0.020280811 56:0.012480499 57:0.0093603744 58:0.014040562 59:0.010920437 60:0.012480499 61:0.017160686 62:0.018720749 63:0.010920437 64:0.014040562 65:0.017160686 66:0.014040562 67:0.0015600624 68:0.0031201248 69:0.024960998 70:0.028081123 71:0.014040562 72:0.015600624 73:0.015600624 74:0.028081123 75:0.0062402496 76:0.014040562 77:0.012480499 78:0.012480499 79:0.007800312 81:0.0062402496 82:0.017160686 83:0.0031201248 84:0.0046801872 85:0.040816327 86:0.040816327 87:0.040816327 88:0.020408163 89:0.081632653 90:0.071428571 91:0.020408163 92:0.051020408 93:0.020408163 94:0.16326531 95:0.06122449 96:0.040816327 97:0.051020408 98:0.030612245 99:0.071428571 100:0.051020408 101:0.051020408 102:0.051020408 103:0.010204082 104:0.030612245 107:1 110:0.5441358 111:0.61861429 
1.626198082572759 1:0.21273292 2:0.17236025 3:0.27795031 4:0.33695652 5:0.035714286 6:0.031055901 7:0.097826087 8:0.065217391 9:0.02484472 10:0.027950311 11:0.063664596 12:0.068322981 13:0.052795031 14:0.032608696 15:0.085403727 16:0.083850932 17:0.082298137 18:0.068322981 19:0.054347826 20:0.1257764 21:0.0023310023 22:0.006993007 23:0.016317016 24:0.0046620047 26:0.006993007 27:0.0093240093 29:0.023310023 30:0.0046620047 31:0.016317016 32:0.023310023 33:0.011655012 34:0.006993007 36:0.016317016 37:0.0023310023 38:0.0046620047 39:0.0093240093 40:0.0023310023 41:0.0046620047 42:0.0046620047 43:0.006993007 44:0.013986014 45:0.020979021 46:0.0046620047 47:0.011655012 48:0.0093240093 49:0.0093240093 50:0.0046620047 51:0.0023310023 52:0.013986014 53:0.018648019 54:0.023310023 55:0.018648019 56:0.0093240093 57:0.006993007 58:0.011655012 59:0.0023310023 60:0.018648019 61:0.020979021 62:0.020979021 63:0.034965035 64:0.032634033 65:0.044289044 66:0.03962704 67:0.0046620047 68:0.023310023 69:0.023310023 70:0.018648019 71:0.018648019 72:0.025641026 73:0.016317016 74:0.0093240093 75:0.018648019 76:0.034965035 77:0.027972028 78:0.0046620047 79:0.023310023 80:0.023310023 81:0.051282051 82:0.051282051 83:0.006993007 84:0.03962704 85:0.080952381 86:0.014285714 87:0.052380952 88:0.061904762 89:0.019047619 90:0.057142857 91:0.047619048 92:0.038095238 93:0.052380952 94:0.12857143 95:0.028571429 96:0.023809524 97:0.066666667 98:0.11428571 99:0.028571429 100:0.095238095 101:0.028571429 102:0.033333333 104:0.028571429 108:1 110:0.44131054 111:0.44025714 
2.82842712475 1:0.22988414 2:0.22461047 3:0.27806632 4:0.26743907 5:0.066528067 6:0.037581961 7:0.076763154 8:0.049256357 9:0.035822805 10:0.059651367 11:0.06620822 12:0.064449064 13:0.067327683 14:0.052294898 15:0.1039501 16:0.055013593 17:0.059971214 18:0.073884535 19:0.030385415 20:0.10091156 21:0.022328932 22:0.014165666 23:0.019207683 24:0.011284514 25:0.0067226891 26:0.011284514 27:0.010084034 28:0.013205282 29:0.020648259 30:0.011284514 31:0.028331333 32:0.01392557 33:0.014405762 34:0.012244898 35:0.006002401 36:0.018007203 37:0.013445378 38:0.0069627851 39:0.0081632653 40:0.0076830732 41:0.0091236495 42:0.017767107 43:0.016806723 44:0.012965186 45:0.012004802 46:0.016806723 47:0.026890756 48:0.011764706 49:0.017046819 50:0.018487395 51:0.0055222089 52:0.024729892 53:0.014165666 54:0.01032413 55:0.024969988 56:0.013445378 57:0.0088835534 58:0.014645858 59:0.016326531 60:0.013445378 61:0.024009604 62:0.018247299 63:0.041296519 64:0.019207683 65:0.014645858 66:0.015606242 67:0.0069627851 68:0.021368547 69:0.012004802 70:0.0079231693 71:0.02665066 72:0.014165666 73:0.0096038415 74:0.015846339 75:0.022809124 76:0.022809124 77:0.0067226891 78:0.0050420168 79:0.011284514 80:0.0079231693 81:0.023529412 82:0.029771909 83:0.0093637455 84:0.037695078 85:0.057553957 86:0.0071942446 87:0.028776978 88:0.028776978 89:0.021582734 90:0.15827338 91:0.028776978 92:0.043165468 93:0.079136691 94:0.086330935 95:0.035971223 96:0.028776978 97:0.12230216 98:0.014388489 99:0.09352518 100:0.043165468 101:0.050359712 102:0.050359712 103:0.014388489 104:0.0071942446 108:1 110:0.44014599 111:0.85194286 
2.82842712475 1:0.27228027 2:0.28580209 3:0.20712969 4:0.23478795 5:0.084870849 6:0.066420664 7:0.077490775 8:0.033210332 9:0.055350554 10:0.098400984 11:0.051660517 12:0.078720787 13:0.065190652 14:0.041820418 15:0.05904059 16:0.04797048 17:0.076260763 18:0.081180812 19:0.012300123 20:0.070110701 21:0.029574861 22:0.020332717 23:0.014787431 24:0.020332717 25:0.01663586 26:0.020332717 27:0.011090573 28:0.0092421442 29:0.027726433 30:0.018484288 31:0.018484288 32:0.020332717 33:0.012939002 34:0.020332717 35:0.0036968577 36:0.0073937153 37:0.0092421442 38:0.020332717 39:0.011090573 40:0.0092421442 41:0.014787431 42:0.036968577 43:0.018484288 44:0.024029575 45:0.01663586 46:0.0055452865 47:0.014787431 48:0.012939002 49:0.024029575 50:0.025878004 52:0.024029575 53:0.022181146 54:0.014787431 55:0.020332717 56:0.0036968577 57:0.0092421442 58:0.0092421442 59:0.014787431 60:0.0073937153 61:0.025878004 62:0.0092421442 63:0.020332717 64:0.0055452865 65:0.0055452865 66:0.018484288 67:0.0018484288 68:0.0073937153 69:0.020332717 70:0.01663586 71:0.029574861 72:0.0092421442 73:0.012939002 74:0.036968577 75:0.014787431 76:0.03142329 77:0.0036968577 78:0.0055452865 79:0.0092421442 80:0.0018484288 81:0.020332717 82:0.024029575 83:0.0055452865 84:0.022181146 85:0.066666667 87:0.077777778 88:0.077777778 89:0.055555556 90:0.066666667 91:0.011111111 92:0.044444444 93:0.044444444 94:0.12222222 95:0.033333333 96:0.022222222 97:0.055555556 98:0.033333333 99:0.033333333 100:0.12222222 101:0.044444444 102:0.033333333 103:0.022222222 104:0.033333333 107:1 110:0.46569865 111:0.29697857 
2.82842712475 1:0.2948895 2:0.29005525 3:0.18439227 4:0.23066298 5:0.10773481 6:0.070441989 7:0.071823204 8:0.038674033 9:0.059392265 10:0.10082873 11:0.049723757 12:0.070441989 13:0.062154696 14:0.04281768 15:0.04281768 16:0.046961326 17:0.071823204 18:0.085635359 19:0.0096685083 20:0.069060773 21:0.062240664 22:0.0082987552 23:0.031120332 24:0.012448133 25:0.012448133 26:0.031120332 27:0.010373444 28:0.01659751 29:0.014522822 30:0.018672199 31:0.01659751 32:0.010373444 33:0.024896266 34:0.022821577 36:0.014522822 37:0.024896266 38:0.020746888 39:0.010373444 40:0.010373444 41:0.01659751 42:0.037344398 43:0.020746888 44:0.031120332 45:0.026970954 46:0.012448133 47:0.014522822 48:0.0062240664 49:0.014522822 50:0.026970954 51:0.0082987552 52:0.022821577 53:0.0041493776 54:0.0082987552 55:0.018672199 56:0.0041493776 57:0.0062240664 58:0.012448133 59:0.0082987552 60:0.012448133 61:0.014522822 62:0.0082987552 63:0.014522822 64:0.0082987552 65:0.020746888 66:0.0062240664 67:0.0020746888 68:0.01659751 69:0.01659751 70:0.0082987552 71:0.026970954 72:0.0082987552 73:0.018672199 74:0.018672199 75:0.01659751 76:0.022821577 77:0.0020746888 78:0.0020746888 79:0.0062240664 80:0.0041493776 81:0.018672199 82:0.031120332 83:0.0020746888 84:0.018672199 85:0.066666667 87:0.077777778 88:0.077777778 89:0.055555556 90:0.066666667 91:0.011111111 92:0.044444444 93:0.044444444 94:0.12222222 95:0.033333333 96:0.022222222 97:0.055555556 98:0.033333333 99:0.033333333 100:0.12222222 101:0.044444444 102:0.033333333 103:0.022222222 104:0.033333333 107:1 110:0.46569865 111:0.29697857 
0.3755848305300839 1:0.25224647 2:0.22496791 3:0.28562259 4:0.23716303 5:0.081514763 6:0.045571245 7:0.085365854 8:0.052631579 9:0.030808729 10:0.065468549 11:0.082156611 12:0.052631579 13:0.071245186 14:0.045571245 15:0.086007702 16:0.071887035 17:0.055840822 18:0.062259307 19:0.043003851 20:0.068035944 21:0.024084778 22:0.0086705202 23:0.026011561 24:0.0048169557 25:0.006743738 26:0.0096339114 27:0.027938343 28:0.010597303 29:0.037572254 30:0.0086705202 31:0.038535645 32:0.026011561 33:0.023121387 34:0.014450867 35:0.010597303 36:0.011560694 37:0.011560694 38:0.0048169557 39:0.010597303 40:0.0057803468 41:0.0096339114 42:0.014450867 43:0.034682081 44:0.018304432 45:0.019267823 46:0.015414258 47:0.034682081 48:0.01734104 49:0.024084778 50:0.018304432 51:0.012524085 52:0.021194605 53:0.014450867 54:0.0038535645 55:0.020231214 56:0.011560694 57:0.0019267823 58:0.006743738 59:0.021194605 60:0.0096339114 61:0.026011561 62:0.0077071291 63:0.013487476 64:0.014450867 65:0.019267823 66:0.018304432 67:0.019267823 68:0.020231214 69:0.012524085 70:0.0077071291 71:0.026011561 72:0.0057803468 73:0.0048169557 74:0.0096339114 75:0.031791908 76:0.015414258 77:0.0038535645 78:0.0028901734 79:0.0086705202 80:0.0086705202 81:0.028901734 82:0.018304432 83:0.0096339114 84:0.015414258 85:0.060689655 86:0.024827586 87:0.019310345 88:0.030344828 89:0.031724138 90:0.056551724 91:0.013793103 92:0.022068966 93:0.056551724 94:0.12965517 95:0.03862069 96:0.012413793 97:0.063448276 98:0.04 99:0.11862069 100:0.12551724 101:0.068965517 102:0.037241379 103:0.042758621 104:0.0068965517 108:1 109:0.020689655 110:0.45556068 111:0.86973571 
2.82842712475 1:0.30113683 2:0.33912652 3:0.18520487 4:0.17453177 5:0.10059704 6:0.089883046 7:0.066083258 8:0.04727243 9:0.078105831 10:0.12799542 11:0.07229901 12:0.061748589 13:0.057577492 14:0.055532837 15:0.040402388 16:0.033205202 17:0.06215752 18:0.064692893 19:0.0049071727 20:0.037539871 21:0.036437247 22:0.027726659 23:0.017053122 24:0.013004539 25:0.022819286 26:0.033860876 27:0.019506809 28:0.011777696 29:0.024536867 30:0.016439701 31:0.014844804 32:0.010796221 33:0.01840265 34:0.01558091 35:0.0015948963 36:0.008465219 37:0.024782235 38:0.028094712 39:0.015703595 40:0.014476751 41:0.025027604 42:0.055576003 43:0.022451233 44:0.022451233 45:0.02122439 46:0.025027604 47:0.016317016 48:0.014599436 49:0.020610968 50:0.023187339 51:0.0012268433 52:0.015335542 53:0.02490492 54:0.013740645 55:0.014476751 56:0.0063795853 57:0.013617961 58:0.01840265 59:0.013004539 60:0.0096920623 61:0.015703595 62:0.0096920623 63:0.007729113 64:0.0078517973 65:0.0096920623 66:0.012513802 67:0.00085879033 68:0.00736106 69:0.021592443 70:0.018770703 71:0.015703595 72:0.010428168 73:0.01190038 74:0.021101705 75:0.018525334 76:0.014599436 77:0.001104159 78:0.0017175807 79:0.00098147467 80:0.00085879033 81:0.014967489 82:0.01558091 83:0.00061342167 84:0.006993007 87:0.018181818 88:0.17272727 89:0.027272727 90:0.090909091 91:0.018181818 92:0.0090909091 93:0.23636364 94:0.054545455 95:0.0090909091 96:0.027272727 97:0.0090909091 99:0.20909091 100:0.018181818 101:0.045454545 102:0.045454545 104:0.0090909091 108:1 109:0.50909091 110:0.24650206 111:0.83415714 
1.378597625003237 1:0.10526316 2:0.12982456 3:0.34736842 4:0.41754386 6:0.010526316 7:0.080701754 8:0.035087719 9:0.014035088 10:0.031578947 11:0.059649123 12:0.031578947 13:0.031578947 14:0.028070175 15:0.080701754 16:0.17192982 17:0.038596491 18:0.052631579 19:0.16140351 20:0.17192982 27:0.0052631579 28:0.010526316 29:0.0052631579 30:0.0052631579 31:0.015789474 32:0.057894737 33:0.0052631579 34:0.021052632 36:0.021052632 38:0.0052631579 42:0.015789474 43:0.010526316 45:0.0052631579 46:0.0052631579 47:0.026315789 48:0.047368421 49:0.0052631579 50:0.010526316 51:0.010526316 52:0.0052631579 55:0.036842105 56:0.021052632 59:0.015789474 61:0.010526316 62:0.010526316 63:0.026315789 64:0.021052632 65:0.010526316 66:0.010526316 67:0.031578947 68:0.057894737 71:0.010526316 73:0.010526316 74:0.010526316 75:0.036842105 77:0.021052632 79:0.031578947 80:0.14736842 81:0.021052632 82:0.031578947 83:0.094736842 84:0.036842105 85:0.16129032 86:0.016129032 87:0.080645161 88:0.048387097 89:0.064516129 90:0.096774194 91:0.016129032 94:0.064516129 95:0.032258065 96:0.016129032 97:0.080645161 98:0.080645161 99:0.17741935 101:0.016129032 102:0.016129032 103:0.032258065 107:1 110:0.39314815 111:0.8216 
2.82842712475 1:0.24230769 2:0.21538462 3:0.26153846 4:0.28076923 5:0.061538462 6:0.038461538 7:0.12307692 8:0.038461538 9:0.030769231 10:0.038461538 11:0.1 12:0.053846154 13:0.030769231 14:0.053846154 15:0.046153846 16:0.10769231 17:0.1 18:0.076923077 19:0.015384615 20:0.084615385 21:0.011627907 22:0.023255814 27:0.011627907 28:0.023255814 30:0.034883721 31:0.023255814 32:0.093023256 34:0.046511628 36:0.023255814 41:0.023255814 42:0.023255814 43:0.011627907 44:0.011627907 45:0.011627907 46:0.023255814 48:0.011627907 49:0.011627907 50:0.046511628 51:0.023255814 52:0.023255814 53:0.058139535 54:0.011627907 55:0.058139535 56:0.023255814 59:0.034883721 62:0.023255814 63:0.011627907 64:0.023255814 65:0.034883721 68:0.046511628 69:0.011627907 71:0.011627907 72:0.011627907 73:0.011627907 75:0.011627907 78:0.011627907 81:0.034883721 82:0.023255814 84:0.034883721 85:0.030769231 86:0.046153846 88:0.030769231 89:0.076923077 90:0.12307692 91:0.061538462 92:0.046153846 93:0.015384615 94:0.061538462 95:0.030769231 96:0.030769231 97:0.061538462 98:0.12307692 99:0.10769231 100:0.076923077 101:0.046153846 102:0.015384615 103:0.015384615 107:1 110:0.42610229 111:0.84043571 
2.82842712475 1:0.36532508 2:0.23529412 3:0.18266254 4:0.21671827 5:0.14285714 6:0.049689441 7:0.099378882 8:0.068322981 9:0.068322981 10:0.086956522 11:0.043478261 12:0.055900621 13:0.074534161 14:0.01863354 15:0.049689441 16:0.01863354 17:0.086956522 18:0.062111801 19:0.01242236 20:0.062111801 21:0.046728972 22:0.065420561 23:0.046728972 24:0.018691589 25:0.028037383 27:0.0093457944 28:0.028037383 29:0.074766355 30:0.0093457944 31:0.0093457944 32:0.0093457944 33:0.018691589 34:0.037383178 36:0.0093457944 41:0.037383178 42:0.028037383 43:0.018691589 44:0.018691589 45:0.0093457944 46:0.0093457944 49:0.018691589 50:0.0093457944 51:0.0093457944 52:0.018691589 53:0.046728972 55:0.018691589 56:0.018691589 57:0.018691589 58:0.0093457944 60:0.0093457944 61:0.0093457944 62:0.028037383 63:0.0093457944 64:0.018691589 65:0.0093457944 66:0.0093457944 68:0.0093457944 69:0.018691589 72:0.018691589 73:0.0093457944 74:0.028037383 75:0.0093457944 80:0.018691589 81:0.037383178 82:0.046728972 84:0.0093457944 85:0.050632911 86:0.025316456 87:0.012658228 88:0.037974684 89:0.050632911 90:0.025316456 91:0.050632911 92:0.025316456 93:0.12658228 94:0.12658228 95:0.037974684 96:0.037974684 97:0.063291139 98:0.037974684 99:0.037974684 100:0.10126582 101:0.063291139 102:0.050632911 104:0.037974684 107:1 110:0.46017316 111:0.75568571 
2.82842712475 1:0.28178694 2:0.2233677 3:0.18213058 4:0.31271478 5:0.068965517 6:0.055172414 7:0.048275862 8:0.096551724 9:0.04137931 10:0.048275862 11:0.068965517 12:0.082758621 13:0.055172414 14:0.027586207 15:0.055172414 16:0.034482759 17:0.12413793 18:0.075862069 19:0.020689655 20:0.096551724 21:0.020618557 22:0.020618557 23:0.010309278 24:0.092783505 25:0.010309278 26:0.020618557 27:0.041237113 28:0.030927835 29:0.020618557 30:0.010309278 31:0.010309278 32:0.020618557 33:0.010309278 34:0.030927835 36:0.020618557 37:0.010309278 38:0.010309278 40:0.010309278 41:0.010309278 42:0.020618557 45:0.010309278 46:0.030927835 47:0.020618557 50:0.020618557 52:0.030927835 53:0.020618557 54:0.010309278 56:0.010309278 59:0.020618557 60:0.041237113 62:0.010309278 63:0.010309278 64:0.020618557 65:0.010309278 66:0.030927835 68:0.020618557 70:0.010309278 71:0.020618557 72:0.051546392 74:0.010309278 75:0.010309278 76:0.030927835 79:0.010309278 80:0.010309278 81:0.051546392 82:0.010309278 84:0.030927835 85:0.064516129 86:0.032258065 87:0.021505376 88:0.021505376 89:0.021505376 90:0.043010753 91:0.064516129 92:0.064516129 93:0.032258065 94:0.064516129 95:0.043010753 96:0.11827957 97:0.096774194 98:0.021505376 99:0.053763441 100:0.075268817 101:0.064516129 102:0.064516129 103:0.010752688 104:0.021505376 107:1 110:0.45641026 111:0.67302857 
2.82842712475 1:0.29782082 2:0.30992736 3:0.20581114 4:0.18644068 5:0.10016155 6:0.085621971 7:0.080775444 8:0.051696284 9:0.056542811 10:0.10662359 11:0.08723748 12:0.048465267 13:0.056542811 14:0.056542811 15:0.045234249 16:0.030694669 17:0.063004847 18:0.0726979 19:0.0096930533 20:0.048465267 21:0.02905569 22:0.026634383 23:0.024213075 24:0.014527845 25:0.014527845 26:0.026634383 27:0.014527845 28:0.01937046 29:0.036319613 30:0.03874092 31:0.014527845 32:0.016949153 33:0.021791768 34:0.014527845 35:0.0024213075 36:0.0072639225 37:0.026634383 38:0.024213075 39:0.0024213075 40:0.00968523 41:0.021791768 42:0.03874092 43:0.014527845 44:0.012106538 45:0.004842615 46:0.02905569 47:0.014527845 48:0.016949153 49:0.021791768 50:0.041162228 51:0.0024213075 52:0.0072639225 53:0.031476998 54:0.021791768 55:0.00968523 56:0.014527845 57:0.014527845 58:0.026634383 59:0.012106538 60:0.00968523 61:0.016949153 63:0.01937046 64:0.0072639225 65:0.0072639225 66:0.01937046 67:0.0024213075 68:0.024213075 69:0.016949153 70:0.004842615 71:0.00968523 72:0.00968523 73:0.014527845 74:0.02905569 75:0.00968523 76:0.0024213075 79:0.0024213075 80:0.0024213075 81:0.016949153 82:0.01937046 83:0.004842615 84:0.00968523 86:0.045454545 87:0.015151515 88:0.10606061 89:0.015151515 90:0.060606061 91:0.015151515 92:0.015151515 93:0.13636364 94:0.045454545 95:0.060606061 96:0.075757576 97:0.045454545 98:0.03030303 99:0.060606061 100:0.060606061 101:0.03030303 102:0.075757576 103:0.075757576 104:0.03030303 107:1 110:0.37858796 111:0.69290714 
2.82842712475 1:0.27791563 2:0.32009926 3:0.21091811 4:0.191067 5:0.099502488 6:0.039800995 7:0.054726368 8:0.039800995 9:0.084577114 10:0.094527363 11:0.099502488 12:0.069651741 13:0.069651741 14:0.084577114 15:0.024875622 16:0.034825871 17:0.069651741 18:0.074626866 19:0.024875622 20:0.034825871 21:0.029850746 22:0.014925373 23:0.0074626866 24:0.0074626866 25:0.014925373 26:0.014925373 27:0.037313433 28:0.014925373 30:0.02238806 31:0.0074626866 32:0.029850746 33:0.014925373 34:0.014925373 35:0.014925373 36:0.0074626866 37:0.037313433 38:0.014925373 40:0.02238806 41:0.037313433 42:0.029850746 43:0.014925373 45:0.029850746 46:0.037313433 47:0.014925373 48:0.037313433 49:0.014925373 50:0.029850746 53:0.02238806 54:0.014925373 55:0.02238806 56:0.0074626866 57:0.014925373 58:0.014925373 59:0.029850746 60:0.029850746 61:0.0074626866 62:0.014925373 64:0.0074626866 68:0.0074626866 69:0.037313433 70:0.029850746 71:0.0074626866 73:0.029850746 74:0.037313433 75:0.0074626866 76:0.0074626866 77:0.0074626866 78:0.0074626866 79:0.014925373 80:0.014925373 81:0.0074626866 82:0.0074626866 84:0.014925373 85:0.12643678 86:0.10344828 88:0.045977011 89:0.068965517 90:0.045977011 91:0.022988506 92:0.034482759 93:0.068965517 94:0.068965517 95:0.022988506 96:0.057471264 97:0.045977011 98:0.022988506 99:0.022988506 100:0.091954023 101:0.045977011 102:0.068965517 103:0.011494253 104:0.022988506 107:1 110:0.52766885 111:0.59455 
0.3132361945359134 1:0.27034884 2:0.31976744 3:0.22383721 4:0.18604651 5:0.087209302 6:0.040697674 7:0.058139535 8:0.029069767 9:0.081395349 10:0.098837209 11:0.10465116 12:0.069767442 13:0.087209302 14:0.081395349 15:0.029069767 16:0.029069767 17:0.069767442 18:0.063953488 19:0.029069767 20:0.040697674 21:0.026315789 22:0.0087719298 23:0.0087719298 25:0.0087719298 26:0.01754386 27:0.043859649 28:0.01754386 30:0.0087719298 31:0.0087719298 32:0.035087719 33:0.01754386 34:0.01754386 35:0.01754386 36:0.0087719298 37:0.035087719 38:0.01754386 40:0.0087719298 41:0.043859649 42:0.026315789 43:0.01754386 45:0.035087719 46:0.043859649 47:0.01754386 48:0.035087719 49:0.01754386 50:0.026315789 53:0.026315789 54:0.01754386 55:0.026315789 56:0.0087719298 57:0.01754386 58:0.026315789 59:0.026315789 60:0.026315789 61:0.0087719298 62:0.01754386 68:0.0087719298 69:0.035087719 70:0.01754386 71:0.0087719298 73:0.026315789 74:0.035087719 75:0.0087719298 76:0.0087719298 77:0.0087719298 79:0.01754386 80:0.01754386 81:0.0087719298 82:0.0087719298 84:0.01754386 85:0.063492063 86:0.12698413 88:0.047619048 89:0.047619048 90:0.063492063 91:0.031746032 92:0.031746032 93:0.079365079 94:0.047619048 95:0.015873016 96:0.079365079 97:0.047619048 98:0.031746032 99:0.031746032 100:0.11111111 101:0.031746032 102:0.063492063 103:0.015873016 104:0.031746032 107:1 110:0.46697025 111:0.60082857 
0.8238723218988797 1:0.29885057 2:0.1954023 3:0.22660099 4:0.27914614 5:0.092105263 6:0.052631579 7:0.095394737 8:0.075657895 9:0.0098684211 10:0.046052632 11:0.072368421 12:0.069078947 13:0.072368421 14:0.032894737 15:0.042763158 16:0.0625 17:0.10526316 18:0.0625 19:0.032894737 20:0.075657895 21:0.039408867 22:0.0049261084 23:0.039408867 24:0.034482759 26:0.019704433 27:0.02955665 28:0.02955665 29:0.014778325 30:0.014778325 31:0.0049261084 32:0.0098522167 33:0.02955665 34:0.014778325 36:0.02955665 37:0.014778325 38:0.0049261084 41:0.0049261084 42:0.014778325 43:0.014778325 44:0.019704433 46:0.0049261084 47:0.0049261084 48:0.0049261084 49:0.0098522167 50:0.0049261084 52:0.0049261084 53:0.014778325 54:0.024630542 55:0.039408867 56:0.014778325 57:0.0049261084 58:0.014778325 59:0.0098522167 60:0.024630542 61:0.0098522167 62:0.0098522167 64:0.0049261084 65:0.034482759 66:0.024630542 67:0.0098522167 68:0.049261084 69:0.019704433 71:0.093596059 72:0.024630542 74:0.019704433 75:0.039408867 76:0.019704433 78:0.0098522167 80:0.0049261084 81:0.014778325 82:0.024630542 83:0.0049261084 84:0.0098522167 85:0.12413793 87:0.04137931 88:0.068965517 89:0.034482759 90:0.020689655 91:0.013793103 92:0.068965517 93:0.062068966 94:0.10344828 95:0.04137931 96:0.034482759 97:0.048275862 98:0.13793103 99:0.013793103 100:0.04137931 101:0.068965517 102:0.068965517 104:0.0068965517 108:1 110:0.49020979 111:0.33415714 
1.841790259548322 1:0.30124481 2:0.28713693 3:0.193361 4:0.21825726 5:0.081395349 6:0.07641196 7:0.064784053 8:0.073089701 9:0.066445183 10:0.088039867 11:0.053156146 12:0.061461794 13:0.07807309 14:0.058139535 15:0.03654485 16:0.03986711 17:0.081395349 18:0.081395349 19:0.019933555 20:0.03986711 21:0.032418953 22:0.032418953 23:0.017456359 24:0.02244389 25:0.02244389 26:0.02244389 27:0.012468828 28:0.0099750623 29:0.019950125 30:0.012468828 31:0.014962594 32:0.029925187 33:0.032418953 34:0.02244389 35:0.0049875312 36:0.012468828 37:0.012468828 38:0.0099750623 39:0.0024937656 40:0.02244389 41:0.019950125 42:0.039900249 43:0.012468828 44:0.017456359 45:0.032418953 46:0.0099750623 47:0.024937656 48:0.014962594 49:0.024937656 50:0.012468828 51:0.0049875312 52:0.017456359 53:0.017456359 54:0.02244389 55:0.012468828 56:0.0024937656 57:0.02244389 58:0.02244389 59:0.0074812968 60:0.0099750623 61:0.0099750623 62:0.017456359 63:0.0024937656 65:0.019950125 66:0.014962594 67:0.0024937656 68:0.0099750623 69:0.014962594 70:0.0099750623 71:0.024937656 72:0.017456359 73:0.0074812968 74:0.019950125 75:0.024937656 76:0.024937656 77:0.0024937656 78:0.0049875312 79:0.0049875312 80:0.0024937656 81:0.017456359 82:0.0074812968 83:0.0074812968 84:0.012468828 85:0.109375 88:0.125 89:0.03125 91:0.015625 92:0.046875 93:0.0625 94:0.09375 95:0.046875 96:0.046875 97:0.046875 98:0.15625 99:0.046875 100:0.03125 101:0.078125 102:0.0625 107:1 110:0.43512545 111:0.41395714 
0.6503746647908588 1:0.31482575 2:0.31128175 3:0.19373892 4:0.18015357 5:0.12884161 6:0.06855792 7:0.061465721 8:0.048463357 9:0.069739953 10:0.11938534 11:0.081560284 12:0.047281324 13:0.060283688 14:0.048463357 15:0.044917258 16:0.036643026 17:0.062647754 18:0.06855792 19:0.0094562648 20:0.043735225 21:0.05141844 22:0.030141844 23:0.021276596 24:0.017730496 25:0.019503546 26:0.030141844 27:0.010638298 28:0.012411348 29:0.035460993 30:0.010638298 31:0.0035460993 32:0.015957447 33:0.015957447 34:0.019503546 36:0.019503546 37:0.021276596 38:0.028368794 39:0.0070921986 40:0.014184397 41:0.015957447 42:0.046099291 43:0.024822695 44:0.023049645 45:0.030141844 46:0.019503546 47:0.014184397 48:0.015957447 49:0.014184397 50:0.019503546 52:0.0088652482 53:0.023049645 54:0.012411348 55:0.012411348 56:0.012411348 57:0.017730496 58:0.024822695 59:0.015957447 60:0.015957447 61:0.017730496 62:0.0088652482 63:0.017730496 64:0.0053191489 65:0.0088652482 66:0.017730496 68:0.0088652482 69:0.023049645 70:0.021276596 71:0.0070921986 72:0.017730496 73:0.0053191489 74:0.021276596 75:0.010638298 76:0.010638298 78:0.0017730496 79:0.0070921986 80:0.0035460993 81:0.0088652482 82:0.014184397 83:0.0017730496 84:0.0088652482 85:0.061433447 86:0.010238908 87:0.040955631 88:0.064846416 89:0.034129693 90:0.04778157 91:0.020477816 92:0.064846416 93:0.088737201 94:0.13651877 95:0.027303754 96:0.017064846 97:0.061433447 98:0.040955631 99:0.023890785 100:0.10238908 101:0.085324232 102:0.034129693 103:0.013651877 104:0.023890785 108:1 110:0.48281787 111:0.60292143 
2.82842712475 1:0.26809124 2:0.32577347 3:0.2142108 4:0.19192449 5:0.079181961 6:0.06397483 7:0.072627163 8:0.049554274 9:0.070005244 10:0.11719979 11:0.079968537 12:0.056109072 13:0.058206607 14:0.070267436 15:0.046670163 16:0.039853173 17:0.063450446 18:0.076822234 19:0.014158364 20:0.041950708 21:0.029110936 22:0.018095987 23:0.018095987 24:0.011801731 25:0.011014949 26:0.025570417 27:0.01534225 28:0.0082612116 29:0.025177026 30:0.023210071 31:0.015735641 32:0.012981904 33:0.018882769 34:0.020456334 35:0.0031471282 36:0.0090479937 37:0.019276161 38:0.017309205 39:0.018095987 40:0.011801731 41:0.025177026 42:0.047206924 43:0.017702596 44:0.016522423 45:0.019669552 46:0.035011802 47:0.014555468 48:0.013768686 49:0.017309205 50:0.021636507 51:0.0035405193 52:0.014948859 53:0.022423289 54:0.013375295 55:0.014948859 56:0.010621558 57:0.014162077 58:0.021636507 59:0.022029898 60:0.011801731 61:0.012981904 62:0.01534225 63:0.0066876475 64:0.01140834 65:0.01140834 66:0.017309205 67:0.0019669552 68:0.011014949 69:0.014162077 70:0.021243116 71:0.01534225 72:0.013768686 73:0.011801731 74:0.0306845 75:0.021243116 76:0.015735641 77:0.0027537372 78:0.0062942565 79:0.0059008655 80:0.0047206924 81:0.012981904 82:0.013768686 83:0.0031471282 84:0.0078678206 85:0.05907173 86:0.025316456 87:0.014767932 88:0.03164557 89:0.10759494 90:0.037974684 91:0.023206751 92:0.044303797 93:0.044303797 94:0.14556962 95:0.029535865 96:0.02742616 97:0.042194093 98:0.033755274 99:0.048523207 100:0.080168776 101:0.044303797 102:0.078059072 103:0.02742616 104:0.054852321 108:1 110:0.55440207 111:0.69604286 
0.424986830724097 1:0.30251833 2:0.29582404 3:0.14663691 4:0.25502072 5:0.086734694 6:0.086734694 7:0.046556122 8:0.082908163 9:0.075892857 10:0.085459184 11:0.047831633 12:0.093112245 13:0.037627551 14:0.042729592 15:0.025510204 16:0.03380102 17:0.10204082 18:0.074617347 19:0.033163265 20:0.045280612 21:0.023923445 22:0.021052632 23:0.029665072 24:0.045933014 25:0.022966507 26:0.026794258 27:0.0057416268 28:0.083253589 29:0.013397129 30:0.011483254 31:0.0086124402 32:0.013397129 33:0.01722488 34:0.0076555024 35:0.0019138756 36:0.0086124402 37:0.013397129 38:0.024880383 39:0.009569378 40:0.055502392 41:0.0086124402 42:0.026794258 43:0.010526316 44:0.064114833 45:0.024880383 46:0.021052632 47:0.009569378 48:0.016267943 49:0.01722488 50:0.0028708134 51:0.0028708134 52:0.018181818 53:0.0028708134 54:0.0076555024 55:0.0057416268 56:0.031578947 57:0.014354067 58:0.010526316 59:0.0057416268 60:0.012440191 61:0.0086124402 62:0.009569378 63:0.0028708134 64:0.0057416268 65:0.011483254 66:0.0066985646 67:0.0028708134 68:0.004784689 69:0.01722488 70:0.013397129 71:0.012440191 72:0.034449761 73:0.0057416268 74:0.0076555024 75:0.0028708134 76:0.040191388 77:0.0086124402 78:0.0086124402 79:0.0028708134 80:0.014354067 81:0.0057416268 82:0.0066985646 83:0.0019138756 84:0.0057416268 85:0.04451683 86:0.013029316 87:0.014115092 88:0.03257329 89:0.024972856 90:0.018458198 91:0.015200869 92:0.047774159 93:0.029315961 94:0.067318132 95:0.02062975 96:0.028230185 97:0.038002172 98:0.026058632 99:0.014115092 100:0.28555917 101:0.19001086 102:0.055374593 103:0.0076004343 104:0.027144408 108:1 109:0.42453855 110:0.48599927 111:0.50038571 
2.82842712475 1:0.25701289 2:0.25701289 3:0.25777104 4:0.22820318 5:0.068285281 6:0.068285281 7:0.08801214 8:0.060698027 9:0.04400607 10:0.06676783 11:0.098634294 12:0.051593323 13:0.057663126 14:0.033383915 15:0.078907436 16:0.062215478 17:0.059180577 18:0.083459788 19:0.018209408 20:0.060698027 21:0.020501139 22:0.006833713 23:0.025056948 24:0.0045558087 25:0.020501139 26:0.01594533 27:0.038724374 28:0.01594533 29:0.018223235 30:0.006833713 31:0.020501139 32:0.036446469 33:0.022779043 34:0.029612756 35:0.0045558087 36:0.022779043 37:0.018223235 38:0.0022779043 39:0.018223235 40:0.0045558087 41:0.0045558087 42:0.011389522 43:0.045558087 44:0.018223235 45:0.01594533 46:0.018223235 47:0.041002278 48:0.011389522 49:0.027334852 50:0.01594533 51:0.0045558087 52:0.018223235 53:0.011389522 54:0.0045558087 55:0.011389522 56:0.018223235 57:0.0091116173 58:0.018223235 59:0.0091116173 60:0.0045558087 61:0.031890661 62:0.006833713 63:0.018223235 64:0.011389522 65:0.025056948 66:0.027334852 67:0.0045558087 68:0.0091116173 69:0.0091116173 70:0.0045558087 71:0.036446469 72:0.0045558087 73:0.013667426 74:0.011389522 75:0.025056948 76:0.022779043 79:0.0022779043 80:0.006833713 81:0.013667426 82:0.027334852 83:0.0022779043 84:0.013667426 85:0.071078431 86:0.046568627 87:0.036764706 88:0.034313725 89:0.031862745 90:0.088235294 91:0.053921569 92:0.014705882 93:0.044117647 94:0.1372549 95:0.0049019608 96:0.017156863 97:0.068627451 98:0.041666667 99:0.085784314 100:0.095588235 101:0.034313725 102:0.034313725 103:0.034313725 104:0.024509804 108:1 110:0.45190659 111:0.69918571 
2.82842712475 1:0.26600193 2:0.29068832 3:0.21301061 4:0.23029913 5:0.081698295 6:0.068671599 7:0.064329366 8:0.052106787 9:0.058539723 10:0.098906401 11:0.069797362 12:0.059987134 13:0.056609842 14:0.046317144 15:0.059826311 16:0.049211965 17:0.068349952 18:0.080250885 19:0.020102927 20:0.065294307 21:0.031845597 22:0.02291918 23:0.017852835 24:0.011097708 25:0.01278649 26:0.021471653 27:0.015922799 28:0.014716526 29:0.021712907 30:0.012303981 31:0.018335344 32:0.01495778 33:0.017129071 34:0.017129071 35:0.0038600724 36:0.01544029 37:0.014716526 38:0.019059107 39:0.011580217 40:0.011821472 41:0.020024125 42:0.039083233 43:0.019059107 44:0.022677925 45:0.016164053 46:0.017129071 47:0.019541616 48:0.011580217 49:0.02026538 50:0.024125452 51:0.0041013269 52:0.01495778 53:0.016164053 54:0.012303981 55:0.016887817 56:0.011338963 57:0.01013269 58:0.015681544 59:0.015681544 60:0.0089264174 61:0.016164053 62:0.013027744 63:0.013027744 64:0.014475271 65:0.014234017 66:0.015681544 67:0.0043425814 68:0.017852835 69:0.012545235 70:0.016887817 71:0.024366707 72:0.013510253 73:0.014475271 74:0.021230398 75:0.021954162 76:0.022677925 77:0.0036188179 78:0.0021712907 79:0.0060313631 80:0.0062726176 81:0.021471653 82:0.019541616 83:0.0041013269 84:0.017852835 85:0.0072992701 86:0.02189781 87:0.04379562 88:0.04379562 89:0.072992701 90:0.051094891 91:0.02189781 92:0.094890511 93:0.03649635 94:0.13138686 95:0.01459854 96:0.02919708 97:0.072992701 98:0.03649635 99:0.051094891 100:0.094890511 101:0.051094891 102:0.094890511 103:0.0072992701 104:0.02189781 108:1 110:0.53799726 111:0.53177143 
2.82842712475 1:0.29869646 2:0.31044072 3:0.20747362 4:0.1833892 5:0.10115707 6:0.083378855 7:0.069027164 8:0.046382281 9:0.076277499 10:0.1106421 11:0.071261856 12:0.052937379 13:0.0585986 14:0.051795203 15:0.054178875 16:0.041614938 17:0.06142921 18:0.063912201 19:0.014302031 20:0.043104733 21:0.042234637 22:0.024878957 23:0.020260708 24:0.013780261 25:0.02160149 26:0.028528864 27:0.019217877 28:0.011620112 29:0.023761639 30:0.018324022 31:0.017430168 32:0.010428305 33:0.017579143 34:0.01594041 35:0.0033519553 36:0.0092364991 37:0.026517691 38:0.024134078 39:0.014972067 40:0.012216015 41:0.026368715 42:0.046331471 43:0.022122905 44:0.017430168 45:0.019515829 46:0.021899441 47:0.01594041 48:0.011545624 49:0.02018622 50:0.020037244 51:0.00283054 52:0.011769088 53:0.01735568 54:0.013854749 55:0.013556797 56:0.0095344507 57:0.013929236 58:0.017653631 59:0.013482309 60:0.0070763501 61:0.015344507 62:0.012960894 63:0.013482309 64:0.014450652 65:0.013854749 66:0.014301676 67:0.0050651769 68:0.010875233 69:0.016163873 70:0.016759777 71:0.017951583 72:0.010726257 73:0.0116946 74:0.017504655 75:0.018249534 76:0.014674115 77:0.0020856611 78:0.0023836127 79:0.0058100559 80:0.0026070764 81:0.014823091 82:0.01452514 83:0.0039478585 84:0.01132216 85:0.064220183 86:0.0091743119 87:0.0091743119 88:0.12844037 89:0.0091743119 90:0.04587156 91:0.018348624 92:0.0091743119 93:0.04587156 94:0.10091743 95:0.0091743119 96:0.027522936 97:0.13761468 98:0.064220183 99:0.12844037 100:0.082568807 101:0.04587156 102:0.036697248 103:0.0091743119 104:0.018348624 108:1 109:0.082568807 110:0.36060921 111:0.72534286 
2.319005206497428 1:0.2417154 2:0.20955166 3:0.26803119 4:0.28070175 5:0.089668616 6:0.029239766 7:0.076023392 8:0.037037037 9:0.04288499 10:0.04288499 11:0.048732943 12:0.074074074 13:0.056530214 14:0.064327485 15:0.064327485 16:0.099415205 17:0.062378168 18:0.074074074 19:0.062378168 20:0.076023392 21:0.046783626 22:0.01754386 23:0.020467836 24:0.011695906 25:0.0029239766 26:0.01754386 27:0.0029239766 28:0.011695906 29:0.0087719298 30:0.01754386 31:0.014619883 32:0.0087719298 33:0.011695906 34:0.014619883 35:0.011695906 36:0.0029239766 37:0.0087719298 38:0.011695906 39:0.011695906 40:0.011695906 41:0.0058479532 42:0.014619883 43:0.0058479532 44:0.0087719298 45:0.026315789 46:0.0058479532 47:0.0029239766 48:0.0058479532 49:0.01754386 50:0.011695906 51:0.011695906 52:0.020467836 53:0.01754386 54:0.0087719298 55:0.01754386 56:0.0029239766 57:0.01754386 58:0.01754386 59:0.0058479532 60:0.014619883 61:0.023391813 62:0.026315789 63:0.0087719298 64:0.032163743 65:0.032163743 66:0.038011696 67:0.026315789 68:0.040935673 69:0.0087719298 70:0.0087719298 71:0.026315789 72:0.014619883 74:0.014619883 75:0.032163743 76:0.032163743 77:0.011695906 78:0.0058479532 79:0.014619883 80:0.020467836 81:0.01754386 82:0.011695906 83:0.026315789 84:0.020467836 85:0.064220183 86:0.0091743119 87:0.0091743119 88:0.12844037 89:0.0091743119 90:0.04587156 91:0.018348624 92:0.0091743119 93:0.04587156 94:0.10091743 95:0.0091743119 96:0.027522936 97:0.13761468 98:0.064220183 99:0.12844037 100:0.082568807 101:0.04587156 102:0.036697248 103:0.0091743119 104:0.018348624 108:1 109:0.082568807 110:0.36060921 111:0.72534286 
2.82842712475 1:0.30077965 2:0.33237587 3:0.18178088 4:0.1850636 5:0.12151067 6:0.072249589 7:0.065681445 8:0.04679803 9:0.063218391 10:0.13054187 11:0.074712644 12:0.068144499 13:0.058292282 14:0.045155993 15:0.032840722 16:0.035303777 17:0.052545156 18:0.08045977 19:0.018883415 20:0.033661741 21:0.044334975 22:0.027093596 23:0.030788177 24:0.013546798 25:0.011083744 26:0.041871921 27:0.0061576355 28:0.011083744 29:0.025862069 30:0.011083744 31:0.012315271 32:0.011083744 33:0.020935961 34:0.019704433 35:0.0036945813 36:0.011083744 37:0.0098522167 38:0.023399015 39:0.012315271 40:0.0061576355 41:0.024630542 42:0.03817734 43:0.032019704 44:0.034482759 45:0.025862069 46:0.02955665 47:0.0086206897 48:0.018472906 49:0.018472906 50:0.028325123 51:0.0073891626 52:0.013546798 53:0.032019704 54:0.011083744 55:0.018472906 56:0.0049261084 57:0.017241379 58:0.020935961 59:0.0024630542 60:0.014778325 61:0.012315271 62:0.0049261084 63:0.0061576355 64:0.0049261084 65:0.011083744 66:0.019704433 67:0.0012315271 68:0.0061576355 69:0.019704433 70:0.0098522167 71:0.014778325 72:0.0086206897 73:0.022167488 74:0.02955665 75:0.011083744 76:0.014778325 77:0.0086206897 78:0.0049261084 80:0.0024630542 81:0.0098522167 82:0.013546798 83:0.0024630542 84:0.0061576355 85:0.041666667 86:0.010416667 87:0.010416667 88:0.057291667 89:0.072916667 90:0.036458333 91:0.015625 92:0.057291667 93:0.13541667 94:0.083333333 95:0.010416667 96:0.072916667 97:0.036458333 98:0.046875 99:0.067708333 100:0.11979167 101:0.026041667 102:0.041666667 103:0.015625 104:0.041666667 108:1 109:0.0625 110:0.41888889 111:0.78393571 
2.82842712475 1:0.32522124 2:0.23893805 3:0.2300885 4:0.20575221 5:0.097345133 6:0.050884956 7:0.12168142 8:0.057522124 9:0.026548673 10:0.084070796 11:0.053097345 12:0.07079646 13:0.11061947 14:0.037610619 15:0.033185841 16:0.050884956 17:0.088495575 18:0.07079646 19:0.019911504 20:0.026548673 21:0.03654485 22:0.0066445183 23:0.026578073 24:0.013289037 25:0.0099667774 26:0.0099667774 27:0.0099667774 28:0.0099667774 29:0.059800664 30:0.013289037 31:0.013289037 32:0.019933555 33:0.023255814 34:0.023255814 35:0.0099667774 36:0.0033222591 37:0.023255814 38:0.0099667774 39:0.016611296 40:0.0066445183 41:0.0033222591 42:0.026578073 43:0.0066445183 44:0.033222591 45:0.026578073 46:0.019933555 47:0.0099667774 48:0.023255814 49:0.023255814 50:0.013289037 51:0.0033222591 52:0.016611296 53:0.03654485 54:0.016611296 55:0.023255814 56:0.016611296 57:0.0066445183 58:0.019933555 60:0.016611296 61:0.026578073 62:0.0066445183 63:0.016611296 64:0.0033222591 65:0.023255814 66:0.016611296 67:0.0099667774 68:0.0033222591 69:0.023255814 70:0.0099667774 71:0.023255814 72:0.016611296 73:0.016611296 74:0.029900332 76:0.013289037 77:0.026578073 78:0.0033222591 79:0.0033222591 80:0.0033222591 81:0.016611296 82:0.013289037 84:0.0066445183 85:0.057377049 86:0.024590164 87:0.020491803 88:0.036885246 89:0.045081967 90:0.028688525 91:0.024590164 92:0.057377049 93:0.073770492 94:0.12295082 95:0.024590164 96:0.053278689 97:0.036885246 98:0.057377049 99:0.10245902 100:0.1147541 101:0.057377049 102:0.040983607 103:0.0081967213 104:0.012295082 108:1 110:0.45316804 111:0.83311429 
2.82842712475 1:0.25787966 2:0.27507163 3:0.28366762 4:0.18338109 5:0.074712644 6:0.045977011 7:0.045977011 8:0.034482759 9:0.074712644 10:0.051724138 11:0.12068966 12:0.068965517 13:0.1091954 14:0.074712644 15:0.08045977 16:0.040229885 17:0.057471264 18:0.063218391 19:0.011494253 20:0.045977011 21:0.043103448 22:0.017241379 25:0.043103448 26:0.0086206897 29:0.051724138 30:0.017241379 31:0.0086206897 32:0.025862069 37:0.025862069 38:0.0086206897 40:0.0086206897 42:0.025862069 43:0.017241379 45:0.051724138 46:0.017241379 47:0.0086206897 48:0.0086206897 50:0.034482759 51:0.0086206897 52:0.0086206897 53:0.017241379 55:0.043103448 56:0.0086206897 57:0.025862069 58:0.017241379 59:0.051724138 60:0.034482759 61:0.017241379 62:0.017241379 63:0.034482759 64:0.017241379 65:0.025862069 66:0.0086206897 69:0.0086206897 70:0.017241379 72:0.017241379 73:0.0086206897 74:0.051724138 75:0.0086206897 76:0.017241379 77:0.0086206897 78:0.0086206897 79:0.017241379 80:0.017241379 81:0.017241379 82:0.043103448 85:0.083333333 86:0.052083333 87:0.0625 88:0.052083333 89:0.041666667 90:0.052083333 91:0.020833333 92:0.03125 93:0.010416667 94:0.1875 95:0.020833333 96:0.072916667 97:0.010416667 98:0.03125 99:0.03125 100:0.0625 101:0.041666667 102:0.072916667 103:0.03125 104:0.03125 107:1 110:0.54219858 111:0.29335 
0.7468914134044283 1:0.35016287 2:0.26058632 3:0.18892508 4:0.20032573 5:0.11726384 6:0.087947883 7:0.10423453 8:0.058631922 9:0.074918567 10:0.078175896 11:0.055374593 12:0.074918567 13:0.081433225 14:0.019543974 15:0.035830619 16:0.042345277 17:0.058631922 18:0.052117264 19:0.003257329 20:0.055374593 21:0.06372549 22:0.019607843 23:0.058823529 25:0.0098039216 26:0.014705882 27:0.044117647 28:0.0049019608 29:0.039215686 30:0.014705882 31:0.0098039216 32:0.019607843 33:0.039215686 34:0.019607843 36:0.024509804 37:0.029411765 38:0.019607843 39:0.024509804 40:0.024509804 41:0.019607843 42:0.0098039216 43:0.024509804 44:0.029411765 45:0.024509804 46:0.0098039216 47:0.019607843 48:0.019607843 49:0.034313725 50:0.024509804 51:0.0049019608 53:0.0098039216 54:0.014705882 55:0.019607843 56:0.0049019608 57:0.0049019608 60:0.019607843 63:0.014705882 64:0.019607843 68:0.0098039216 69:0.014705882 70:0.014705882 71:0.019607843 72:0.014705882 73:0.0098039216 74:0.029411765 75:0.019607843 76:0.034313725 81:0.014705882 84:0.0098039216 85:0.053191489 86:0.010638298 87:0.042553191 88:0.085106383 89:0.031914894 90:0.031914894 91:0.037234043 92:0.063829787 93:0.079787234 94:0.13297872 95:0.04787234 96:0.042553191 97:0.042553191 98:0.053191489 99:0.042553191 100:0.058510638 101:0.042553191 102:0.04787234 103:0.015957447 104:0.037234043 108:1 110:0.46091199 111:0.51502857 
2.82842712475 1:0.31578947 2:0.32857846 3:0.17953763 4:0.17609444 5:0.10526316 6:0.11214953 7:0.055090999 8:0.051155927 9:0.084604033 10:0.11460895 11:0.068371864 12:0.051155927 13:0.049680275 14:0.050172159 15:0.043777668 16:0.035907526 17:0.068371864 18:0.061485489 19:0.012297098 20:0.035907526 21:0.047232472 22:0.033210332 23:0.019188192 24:0.011808118 25:0.030258303 26:0.033210332 27:0.025092251 28:0.015498155 29:0.022878229 30:0.011808118 31:0.011808118 32:0.0095940959 33:0.021402214 34:0.017712177 35:0.0029520295 36:0.011808118 37:0.01697417 38:0.036900369 39:0.0066420664 40:0.016236162 41:0.033948339 42:0.049446494 43:0.021402214 44:0.019926199 45:0.014760148 46:0.022140221 47:0.01402214 48:0.016236162 49:0.017712177 50:0.017712177 51:0.0022140221 52:0.0088560886 53:0.01697417 54:0.017712177 55:0.0051660517 56:0.011808118 57:0.020664207 58:0.019926199 59:0.011070111 60:0.0081180812 61:0.01697417 62:0.0073800738 63:0.010332103 64:0.0081180812 65:0.013284133 66:0.016236162 67:0.0022140221 68:0.01402214 69:0.022140221 70:0.01402214 71:0.012546125 72:0.012546125 73:0.014760148 74:0.012546125 75:0.012546125 76:0.011808118 78:0.0051660517 79:0.0022140221 80:0.0044280443 81:0.011070111 82:0.015498155 83:0.0014760148 84:0.0066420664 85:0.07266436 86:0.027681661 87:0.0034602076 88:0.031141869 89:0.069204152 90:0.027681661 91:0.020761246 92:0.079584775 93:0.038062284 94:0.15224913 95:0.010380623 96:0.017301038 97:0.058823529 98:0.041522491 99:0.048442907 100:0.083044983 101:0.058823529 102:0.065743945 103:0.038062284 104:0.055363322 108:1 110:0.56187895 111:0.70022857
[truncated: 28,800,323 more chars]
