# Supplementary material for: Screening non-coding RNAs in transcriptomes from neglected species using PORTRAIT: case study of the pathogenic fungus Paracoccidioides brasiliensis
Source: BMC Bioinformatics. 2009 Aug 4;10:239. doi: 10.1186/1471-2105-10-239 (PMC2731755; doi:10.1186/1471-2105-10-239)
Supplement: Additional file 2 — SVM Feature weights. The one hundred and fourteen variables and respective discrimination scores. [file 1471-2105-10-239-S2.xls]

## Sheet: ANGLE_atributos
	Additional file 2. PORTRAIT feature score as determined by LIBSVM script fselect.py.
	Attribute	Score
	1.ORF size greater than 100	0.583153
	2.ORF size between 60 and 100	0.514314
	3.Dinucleotide CG	0.173249
	4.Aminoacid A	0.135667
	5.Trinucleotide TAG	0.124019
	6.Trinucleotide TGT	0.111791
	7.Trinucleotide ACG	0.109074
	8.Trinucleotide TCG	0.106840
	9.Dinucleotide CT	0.103361
	10.Trinucleotide CGA	0.098901
	11.Trinucleotide CGT	0.096770
	12.Trinucleotide CGC	0.077155
	13.Trinucleotide GCG	0.076935
	14.Trinucleotide TCT	0.075718
	15.Trinucleotide CCG	0.070610
	16.Trinucleotide CGG	0.063574
	17.Aminoacid D	0.062826
	18.Nucleotide C	0.052079
	19.Trinucleotide CTT	0.044940
	20.Dinucleotide AG	0.042967
	21.Aminoacid S	0.042579
	22.Trinucleotide GAT	0.041596
	23.Trinucleotide ATC	0.037703
	24.Isoelectric point	0.037553
	25.Aminoacid E	0.037118
	26.Trinucleotide TTT	0.034880
	27.Trinucleotide AGT	0.034387
	28.Dinucleotide GC	0.032545
	29.Aminoacid C	0.031548
	30.Dinucleotide GA	0.030203
	31.Dinucleotide TT	0.029373
	32.Dinucleotide GT	0.029247
	33.Aminoacid N	0.026766
	34.Trinucleotide TAA	0.026575
	35.Trinucleotide ACA	0.026424
	36.Trinucleotide AGG	0.025849
	37.Trinucleotide CCT	0.024429
	38.Dinucleotide TG	0.024130
	39.Trinucleotide CTA	0.020725
	40.Compositional entropy	0.020579
	41.Aminoacid F	0.019343
	42.Aminoacid T	0.019058
	43.Dinucleotide TA	0.018631
	44.Trinucleotide GAC	0.018080
	45.Aminoacid R	0.016802
	46.Trinucleotide CTC	0.016780
	47.Trinucleotide AGA	0.016613
	48.ORF size between 20 and 60	0.016466
	49.Trinucleotide CAA	0.015906
	50.Nucleotide G	0.015625
	51.Trinucleotide GAA	0.014312
	52.Trinucleotide ACT	0.014245
	53.Aminoacid H	0.013947
	54.Trinucleotide GCC	0.013923
	55.Trinucleotide CAC	0.011848
	56.Trinucleotide AAC	0.011498
	57.Trinucleotide GGC	0.011018
	58.Aminoacid L	0.010582
	59.Aminoacid I	0.010482
	60.Nucleotide T	0.009894
	61.Trinucleotide CAG	0.009639
	62.Trinucleotide TTA	0.009610
	63.Trinucleotide GGG	0.009567
	64.Aminoacid K	0.009339
	65.Trinucleotide CAT	0.008997
	66.Aminoacid V	0.008979
	67.Trinucleotide ACC	0.008032
	68.Aminoacid P	0.007738
	69.Trinucleotide GTA	0.007563
	70.Trinucleotide TGA	0.007417
	71.Trinucleotide TCC	0.006809
	72.Aminoacid Q	0.006789
	73.Aminoacid W	0.005522
	74.Dinucleotide AA	0.005294
	75.Trinucleotide TAC	0.004931
	76.Hydropathy	0.004866
	77.Dinucleotide CA	0.004715
	78.Trinucleotide CTG	0.004397
	79.Trinucleotide AAG	0.004110
	80.Trinucleotide TTG	0.003852
	81.Trinucleotide AAA	0.003598
	82.Trinucleotide GCA	0.003578
	83.Dinucleotide AC	0.003546
	84.Trinucleotide ATA	0.003476
	85.Trinucleotide AAT	0.003415
	86.Trinucleotide ATG	0.003215
	87.Trinucleotide TGG	0.002419
	88.Dinucleotide TC	0.002375
	89.Dinucleotide AT	0.002231
	90.Trinucleotide GTG	0.001972
	91.Trinucleotide CCC	0.001959
	92.Trinucleotide CCA	0.001882
	93.Trinucleotide TCA	0.001809
	94.Trinucleotide GTT	0.001391
	95.Trinucleotide GTC	0.001242
	96.Aminoacid M	0.001207
	97.Trinucleotide TTC	0.000974
	98.Trinucleotide ATT	0.000716
	99.Trinucleotide TAT	0.000677
	100.Trinucleotide GGA	0.000599
	101.Dinucleotide GG	0.000518
	102.Dinucleotide CC	0.000445
	103.Aminoacid G	0.000430
	104.Trinucleotide GGT	0.000422
	105.Trinucleotide AGC	0.000351
	106.Nucleotide A	0.000310
	107.Aminoacid Y	0.000234
	108.Trinucleotide GAG	0.000233
	109.Trinucleotide TGC	0.000097
	110.Trinucleotide GCT	0.000033
	111.ORF size smaller than 20	0.000000
