# Supplementary material for: Screening non-coding RNAs in transcriptomes from neglected species using PORTRAIT: case study of the pathogenic fungus Paracoccidioides brasiliensis
Source: BMC Bioinformatics. 2009 Aug 4;10:239. doi: 10.1186/1471-2105-10-239 (PMC2731755; doi:10.1186/1471-2105-10-239)
Supplement: Additional file 3 — List of transcript sequences identified as ncRNA, along with individual confidence scores. Annotations attributed by Felipe et al. (2005) are included in sequence description. [file 1471-2105-10-239-S3.xls]

## Sheet: Pb
	Additional file 3. List of sequence titles and corresponding probabilities of the 955 Paracoccidioides brasiliensis transcripts predicted as ncRNA by PORTRAIT. The 6,022 PbAESTs identified and characterized by Felipe et al. (2005) were submitted as query.
	Pb transcript identifier and annotation	mRNA probability	ncRNA probability
	>gi|50017 Contig17 eukaryotic translation initiation factor	0.240394	0.759606
	>gi|50024 Contig24	0.343121	0.656879
	>gi|50035 Contig35 hypothetical protein; extensin-like; with SH3 Src homology domain	0.365764	0.634236
	>gi|50091 Contig91	0.327432	0.672568
	>gi|50109 Contig109	0.464949	0.535051
	>gi|50144 Contig144	0.131624	0.868376
	>gi|50178 Contig178 Inexistente	0.384764	0.615236
	>gi|50181 Contig181	0.138036	0.861964
	>gi|50233 Contig233 mitochondrial ribosome small subunit component	0.403438	0.596562
	>gi|50261 Contig261	0.260307	0.739693
	>gi|50292 Contig292	0.193224	0.806776
	>gi|50306 Contig306	0.278823	0.721177
	>gi|50414 Contig414 Cysteine desulfurase	0.25336	0.74664
	>gi|50418 Contig418	0.249611	0.750389
	>gi|50419 Contig419	0.402981	0.597019
	>gi|50433 Contig433	0.235436	0.764564
	>gi|50475 Contig475	0.317932	0.682068
	>gi|50498 Contig498	0.443105	0.556895
	>gi|50503 Contig503	0.0894871	0.910513
	>gi|50702 Contig702	0.485308	0.514692
	>gi|50723 Contig723	0.466087	0.533913
	>gi|50808 Contig808	0.407179	0.592821
	>gi|50824 Contig824	0.337237	0.662763
	>gi|50853 Contig853	0.351591	0.648409
	>gi|50884 Contig884	0.236	0.764
	>gi|50911 Contig911	0.110481	0.889519
	>gi|50969 Contig969	0.233765	0.766235
	>gi|50994 Contig994	0.46012	0.53988
	>gi|51047 Contig1047	0.483049	0.516951
	>gi|51075 Contig1075	0.180615	0.819385
	>gi|51111 Contig1111	0.32954	0.67046
	>gi|51123 Contig1123 putative DNA repair and recombination protein	0.422234	0.577766
	>gi|51164 Contig1164	0.462198	0.537802
	>gi|51190 Contig1190	0.109951	0.890049
	>gi|51203 Contig1203	0.426745	0.573255
	>gi|51228 Contig1228	0.179761	0.820239
	>gi|51298 Contig1298	0.440951	0.559049
	>gi|51307 Contig1307 glyoxylate pathway regulator GPR1	0.178705	0.821295
	>gi|51350 Contig1350	0.260229	0.739771
	>gi|51368 Contig1368	0.312188	0.687812
	>gi|51388 Contig1388 probable Golgi membrane protein - fission yeast	0.450104	0.549896
	>gi|51409 Contig1409 Mitochondrial polypeptide chain release factor	0.418721	0.581279
	>gi|51415 Contig1415 Similar to fission yeast UV induced protein	0.249675	0.750325
	>gi|51428 Contig1428 ADP-ribosylation factor-like protein	0.145535	0.854465
	>gi|51445 Contig1445	0.0639085	0.936091
	>gi|51505 Contig1505	0.184304	0.815696
	>gi|51517 Contig1517	0.170463	0.829537
	>gi|51584 Contig1584 L-iditol 2-dehydrogenase	0.127352	0.872648
	>gi|51595 Contig1595	0.183595	0.816405
	>gi|51624 Contig1624	0.199254	0.800746
	>gi|51638 Contig1638	0.373545	0.626455
	>gi|51696 Contig1696 phosphatidylserine decarboxylase	0.33614	0.66386
	>gi|51702 Contig1702	0.344553	0.655447
	>gi|51708 Contig1708	0.157706	0.842294
	>gi|51712 Contig1712 mitochondrial carrier protein	0.465201	0.534799
	>gi|51724 Contig1724	0.286257	0.713743
	>gi|51732 Contig1732	0.469265	0.530735
	>gi|51742 Contig1742 serine/threonine protein phosphatase ppe1	0.486376	0.513624
	>gi|51833 Contig1833	0.244942	0.755058
	>gi|51861 Contig1861 RETROTRANSPOSABLE L1 ELEMENT	0.332761	0.667239
	>gi|51869 Contig1869	0.171828	0.828172
	>gi|51950 Contig1950	0.221015	0.778985
	>gi|51955 Contig1955	0.245391	0.754609
	>gi|51990 Contig1990 NADH dehydrogenase (ubiquinone)	0.456102	0.543898
	>gi|52035 Contig2035 Serine hydroxymethyltransferase, mitochondrial; Shm1p	0.286594	0.713406
	>gi|52044 Contig2044	0.40314	0.59686
	>gi|52065 Contig2065	0.368769	0.631231
	>gi|52074 Contig2074	0.272303	0.727697
	>gi|52144 Contig2144 glutamyl-trna synthetase, mitochondrial	0.396057	0.603943
	>gi|52212 Contig2212 triose-phosphate isomerase	0.407874	0.592126
	>gi|52234 Contig2234	0.408855	0.591145
	>gi|52264 Contig2264	0.340548	0.659452
	>gi|52288 Contig2288	0.444803	0.555197
	>gi|52301 Contig2301	0.369431	0.630569
	>gi|52316 Contig2316 Bud23p	0.410315	0.589685
	>gi|52341 Contig2341	0.461705	0.538295
	>gi|52407 Contig2407	0.244847	0.755153
	>gi|52409 Contig2409 Malate synthase, Glyoxysomal	0.482452	0.517548
	>gi|52502 Contig2502	0.458078	0.541922
	>gi|52525 Contig2525 probable purine nucleoside phosphorylase	0.469748	0.530252
	>gi|52529 Contig2529	0.19679	0.80321
	>gi|52544 Contig2544	0.412332	0.587668
	>gi|52567 Contig2567	0.290074	0.709926
	>gi|52602 Contig2602 Hypothetical ORF	0.177362	0.822638
	>gi|52667 PBDAN-M1-001t_A02	0.432463	0.567537
	>gi|52670 PBDAN-M1-001t_C07 negative regulator of sexual conjugation and meiosis (EC 2.7.1.-) [Schizosaccharomyces pombe]	0.397849	0.602151
	>gi|52684 PBDAN-M1-002t_E09	0.313088	0.686912
	>gi|52688 PBDAN-M1-002t_F11	0.310834	0.689166
	>gi|52715 PBDBR-M1-008t_B03 60s ribosomal protein l32 mitochondrial precursor	0.208285	0.791715
	>gi|52749 PBDCR-M1-012t_D10	0.327618	0.672382
	>gi|52762 PBDEC-M1-013t_D11	0.400136	0.599864
	>gi|52774 PBDEC-M1-014t_C09	0.355266	0.644734
	>gi|52791 PBDEC-M1-066t_F12	0.384102	0.615898
	>gi|52818 PBDEV-M1-142t_G06 putative allantoicase	0.299988	0.700012
	>gi|52820 PBDEV-Y1-032t_B01	0.317404	0.682596
	>gi|52835 PBDEV-Y1-033t_A07 Inexistente	0.448143	0.551857
	>gi|52836 PBDEV-Y1-033t_A11 Inexistente	0.361313	0.638687
	>gi|52838 PBDEV-Y1-033t_C05 Inexistente	0.383536	0.616464
	>gi|52852 PBDEV-Y1-034t_G04	0.0740261	0.925974
	>gi|52865 PBDEX-M1-002t_D07	0.385022	0.614978
	>gi|52877 PBDEX-M1-003t_E12 High level expression reduced Ty3 Transposition	0.367664	0.632336
	>gi|52896 PBDEX-M1-004t_E06	0.481913	0.518087
	>gi|52920 PBDEX-M1-006t_B01	0.244098	0.755902
	>gi|52936 PBDEX-M1-006t_G01 possible campothecin resistance conferring protein rcaA	0.085672	0.914328
	>gi|52953 PBDEX-M1-007t_H07	0.379577	0.620423
	>gi|52961 PBDEX-M1-008t_B05	0.486852	0.513148
	>gi|52962 PBDEX-M1-008t_B10	0.45616	0.54384
	>gi|52974 PBDEX-M1-008t_G06	0.352162	0.647838
	>gi|52987 PBDEX-M1-009t_D10	0.295363	0.704637
	>gi|53006 PBDEX-M1-010t_D01 putative peptide synthetase; with 3 Phosphopantetheine attachment sites	0.489512	0.510488
	>gi|53014 PBDEX-M1-010t_F01 hypothetical protein; possible RNA binding	0.190762	0.809238
	>gi|53026 PBDEX-M1-011t_D05	0.217422	0.782578
	>gi|53045 PBDEX-M1-012t_G01	0.429806	0.570194
	>gi|53063 PBDEX-M1-014t_C05	0.270947	0.729053
	>gi|53075 PBDEX-M1-016t_C11	0.416481	0.583519
	>gi|53079 PBDEX-M1-016t_D10	0.452535	0.547465
	>gi|53085 PBDEX-M1-016t_G08	0.127801	0.872199
	>gi|53101 PBDEX-M1-017t_F09	0.406229	0.593771
	>gi|53107 PBDEX-M1-018t_A11	0.0473371	0.952663
	>gi|53112 PBDEX-M1-018t_D11	0.481083	0.518917
	>gi|53117 PBDEX-M1-018t_G03	0.351	0.649
	>gi|53128 PBDEX-M1-019t_D04 threonine dehydratase	0.316683	0.683317
	>gi|53167 PBDEX-M1-022t_F03	0.429505	0.570495
	>gi|53192 PBDEX-M1-024t_E05	0.190831	0.809169
	>gi|53205 PBDEX-M1-025t_D04	0.477615	0.522385
	>gi|53222 PBDEX-M1-026t_E12	0.253281	0.746719
	>gi|53228 PBDEX-M1-027t_C04	0.474715	0.525285
	>gi|53241 PBDEX-M1-028t_A05 60S ribosomal protein L3	0.293524	0.706476
	>gi|53242 PBDEX-M1-028t_C12 isoleucyl-trna synthetase	0.463585	0.536415
	>gi|53254 PBDEX-M1-029t_A07 ribosomal large subunit assembly and maintenance	0.462659	0.537341
	>gi|53258 PBDEX-M1-029t_C08	0.39697	0.60303
	>gi|53275 PBDEX-M1-030t_B10	0.450086	0.549914
	>gi|53283 PBDEX-M1-030t_F03	0.201497	0.798503
	>gi|53288 PBDEX-M1-031t_F02	0.386318	0.613682
	>gi|53293 PBDEX-M1-032t_B11	0.489514	0.510486
	>gi|53311 PBDEX-M1-033t_D10	0.224022	0.775978
	>gi|53324 PBDEX-M1-034t_A05	0.378119	0.621881
	>gi|53325 PBDEX-M1-034t_A12	0.347021	0.652979
	>gi|53345 PBDEX-M1-035t_A10 Peptidyl-prolyl cis-trans isomerases	0.0367261	0.963274
	>gi|53356 PBDEX-M1-035t_G02	0.0310758	0.968924
	>gi|53358 PBDEX-M1-035t_H03	0.342467	0.657533
	>gi|53365 PBDEX-M1-036t_C09 PUTATIVE TRANSPORTER	0.399076	0.600924
	>gi|53388 PBDEX-M1-037t_D03 GTP cyclohydrolase	0.239689	0.760311
	>gi|53392 PBDEX-M1-037t_G12	0.309077	0.690923
	>gi|53393 PBDEX-M1-037t_H02 probable membrane protein YOL130w	0.109695	0.890305
	>gi|53425 PBDEX-M1-040t_E04	0.45895	0.54105
	>gi|53447 PBDEX-M1-042t_A05	0.0857151	0.914285
	>gi|53463 PBDEX-M1-043t_A06	0.414375	0.585625
	>gi|53484 PBDEX-M1-045t_B06 hypothetical protein	0.290645	0.709355
	>gi|53492 PBDEX-M1-045t_F06	0.140191	0.859809
	>gi|53497 PBDEX-M1-046t_A01	0.307386	0.692614
	>gi|53505 PBDEX-M1-046t_D06 ubiquitin fusion degradation protein	0.27579	0.72421
	>gi|53509 PBDEX-M1-046t_F07	0.302738	0.697262
	>gi|53523 PBDEX-M1-047t_E04	0.267442	0.732558
	>gi|53532 PBDEX-M1-047t_H11 ATP-binding cassette, sub-family A, member 4	0.261779	0.738221
	>gi|53544 PBDEX-M1-048t_E02	0.426216	0.573784
	>gi|53554 PBDEX-M1-050t_C03 [NID]	0.333548	0.666452
	>gi|53590 PBDEX-M1-052t_F01 [NID]	0.394927	0.605073
	>gi|53591 PBDEX-M1-052t_F11 [NID]	0.483831	0.516169
	>gi|53592 PBDEX-M1-052t_H02 [ncRNA]	0.037681	0.962319
	>gi|53596 PBDEX-M1-053t_A11 [NID]	0.432016	0.567984
	>gi|53611 PBDEX-M1-053t_H08 [NID]	0.459445	0.540555
	>gi|53631 PBDEX-M1-054t_H08 [NID]	0.402201	0.597799
	>gi|53641 PBDEX-M1-056t_B03 [NID]	0.141703	0.858297
	>gi|53645 PBDEX-M1-056t_C09 [NID]	0.351875	0.648125
	>gi|53652 PBDEX-M1-056t_E10 [NID]	0.270088	0.729912
	>gi|53655 PBDEX-M1-056t_G04	0.205033	0.794967
	>gi|53659 PBDEX-M1-092t_A01 Hypothetical ORF	0.172324	0.827676
	>gi|53660 PBDEX-M1-092t_A06 conserved hypothetical protein	0.231278	0.768722
	>gi|53669 PBDEX-M1-092t_F03	0.232082	0.767918
	>gi|53687 PBDEX-M1-094t_A02	0.448081	0.551919
	>gi|53695 PBDEX-M1-094t_D08 UTP-glucose-1-phosphate uridylyltransferase	0.173	0.827
	>gi|53699 PBDEX-M1-094t_E12 Severe Depolymerization of Actin	0.278394	0.721606
	>gi|53703 PBDEX-M1-094t_G12 MepB[Aspergillus fumigatus]	0.444096	0.555904
	>gi|53708 PBDEX-M1-095t_B04	0.255062	0.744938
	>gi|53710 PBDEX-M1-095t_B09 hypothetical protein	0.116716	0.883284
	>gi|53718 PBDEX-M1-095t_H11	0.487417	0.512583
	>gi|53720 PBDEX-M1-096t_B03 ZNF127	0.112008	0.887992
	>gi|53722 PBDEX-M1-096t_B12	0.329315	0.670685
	>gi|53723 PBDEX-M1-096t_C04	0.0298004	0.9702
	>gi|53726 PBDEX-M1-096t_D12	0.403041	0.596959
	>gi|53730 PBDEX-M1-096t_F05 tryptophanyl tRNA synthetase	0.0591218	0.940878
	>gi|53743 PBDEX-M1-097t_E10 sterol carrier protein 2	0.367565	0.632435
	>gi|53745 PBDEX-M1-097t_F08	0.437304	0.562696
	>gi|53752 PBDEX-M1-098t_A04	0.188519	0.811481
	>gi|53753 PBDEX-M1-098t_A08	0.171527	0.828473
	>gi|53767 PBDEX-M1-099t_C03	0.355132	0.644868
	>gi|53778 PBDEX-M1-100t_A05 probable flavoprotein	0.357029	0.642971
	>gi|53782 PBDEX-M1-100t_D06	0.147874	0.852126
	>gi|53788 PBDEX-M1-100t_F08 nitrate reductase	0.170437	0.829563
	>gi|53794 PBDEX-M1-101t_A03	0.267234	0.732766
	>gi|53797 PBDEX-M1-101t_B03	0.247842	0.752158
	>gi|53806 PBDEX-M1-101t_F07 glucan synthase	0.389203	0.610797
	>gi|53814 PBDEX-M1-102t_C01	0.468448	0.531552
	>gi|53824 PBDEX-M1-102t_F03	0.202734	0.797266
	>gi|53825 PBDEX-M1-102t_F04	0.0526589	0.947341
	>gi|53841 PBDEX-M1-103t_H07 Involved in lysine biosynthesis, oxidative stress protection	0.38477	0.61523
	>gi|53855 PBDEX-M1-105t_G06	0.352195	0.647805
	>gi|53866 PBDEX-M1-106t_G09	0.434729	0.565271
	>gi|53885 PBDEX-Y1-002t_D04	0.318081	0.681919
	>gi|53906 PBDEX-Y1-004t_C01	0.219478	0.780522
	>gi|53943 PBDEX-Y1-006t_F05	0.194265	0.805735
	>gi|53954 PBDEX-Y1-008t_B02	0.204407	0.795593
	>gi|53962 PBDEX-Y1-008t_E03	0.211427	0.788573
	>gi|53968 PBDEX-Y1-008t_G12	0.480264	0.519736
	>gi|53974 PBDEX-Y1-009t_D08	0.327654	0.672346
	>gi|53980 PBDEX-Y1-010t_D05	0.204462	0.795538
	>gi|53997 PBDEX-Y1-012t_A01 dynein light intermediate chain 1	0.261736	0.738264
	>gi|54018 PBDEX-Y1-013t_C10	0.297765	0.702235
	>gi|54024 PBDEX-Y1-013t_H08	0.322381	0.677619
	>gi|54029 PBDEX-Y1-014t_B11	0.241702	0.758298
	>gi|54032 PBDEX-Y1-014t_E06 eukaryotic translation initiation factor EIF-2B subunit 3	0.183938	0.816062
	>gi|54057 PBDEX-Y1-016t_G01	0.368375	0.631625
	>gi|54074 PBDEX-Y1-018t_A11	0.392651	0.607349
	>gi|54080 PBDEX-Y1-018t_G01	0.256154	0.743846
	>gi|54091 PBDEX-Y1-019t_G12 multiple ankyrin repeat single KH domain protein	0.232127	0.767873
	>gi|54094 PBDEX-Y1-020t_B07	0.397206	0.602794
	>gi|54102 PBDEX-Y1-020t_H11	0.341502	0.658498
	>gi|54106 PBDEX-Y1-021t_D03	0.200149	0.799851
	>gi|54111 PBDEX-Y1-021t_H04	0.393447	0.606553
	>gi|54119 PBDEX-Y1-022t_F06	0.29668	0.70332
	>gi|54123 PBDEX-Y1-023t_B10	0.286772	0.713228
	>gi|54148 PBDEX-Y1-024t_F05	0.461296	0.538704
	>gi|54149 PBDEX-Y1-024t_G11	0.0918252	0.908175
	>gi|54151 PBDEX-Y1-025t_A09	0.363829	0.636171
	>gi|54153 PBDEX-Y1-025t_A11	0.220472	0.779528
	>gi|54164 PBDEX-Y1-026t_B03 SCHPO HYPOTHETICAL 103.2 KDA PROTEIN C24B11.10C IN CHROMOSOME I	0.154891	0.845109
	>gi|54175 PBDEX-Y1-027t_A10	0.175247	0.824753
	>gi|54232 PBDEX-Y1-030t_H03	0.474899	0.525101
	>gi|54239 PBDEX-Y1-032t_A12	0.378872	0.621128
	>gi|54246 PBDEX-Y1-032t_F01	0.317417	0.682583
	>gi|54270 PBDEX-Y1-034t_C01	0.474322	0.525678
	>gi|54271 PBDEX-Y1-034t_C03	0.397967	0.602033
	>gi|54272 PBDEX-Y1-034t_C07	0.484258	0.515742
	>gi|54286 PBDEX-Y1-035t_D04	0.379231	0.620769
	>gi|54288 PBDEX-Y1-035t_E12	0.303024	0.696976
	>gi|54292 PBDEX-Y1-035t_G12	0.27325	0.72675
	>gi|54306 PBDEX-Y1-037t_C05	0.425021	0.574979
	>gi|54323 PBDEX-Y1-039t_A11	0.220496	0.779504
	>gi|54327 PBDEX-Y1-039t_D11	0.280773	0.719227
	>gi|54328 PBDEX-Y1-039t_E05	0.415349	0.584651
	>gi|54342 PBDEX-Y1-040t_G08 chloride channel	0.115922	0.884078
	>gi|54352 PBDEX-Y1-041t_D11	0.493764	0.506236
	>gi|54356 PBDEX-Y1-041t_H01	0.0476385	0.952362
	>gi|54359 PBDEX-Y1-041t_H08	0.0741209	0.925879
	>gi|54360 PBDEX-Y1-042t_A10 ATP-binding cassette (ABC) transporter family member	0.353414	0.646586
	>gi|54367 PBDEX-Y1-042t_G03	0.237953	0.762047
	>gi|54376 PBDEX-Y1-043t_C03 probable SURF-family protein - fission yeast (Schizosaccharomyces pombe)	0.185514	0.814486
	>gi|54377 PBDEX-Y1-043t_D02	0.141025	0.858975
	>gi|54378 PBDEX-Y1-043t_D04	0.441339	0.558661
	>gi|54395 PBDEX-Y1-044t_C12	0.466337	0.533663
	>gi|54397 PBDEX-Y1-044t_D03	0.219554	0.780446
	>gi|54406 PBDFA-M1-023t_A06	0.239063	0.760937
	>gi|54416 PBDFM-M1-058t_A06	0.311951	0.688049
	>gi|54424 PBDFM-M1-058t_C10	0.13407	0.86593
	>gi|54431 PBDFM-M1-058t_F12	0.467103	0.532897
	>gi|54434 PBDFM-Y1-206t_D10 formamidase	0.466672	0.533328
	>gi|54448 PBDHV-M1-052t_H05	0.424459	0.575541
	>gi|54449 PBDHV-M1-054t_B07	0.390288	0.609712
	>gi|54472 PBDIP-M1-026t_C03	0.23171	0.76829
	>gi|54477 PBDIP-M1-026t_E09	0.423298	0.576702
	>gi|54487 PBDLP-M1-029t_F10 calcium transporting ATPase	0.39947	0.60053
	>gi|54488 PBDLP-M1-029t_F11	0.0761249	0.923875
	>gi|54498 PBDLP-M1-030t_G12	0.33544	0.66456
	>gi|54506 PBDMA-Y1-006t_F10	0.0763548	0.923645
	>gi|54507 PBDMF-Y1-007t_A01	0.167282	0.832718
	>gi|54515 PBDMF-Y1-007t_D09	0.0298122	0.970188
	>gi|54532 PBDMO-Y1-009t_B09	0.116933	0.883067
	>gi|54543 PBDMO-Y1-010t_F08 hypothetical protein 2SCK31.14c [Streptomyces coelicolor]	0.454775	0.545225
	>gi|54548 PBDMP-M1-031t_A06 METHYLENETETRAHYDROFOLATE REDUCTASE 2	0.353378	0.646622
	>gi|54558 PBDMP-M1-031t_G08	0.137529	0.862471
	>gi|54567 PBDMP-M1-032t_H04	0.259018	0.740982
	>gi|54569 PBDMP-M1-033t_A03	0.436402	0.563598
	>gi|54570 PBDMP-M1-033t_A11	0.402473	0.597527
	>gi|54573 PBDMP-M1-033t_C08	0.173487	0.826513
	>gi|54594 PBDMP-M1-034t_H07	0.194325	0.805675
	>gi|54595 PBDMP-Y1-035t_D07	0.255996	0.744004
	>gi|54599 PBDMP-Y1-035t_H07 dimeric dihydrodiol dehydrogenase	0.444812	0.555188
	>gi|54609 PBDMP-Y1-036t_H04	0.263449	0.736551
	>gi|54618 PBDMP-Y1-037t_E11 cell division control protein cdc14	0.104494	0.895506
	>gi|54626 PBDMP-Y1-039t_G03	0.40991	0.59009
	>gi|54633 PBDMP-Y1-040t_G03 GATA transcription factor	0.107784	0.892216
	>gi|54637 PBDMP-Y1-168t_D08 hypothetical protein	0.144292	0.855708
	>gi|54641 PBDMP-Y1-169t_A06	0.0708129	0.929187
	>gi|54643 PBDMP-Y1-169t_G08 putative MFS allantoate permease	0.463898	0.536102
	>gi|54651 PBDMS-Y1-003t_C03	0.0632284	0.936772
	>gi|54659 PBDMS-Y1-003t_G08 40S ribosomal protein S28 (S33)	0.475885	0.524115
	>gi|54662 PBDMS-Y1-004t_A07	0.289336	0.710664
	>gi|54666 PBDMS-Y1-004t_F03	0.475875	0.524125
	>gi|54680 PBDPA-Y1-021t_H05	0.222683	0.777317
	>gi|54714 PBDRS-M1-028t_E09	0.385152	0.614848
	>gi|54715 PBDRS-M1-028t_G02	0.46014	0.53986
	>gi|54727 PBDRV-M1-041t_B12	0.463738	0.536262
	>gi|54738 PBDRV-M1-042t_A05	0.339736	0.660264
	>gi|54754 PBDRV-M1-042t_G07	0.219677	0.780323
	>gi|54757 PBDRV-M1-043t_A01 Protein required for cell viability	0.303652	0.696348
	>gi|54765 PBDRV-M1-043t_G08	0.175493	0.824507
	>gi|54773 PBDRV-M1-044t_E10	0.301966	0.698034
	>gi|54781 PBDRV-M1-044t_G11	0.122459	0.877541
	>gi|54784 PBDRV-M1-045t_E06	0.287826	0.712174
	>gi|54811 PBDRV-Y1-042t_D09	0.433708	0.566292
	>gi|54812 PBDRV-Y1-042t_E03	0.113775	0.886225
	>gi|54818 PBDRV-Y1-042t_H07	0.308445	0.691555
	>gi|54820 PBDRV-Y1-043t_A02	0.447342	0.552658
	>gi|54834 PBDRV-Y1-044t_D01	0.394087	0.605913
	>gi|54836 PBDRV-Y1-044t_E02	0.185932	0.814068
	>gi|54841 PBDRV-Y1-044t_H03	0.381624	0.618376
	>gi|54843 PBDRV-Y1-045t_A02	0.449513	0.550487
	>gi|54844 PBDRV-Y1-045t_A06	0.355971	0.644029
	>gi|54851 PBDRV-Y1-100t_B04	0.365448	0.634552
	>gi|54862 PBDRV-Y1-102t_H10	0.20016	0.79984
	>gi|54866 PBDRV-Y1-104t_D04	0.111789	0.888211
	>gi|54891 PBDSP-M1-048t_C04	0.217205	0.782795
	>gi|54906 PBDSP-M1-049t_F09 dna repair protein rad13	0.405315	0.594685
	>gi|54908 PBDSP-M1-049t_G11 ATP-binding cassette (ABC) transporter, peroxisomal long-chain fatty acid import	0.310787	0.689213
	>gi|54916 PBDSP-M1-050t_C11	0.115621	0.884379
	>gi|54932 PBDSP-Y1-046t_G01	0.198511	0.801489
	>gi|54940 PBDSP-Y1-047t_F05	0.223099	0.776901
	>gi|54941 PBDSP-Y1-047t_F07 probable 20S proteasome subunit Y7	0.15861	0.84139
	>gi|54958 PBDSP-Y1-048t_G09 UBA1 "ubiquitin activating enzyme, similar to Uba2p"	0.161171	0.838829
	>gi|54966 PBDSP-Y1-049t_B01	0.0711656	0.928834
	>gi|54972 PBDSP-Y1-049t_E07	0.40539	0.59461
	>gi|54982 PBDSP-Y1-050t_C04	0.151808	0.848192
	>gi|54983 PBDSP-Y1-050t_C07	0.16547	0.83453
	>gi|54987 PBDSP-Y1-050t_G08	0.471134	0.528866
	>gi|54991 PBGAC-M1-015t_D01	0.196527	0.803473
	>gi|54992 PBGAC-M1-015t_D06 Sulfur metabolite repression control protein	0.390039	0.609961
	>gi|54994 PBGAC-M1-015t_E11	0.0497839	0.950216
	>gi|54995 PBGAC-M1-015t_F01 LIPOIC ACID SYNTHETASE	0.447968	0.552032
	>gi|55018 PBGCB-M1-036t_E08 Glucosamine-phosphate N-acetyltransferase	0.293058	0.706942
	>gi|55040 PBGCM-M1-018t_C03	0.281528	0.718472
	>gi|55049 PBGCS-M1-019t_A02 nadh-dependent flavin oxidoreductase	0.411648	0.588352
	>gi|55132 PBGEV-M1-500t_C10	0.404401	0.595599
	>gi|55135 PBGEV-M1-500t_H06	0.323039	0.676961
	>gi|55140 PBGEV-M1-501t_F08	0.477815	0.522185
	>gi|55159 PBGEV-Y1-503t_E03	0.103173	0.896827
	>gi|55170 PBGEX-M1-061t_B07 Protoplasts-SecreTed protein	0.234776	0.765224
	>gi|55192 PBGEX-M1-064t_A05	0.178536	0.821464
	>gi|55199 PBGEX-M1-064t_D02	0.479833	0.520167
	>gi|55200 PBGEX-M1-064t_D07	0.359103	0.640897
	>gi|55249 PBGEX-M1-068t_G06	0.261727	0.738273
	>gi|55252 PBGEX-M1-068t_H11	0.492927	0.507073
	>gi|55257 PBGEX-M1-069t_C12 hypothetical protein SPBC31F10.03 - fission yeast (Schizosaccharomyces	0.251439	0.748561
	>gi|55260 PBGEX-M1-069t_E07 membrane dipeptidase	0.227087	0.772913
	>gi|55266 PBGEX-M1-070t_B09	0.227059	0.772941
	>gi|55322 PBGEX-M1-074t_E04 GTP cyclohydrolase I	0.309536	0.690464
	>gi|55328 PBGEX-M1-075t_D09 tubulin alpha-1 chain	0.202672	0.797328
	>gi|55338 PBGEX-Y1-061t_D05	0.382489	0.617511
	>gi|55361 PBGEX-Y1-065t_C05	0.336254	0.663746
	>gi|55376 PBGEX-Y1-066t_F06	0.363095	0.636905
	>gi|55380 PBGEX-Y1-068t_B08 Csf1p	0.391986	0.608014
	>gi|55386 PBGEX-Y1-068t_G02	0.176722	0.823278
	>gi|55401 PBGEX-Y1-069t_H10	0.364095	0.635905
	>gi|55433 PBGEX-Y1-072t_H03 DNA replication licensing factor mcm3 (Minichromosome maintenance protein 3)	0.479697	0.520303
	>gi|55450 PBGEX-Y1-074t_C02	0.265154	0.734846
	>gi|55464 PBGEX-Y1-075t_D11 Chaperone protein dnaJ	0.47901	0.52099
	>gi|55466 PBGEX-Y1-075t_F04 related to sphingoid base-phosphate phosphatase	0.313609	0.686391
	>gi|55469 PBGEX-Y1-075t_H06	0.482974	0.517026
	>gi|55484 PBGEX-Y1-077t_B10	0.27275	0.72725
	>gi|55505 PBGEX-Y1-079t_A11	0.420632	0.579368
	>gi|55510 PBGEX-Y1-079t_E08	0.306903	0.693097
	>gi|55515 PBGEX-Y1-079t_H02	0.45509	0.54491
	>gi|55521 PBGEX-Y1-080t_B10	0.208348	0.791652
	>gi|55538 PBGEX-Y1-081t_F02	0.100001	0.899999
	>gi|55545 PBGEX-Y1-082t_C03	0.114956	0.885044
	>gi|55554 PBGEX-Y1-082t_G03	0.20449	0.79551
	>gi|55570 PBGEX-Y1-083t_G12	0.167601	0.832399
	>gi|55582 PBGEX-Y1-084t_E07	0.251653	0.748347
	>gi|55583 PBGEX-Y1-084t_E08 catalase isozyme P	0.223231	0.776769
	>gi|55607 PBGEX-Y1-086t_D03	0.158907	0.841093
	>gi|55615 PBGEX-Y1-086t_G11	0.418198	0.581802
	>gi|55632 PBGEX-Y1-087t_F08	0.472194	0.527806
	>gi|55644 PBGEX-Y1-088t_C10	0.323458	0.676542
	>gi|55676 PBGEX-Y1-091t_E01	0.459764	0.540236
	>gi|55692 PBGEX-Y1-093t_C12	0.102352	0.897648
	>gi|55694 PBGEX-Y1-093t_F02 Branched-chain amino acid aminotransferase	0.464829	0.535171
	>gi|55698 PBGEX-Y1-093t_H06	0.375811	0.624189
	>gi|55713 PBGEX-Y1-095t_F09	0.344095	0.655905
	>gi|55714 PBGEX-Y1-095t_G10	0.393111	0.606889
	>gi|55718 PBGEX-Y1-096t_B07	0.447553	0.552447
	>gi|55721 PBGEX-Y1-096t_C07	0.312922	0.687078
	>gi|55725 PBGEX-Y1-096t_F10	0.261626	0.738374
	>gi|55727 PBGEX-Y1-096t_H01	0.366222	0.633778
	>gi|55728 PBGEX-Y1-096t_H02	0.197462	0.802538
	>gi|55738 PBGEX-Y1-098t_E02 DNA binding protein NsdD	0.197391	0.802609
	>gi|55755 PBGEX-Y1-100t_D12	0.0317874	0.968213
	>gi|55765 PBGEX-Y1-101t_B09 chorismate synthase	0.348454	0.651546
	>gi|55774 PBGEX-Y1-102t_B04	0.479169	0.520831
	>gi|55781 PBGEX-Y1-103t_B08 Hypothetical ORF	0.286195	0.713805
	>gi|55782 PBGEX-Y1-103t_B11	0.408099	0.591901
	>gi|55783 PBGEX-Y1-103t_C02	0.0946508	0.905349
	>gi|55785 PBGEX-Y1-103t_D09	0.471581	0.528419
	>gi|55794 PBGEX-Y1-104t_D01	0.0710317	0.928968
	>gi|55821 PBGEX-Y1-108t_D08	0.151296	0.848704
	>gi|55836 PBGEX-Y1-110t_G04	0.251323	0.748677
	>gi|55837 PBGEX-Y1-111t_A01	0.356135	0.643865
	>gi|55846 PBGEX-Y1-111t_G08	0.396508	0.603492
	>gi|55848 PBGEX-Y1-112t_C02	0.376299	0.623701
	>gi|55849 PBGEX-Y1-112t_D12	0.155042	0.844958
	>gi|55866 PBGEX-Y1-114t_E07 Ribosomal protein	0.418631	0.581369
	>gi|55870 PBGEX-Y1-115t_A11 MFS transporter of unknown specificity	0.25771	0.74229
	>gi|55883 PBGEX-Y1-115t_H10 Methionyl-tRNA synthetase	0.268989	0.731011
	>gi|55892 PBGEX-Y1-117t_G08	0.485088	0.514912
	>gi|55896 PBGEX-Y1-118t_F11	0.0568024	0.943198
	>gi|55902 PBGEX-Y1-119t_A12	0.349879	0.650121
	>gi|55907 PBGEX-Y1-120t_B05	0.316386	0.683614
	>gi|55915 PBGEX-Y1-121t_C02	0.426452	0.573548
	>gi|55922 PBGEX-Y1-121t_D09	0.431498	0.568502
	>gi|55925 PBGEX-Y1-121t_F02 putative protein involved in autophagy yeast apg7 homolog [Schizosaccharomyces pombe]	0.27698	0.72302
	>gi|55928 PBGEX-Y1-123t_G11	0.24099	0.75901
	>gi|55931 PBGEX-Y1-124t_A06	0.488326	0.511674
	>gi|55934 PBGEX-Y1-124t_C09	0.441668	0.558332
	>gi|55952 PBGGO-M1-038t_D10	0.339429	0.660571
	>gi|55970 PBGEX-M1-062t_B08	0.412244	0.587756
	>gi|55975 PBGEX-M1-062t_F05	0.372302	0.627698
	>gi|55997 PBGJP-Y1-014t_F07 Alcohol dehydrogenase	0.408094	0.591906
	>gi|55999 PBGJP-Y1-015t_C03	0.477896	0.522104
	>gi|56004 PBGJP-Y1-015t_F09	0.440595	0.559405
	>gi|56008 PBGLA-Y1-016t_G06 Putative protein	0.161406	0.838594
	>gi|56018 PBGMG-M1-420t_C08 short chain dehydrogenase/reductase family	0.123134	0.876866
	>gi|56024 PBGMG-Y1-018t_F02	0.160296	0.839704
	>gi|56026 PBGRJ-M1-422t_D06	0.350648	0.649352
	>gi|56029 PBGRJ-M1-422t_E05	0.2342	0.7658
	>gi|56051 PBGRS-Y1-027t_F08	0.437556	0.562444
	>gi|56056 PBGEX-Y1-062t_B05	0.340404	0.659596
	>gi|56091 PBGEX-Y1-070t_C07 Putative role in early maturation of pre-rRNA and mitochondrial maintenance	0.284271	0.715729
	>gi|56100 PBGEX-Y1-070t_G04	0.297092	0.702908
	>gi|56104 Contig C1162_2 citocromo P450	0.0219805	0.97802
	>gi|56110 PBDEX-Y1-045t_C10 [nid]	0.155464	0.844536
	>gi|56116 PBDEX-M1-107t_E06 hypothetical protein	0.456132	0.543868
	>gi|56119 PBDEX-M1-107t_F11 putative aspartate aminotransferase	0.343659	0.656341
	>gi|56123 PBDEX-M1-108t_B11 [nid]	0.449661	0.550339
	>gi|56139 PBDEX-M1-109t_A02 [nid]	0.182966	0.817034
	>gi|56143 PBDEX-M1-109t_B01 [nid]	0.133247	0.866753
	>gi|56146 PBDEX-M1-109t_C08 [nid]	0.455602	0.544398
	>gi|50015 Contig15	0.195521	0.804479
	>gi|50046 Contig46 oxalyl-CoA decarboxylase [Schizosaccharomyces pombe]	0.0687703	0.93123
	>gi|50135 Contig135	0.092866	0.907134
	>gi|50193 Contig193 lysyl-tRNA synthetase	0.0490282	0.950972
	>gi|50289 Contig289 conserved hypothetical protein	0.222079	0.777921
	>gi|50343 Contig343	0.105836	0.894164
	>gi|50353 Contig353 CONSERVED HYPOTHETICAL	0.386423	0.613577
	>gi|50387 Contig387 Hnr protein	0.343885	0.656115
	>gi|50411 Contig411	0.465847	0.534153
	>gi|50485 Contig485	0.446274	0.553726
	>gi|50502 Contig502	0.233925	0.766075
	>gi|50520 Contig520	0.0523055	0.947695
	>gi|50554 Contig554	0.0481979	0.951802
	>gi|50563 Contig563	0.0386146	0.961385
	>gi|50593 Contig593 hypothetical protein	0.0887709	0.911229
	>gi|50672 Contig672	0.0299694	0.970031
	>gi|50709 Contig709	0.127275	0.872725
	>gi|50722 Contig722	0.0368376	0.963162
	>gi|50752 Contig752 [NID]	0.294615	0.705385
	>gi|50753 Contig753 [NID]	0.149947	0.850053
	>gi|50768 Contig768 [NID]	0.1008	0.8992
	>gi|50787 Contig787 [NID]	0.0288709	0.971129
	>gi|50805 Contig805 conserved hypothetical protein	0.20943	0.79057
	>gi|50837 Contig837	0.0347067	0.965293
	>gi|50854 Contig854	0.0649428	0.935057
	>gi|50856 Contig856	0.0711322	0.928868
	>gi|50874 Contig874	0.0783753	0.921625
	>gi|50879 Contig879	0.270246	0.729754
	>gi|50958 Contig958	0.143739	0.856261
	>gi|50985 Contig985 3-oxoacid CoA transferase	0.0511501	0.94885
	>gi|50986 Contig986 ras-like protein 1	0.101463	0.898537
	>gi|51000 Contig1000	0.0923546	0.907645
	>gi|51006 Contig1006	0.0828594	0.917141
	>gi|51021 Contig1021	0.124673	0.875327
	>gi|51051 Contig1051	0.074312	0.925688
	>gi|51070 Contig1070	0.206057	0.793943
	>gi|51132 Contig1132	0.164229	0.835771
	>gi|51189 Contig1189	0.0483645	0.951635
	>gi|51214 Contig1214	0.374498	0.625502
	>gi|51241 Contig1241	0.267091	0.732909
	>gi|51245 Contig1245	0.158801	0.841199
	>gi|51255 Contig1255 HSP104	0.296222	0.703778
	>gi|51257 Contig1257	0.0527886	0.947211
	>gi|51275 Contig1275	0.13428	0.86572
	>gi|51283 Contig1283 LIPOCALIN family protein	0.0742042	0.925796
	>gi|51356 Contig1356	0.0718635	0.928136
	>gi|51391 Contig1391	0.0689999	0.931
	>gi|51400 Contig1400	0.136964	0.863036
	>gi|51403 Contig1403	0.0187557	0.981244
	>gi|51406 Contig1406 related to zinc finger protein 1 [imported] - Neurospora crassa	0.0949566	0.905043
	>gi|51471 Contig1471	0.186633	0.813367
	>gi|51477 Contig1477	0.0245324	0.975468
	>gi|51639 Contig1639	0.175388	0.824612
	>gi|51672 Contig1672	0.185689	0.814311
	>gi|51681 Contig1681	0.485174	0.514826
	>gi|51703 Contig1703 conserved hypothetical protein	0.152607	0.847393
	>gi|51726 Contig1726	0.145597	0.854403
	>gi|51747 Contig1747 Peptidyl-prolyl cis-trans isomerases (cyclophillin)	0.107407	0.892593
	>gi|51755 Contig1755	0.0518609	0.948139
	>gi|51777 Contig1777	0.176994	0.823006
	>gi|51791 Contig1791	0.0422147	0.957785
	>gi|51814 Contig1814 conserved hypothetical protein SPBC3F6.04c - fission yeast (Schizosaccharomyces pombe)	0.159632	0.840368
	>gi|51862 Contig1862	0.218565	0.781435
	>gi|51952 Contig1952	0.304483	0.695517
	>gi|52030 Contig2030 T41653 probable transcription or splicing factor - fission yeast (Schizosaccharomyces pombe)	0.0456619	0.954338
	>gi|52072 Contig2072 Acetyl-CoA acetyltransferases	0.23423	0.76577
	>gi|52077 Contig2077	0.0600403	0.93996
	>gi|52113 Contig2113	0.349164	0.650836
	>gi|52123 Contig2123 Proteasome protease subunit	0.277568	0.722432
	>gi|52153 Contig2153	0.181285	0.818715
	>gi|52208 Contig2208	0.0835705	0.916429
	>gi|52232 Contig2232	0.16497	0.83503
	>gi|52317 Contig2317	0.136771	0.863229
	>gi|52328 Contig2328	0.29478	0.70522
	>gi|52350 Contig2350	0.0699036	0.930096
	>gi|52380 Contig2380	0.176945	0.823055
	>gi|52398 Contig2398	0.295478	0.704522
	>gi|52413 Contig2413	0.225829	0.774171
	>gi|52425 Contig2425	0.085102	0.914898
	>gi|52429 Contig2429 U4/U6 splicing factor PRP24 homolog	0.0286098	0.97139
	>gi|52457 Contig2457 putative acetyltransferase	0.0393265	0.960674
	>gi|52475 Contig2475 H+-transporting ATP synthase lipid-binding protein	0.167682	0.832318
	>gi|52489 Contig2489	0.254984	0.745016
	>gi|52498 Contig2498	0.135387	0.864613
	>gi|52501 Contig2501	0.300592	0.699408
	>gi|52520 Contig2520	0.188096	0.811904
	>gi|52556 Contig2556	0.432891	0.567109
	>gi|52583 Contig2583	0.0339146	0.966085
	>gi|52586 Contig2586 Ribulose-5-phosphate 4-epimerase and related epimerases and aldolases	0.159714	0.840286
	>gi|52589 Contig2589 Hypothetical ORF	0.0289174	0.971083
	>gi|52659 PBDAM-M1-005t_A06 dihydroorotate dehydrogenase [Schizosaccharomyces pombe]	0.0942758	0.905724
	>gi|52661 PBDAM-M1-005t_H09	0.0345674	0.965433
	>gi|52665 PBDAM-M1-006t_F12	0.064073	0.935927
	>gi|52678 PBDAN-M1-002t_B08	0.0585119	0.941488
	>gi|52680 PBDAN-M1-002t_C02 fatty acid coa ligase [Schizosaccharomyces pombe]	0.0528723	0.947128
	>gi|52683 PBDAN-M1-002t_E08	0.0560976	0.943902
	>gi|52686 PBDAN-M1-002t_F05 histidinol dehydrogenase	0.0585018	0.941498
	>gi|52692 PBDBD-M1-009t_E06	0.0550193	0.944981
	>gi|52701 PBDBD-M1-010t_G03	0.0283127	0.971687
	>gi|52732 PBDCR-M1-011t_B10 Hypothetical ORF	0.310432	0.689568
	>gi|52758 PBDEC-M1-013t_C06	0.0293554	0.970645
	>gi|52773 PBDEC-M1-014t_C06	0.0526559	0.947344
	>gi|52814 PBDEV-M1-022t_F06	0.0907235	0.909276
	>gi|52823 PBDEV-Y1-032t_B08 Inexistente	0.0688899	0.93111
	>gi|52837 PBDEV-Y1-033t_B02 Inexistente	0.0786387	0.921361
	>gi|52844 PBDEV-Y1-034t_A10	0.17391	0.82609
	>gi|52850 PBDEV-Y1-034t_F03	0.449347	0.550653
	>gi|52875 PBDEX-M1-003t_E05	0.0964792	0.903521
	>gi|52880 PBDEX-M1-003t_F10	0.0594102	0.94059
	>gi|52939 PBDEX-M1-007t_A04	0.143064	0.856936
	>gi|52943 PBDEX-M1-007t_B11	0.0127209	0.987279
	>gi|52951 PBDEX-M1-007t_G01	0.0576011	0.942399
	>gi|52970 PBDEX-M1-008t_E11	0.130313	0.869687
	>gi|52979 PBDEX-M1-009t_A05	0.440576	0.559424
	>gi|53011 PBDEX-M1-010t_E01	0.0212185	0.978781
	>gi|53015 PBDEX-M1-010t_F03	0.0926485	0.907352
	>gi|53021 PBDEX-M1-011t_A02	0.0268685	0.973132
	>gi|53023 PBDEX-M1-011t_B08	0.0747535	0.925246
	>gi|53034 PBDEX-M1-012t_A08	0.0494826	0.950517
	>gi|53040 PBDEX-M1-012t_E10	0.0652909	0.934709
	>gi|53047 PBDEX-M1-013t_A07	0.365148	0.634852
	>gi|53054 PBDEX-M1-013t_E07	0.115366	0.884634
	>gi|53074 PBDEX-M1-016t_C08	0.108519	0.891481
	>gi|53082 PBDEX-M1-016t_F03 aminotransferase	0.0430747	0.956925
	>gi|53092 PBDEX-M1-017t_C03 sphingosine-1-phosphate lyase	0.446468	0.553532
	>gi|53121 PBDEX-M1-018t_H05	0.340815	0.659185
	>gi|53125 PBDEX-M1-019t_A10 threonine synthase	0.099739	0.900261
	>gi|53137 PBDEX-M1-020t_F05	0.0239924	0.976008
	>gi|53174 PBDEX-M1-022t_H03	0.127303	0.872697
	>gi|53184 PBDEX-M1-023t_E03	0.193774	0.806226
	>gi|53185 PBDEX-M1-023t_E11	0.05672	0.94328
	>gi|53196 PBDEX-M1-024t_H11	0.0211119	0.978888
	>gi|53206 PBDEX-M1-025t_D10	0.0507348	0.949265
	>gi|53239 PBDEX-M1-028t_A02	0.0925082	0.907492
	>gi|53244 PBDEX-M1-028t_D04 eukaryotic translation initiation factor 2 gamma subunit	0.141693	0.858307
	>gi|53252 PBDEX-M1-028t_H08	0.101301	0.898699
	>gi|53261 PBDEX-M1-029t_F05	0.0724713	0.927529
	>gi|53264 PBDEX-M1-029t_G05	0.262743	0.737257
	>gi|53272 PBDEX-M1-030t_A11	0.0278399	0.97216
	>gi|53301 PBDEX-M1-032t_F05	0.107093	0.892907
	>gi|53304 PBDEX-M1-032t_H07	0.203575	0.796425
	>gi|53316 PBDEX-M1-033t_E08	0.0626344	0.937366
	>gi|53318 PBDEX-M1-033t_G03	0.131421	0.868579
	>gi|53333 PBDEX-M1-034t_E10	0.043104	0.956896
	>gi|53346 PBDEX-M1-035t_A11	0.186093	0.813907
	>gi|53347 PBDEX-M1-035t_B02	0.0577941	0.942206
	>gi|53359 PBDEX-M1-035t_H05 DEAD/DEAH box RNA helicase	0.131979	0.868021
	>gi|53362 PBDEX-M1-036t_A09	0.0355171	0.964483
	>gi|53370 PBDEX-M1-036t_E04	0.155168	0.844832
	>gi|53373 PBDEX-M1-036t_G01	0.0208059	0.979194
	>gi|53376 PBDEX-M1-036t_H04	0.0474505	0.95255
	>gi|53380 PBDEX-M1-037t_A06	0.0695199	0.93048
	>gi|53382 PBDEX-M1-037t_B04	0.0565055	0.943494
	>gi|53391 PBDEX-M1-037t_F12	0.0654527	0.934547
	>gi|53400 PBDEX-M1-038t_F02	0.240918	0.759082
	>gi|53417 PBDEX-M1-039t_G01	0.0244364	0.975564
	>gi|53432 PBDEX-M1-041t_A10 PEROXISOMAL MEMBRANE PROTEIN PER10	0.0512658	0.948734
	>gi|53451 PBDEX-M1-042t_C09	0.0787303	0.92127
	>gi|53457 PBDEX-M1-042t_E08	0.0551241	0.944876
	>gi|53462 PBDEX-M1-042t_G10	0.160886	0.839114
	>gi|53464 PBDEX-M1-043t_A07	0.0570221	0.942978
	>gi|53471 PBDEX-M1-043t_D06	0.0404727	0.959527
	>gi|53486 PBDEX-M1-045t_C03	0.0135305	0.98647
	>gi|53501 PBDEX-M1-046t_B09	0.0475663	0.952434
	>gi|53514 PBDEX-M1-047t_A01	0.135795	0.864205
	>gi|53520 PBDEX-M1-047t_B06	0.0373473	0.962653
	>gi|53524 PBDEX-M1-047t_F02	0.418723	0.581277
	>gi|53540 PBDEX-M1-048t_C11	0.326696	0.673304
	>gi|53553 PBDEX-M1-050t_B09 [NID]	0.0454779	0.954522
	>gi|53557 PBDEX-M1-050t_D11 [NID]	0.109062	0.890938
	>gi|53619 PBDEX-M1-054t_C05 [NID]	0.0363875	0.963612
	>gi|53644 PBDEX-M1-056t_C06 [NID]	0.353828	0.646172
	>gi|53651 PBDEX-M1-056t_E08 [NID]	0.268183	0.731817
	>gi|53653 PBDEX-M1-056t_F06 [NID]	0.368173	0.631827
	>gi|53668 PBDEX-M1-092t_F01 farnesyltransferase beta subunit protein	0.0495902	0.95041
	>gi|53675 PBDEX-M1-093t_B05	0.0163458	0.983654
	>gi|53677 PBDEX-M1-093t_C06	0.0760678	0.923932
	>gi|53678 PBDEX-M1-093t_D03	0.101285	0.898715
	>gi|53688 PBDEX-M1-094t_A08	0.0646018	0.935398
	>gi|53701 PBDEX-M1-094t_G03	0.0189709	0.981029
	>gi|53719 PBDEX-M1-096t_A06	0.0967617	0.903238
	>gi|53729 PBDEX-M1-096t_F04	0.0822774	0.917723
	>gi|53731 PBDEX-M1-096t_F12 Kynureninase	0.0857954	0.914205
	>gi|53765 PBDEX-M1-098t_G06	0.178841	0.821159
	>gi|53772 PBDEX-M1-099t_D11	0.104374	0.895626
	>gi|53773 PBDEX-M1-099t_E11	0.264965	0.735035
	>gi|53776 PBDEX-M1-099t_H03	0.19143	0.80857
	>gi|53777 PBDEX-M1-100t_A04	0.108635	0.891365
	>gi|53785 PBDEX-M1-100t_E10 Hypothetical ORF	0.137359	0.862641
	>gi|53789 PBDEX-M1-100t_F09 isoamyl acetate hydrolytic enzyme homolog	0.0202029	0.979797
	>gi|53801 PBDEX-M1-101t_C06 nuclease O	0.355442	0.644558
	>gi|53802 PBDEX-M1-101t_C10	0.267643	0.732357
	>gi|53803 PBDEX-M1-101t_D10	0.251432	0.748568
	>gi|53807 PBDEX-M1-101t_G06	0.182526	0.817474
	>gi|53808 PBDEX-M1-101t_G09	0.027907	0.972093
	>gi|53817 PBDEX-M1-102t_C10	0.131215	0.868785
	>gi|53819 PBDEX-M1-102t_D12 wd-domain protein; CDC20/p55CDC/Fizzy homolog	0.19501	0.80499
	>gi|53820 PBDEX-M1-102t_E05	0.068147	0.931853
	>gi|53822 PBDEX-M1-102t_E08	0.0464789	0.953521
	>gi|53828 PBDEX-M1-102t_H06 aromatic amino acid aminotransferase	0.103656	0.896344
	>gi|53830 PBDEX-M1-103t_B04	0.0600807	0.939919
	>gi|53836 PBDEX-M1-103t_G04	0.265626	0.734374
	>gi|53844 PBDEX-M1-104t_B07	0.111954	0.888046
	>gi|53854 PBDEX-M1-105t_F10 Glutamine synthetase	0.0430349	0.956965
	>gi|53859 PBDEX-M1-106t_B04	0.0759722	0.924028
	>gi|53864 PBDEX-M1-106t_F05	0.0877679	0.912232
	>gi|53868 PBDEX-Y1-001t_C05	0.074709	0.925291
	>gi|53871 PBDEX-Y1-001t_E09	0.129078	0.870922
	>gi|53875 PBDEX-Y1-001t_F05	0.422663	0.577337
	>gi|53878 PBDEX-Y1-001t_H07	0.223296	0.776704
	>gi|53890 PBDEX-Y1-002t_E07	0.0130147	0.986985
	>gi|53894 PBDEX-Y1-002t_H09	0.013839	0.986161
	>gi|53908 PBDEX-Y1-004t_C09	0.189972	0.810028
	>gi|53911 PBDEX-Y1-004t_E04	0.278712	0.721288
	>gi|53917 PBDEX-Y1-004t_H03 N-acetyl-beta-glucosaminidase	0.101219	0.898781
	>gi|53928 PBDEX-Y1-005t_F04	0.225608	0.774392
	>gi|53931 PBDEX-Y1-005t_G05	0.0993007	0.900699
	>gi|53932 PBDEX-Y1-005t_G09	0.191585	0.808415
	>gi|53935 PBDEX-Y1-006t_C04	0.0253769	0.974623
	>gi|53950 PBDEX-Y1-007t_B11 GTP cyclohydrolase II	0.120197	0.879803
	>gi|53953 PBDEX-Y1-007t_H04	0.0203393	0.979661
	>gi|53960 PBDEX-Y1-008t_D06 serine/threonine protein phosphatase	0.104374	0.895626
	>gi|53963 PBDEX-Y1-008t_F03	0.0480426	0.951957
	>gi|53967 PBDEX-Y1-008t_G08	0.0184497	0.98155
	>gi|53970 PBDEX-Y1-008t_H11	0.0560009	0.943999
	>gi|53976 PBDEX-Y1-009t_E07	0.0722746	0.927725
	>gi|53985 PBDEX-Y1-010t_F01	0.216492	0.783508
	>gi|53991 PBDEX-Y1-011t_C04	0.0150517	0.984948
	>gi|53995 PBDEX-Y1-011t_E07	0.0208941	0.979106
	>gi|53996 PBDEX-Y1-011t_F02	0.101799	0.898201
	>gi|54004 PBDEX-Y1-012t_B07 Phenylalanyl-tRNA synthetase beta chain	0.215057	0.784943
	>gi|54007 PBDEX-Y1-012t_C06	0.0475033	0.952497
	>gi|54011 PBDEX-Y1-012t_H02	0.367652	0.632348
	>gi|54013 PBDEX-Y1-013t_A06	0.0114489	0.988551
	>gi|54015 PBDEX-Y1-013t_C04	0.0401046	0.959895
	>gi|54021 PBDEX-Y1-013t_E07	0.042698	0.957302
	>gi|54030 PBDEX-Y1-014t_D06	0.145491	0.854509
	>gi|54034 PBDEX-Y1-014t_F09 MUS38	0.146455	0.853545
	>gi|54035 PBDEX-Y1-014t_G05	0.311439	0.688561
	>gi|54036 PBDEX-Y1-014t_H10	0.0990158	0.900984
	>gi|54040 PBDEX-Y1-015t_B06 putative sucrose carrier [Schizosaccharomyces pombe]	0.0791688	0.920831
	>gi|54041 PBDEX-Y1-015t_E04	0.31842	0.68158
	>gi|54044 PBDEX-Y1-015t_G05	0.0262598	0.97374
	>gi|54046 PBDEX-Y1-016t_A05	0.115832	0.884168
	>gi|54071 PBDEX-Y1-017t_G09	0.0933049	0.906695
	>gi|54072 PBDEX-Y1-017t_G10	0.0828752	0.917125
	>gi|54087 PBDEX-Y1-019t_C12	0.33128	0.66872
	>gi|54103 PBDEX-Y1-021t_C01	0.0550512	0.944949
	>gi|54104 PBDEX-Y1-021t_C04	0.0155488	0.984451
	>gi|54110 PBDEX-Y1-021t_G09	0.18812	0.81188
	>gi|54115 PBDEX-Y1-022t_B09	0.0684305	0.931569
	>gi|54130 PBDEX-Y1-023t_D12	0.0850108	0.914989
	>gi|54146 PBDEX-Y1-024t_E06	0.149017	0.850983
	>gi|54147 PBDEX-Y1-024t_E08	0.0769892	0.923011
	>gi|54189 PBDEX-Y1-028t_A01 Glutamate synthase	0.370351	0.629649
	>gi|54193 PBDEX-Y1-028t_D04	0.0703826	0.929617
	>gi|54201 PBDEX-Y1-029t_A03 cell division control protein 5; Myb family DNA-binding [Schizosaccharomyces pombe]	0.0593313	0.940669
	>gi|54226 PBDEX-Y1-030t_F01	0.214206	0.785794
	>gi|54234 PBDEX-Y1-031t_C04	0.0135839	0.986416
	>gi|54236 PBDEX-Y1-031t_F01	0.0223825	0.977618
	>gi|54238 PBDEX-Y1-032t_A11	0.040699	0.959301
	>gi|54244 PBDEX-Y1-032t_D10	0.27997	0.72003
	>gi|54249 PBDEX-Y1-032t_G08	0.121345	0.878655
	>gi|54251 PBDEX-Y1-033t_A06	0.490732	0.509268
	>gi|54255 PBDEX-Y1-033t_C01	0.420229	0.579771
	>gi|54259 PBDEX-Y1-033t_D08	0.0234708	0.976529
	>gi|54260 PBDEX-Y1-033t_D09	0.0633091	0.936691
	>gi|54261 PBDEX-Y1-033t_D12	0.108608	0.891392
	>gi|54262 PBDEX-Y1-033t_F08	0.0640911	0.935909
	>gi|54265 PBDEX-Y1-033t_H05	0.101388	0.898612
	>gi|54266 PBDEX-Y1-033t_H08 hypothetical trp-asp repeats containing protein	0.0410232	0.958977
	>gi|54267 PBDEX-Y1-034t_A02	0.108907	0.891093
	>gi|54268 PBDEX-Y1-034t_B04	0.215307	0.784693
	>gi|54269 PBDEX-Y1-034t_B09	0.0710395	0.92896
	>gi|54276 PBDEX-Y1-034t_D12	0.461752	0.538248
	>gi|54277 PBDEX-Y1-034t_F08	0.105254	0.894746
	>gi|54281 PBDEX-Y1-035t_A03	0.050603	0.949397
	>gi|54283 PBDEX-Y1-035t_A08 D-mandelate dehydrogenase	0.0621377	0.937862
	>gi|54291 PBDEX-Y1-035t_F10	0.0982765	0.901723
	>gi|54295 PBDEX-Y1-036t_A05	0.0929208	0.907079
	>gi|54297 PBDEX-Y1-036t_B05 SEC23	0.0956473	0.904353
	>gi|54305 PBDEX-Y1-037t_C01	0.0620646	0.937935
	>gi|54307 PBDEX-Y1-037t_C11	0.0468157	0.953184
	>gi|54313 PBDEX-Y1-037t_F05	0.0881221	0.911878
	>gi|54314 PBDEX-Y1-037t_F12	0.0746911	0.925309
	>gi|54317 PBDEX-Y1-037t_H11 histone h2a	0.454139	0.545861
	>gi|54319 PBDEX-Y1-038t_B05	0.105936	0.894064
	>gi|54324 PBDEX-Y1-039t_B12	0.114503	0.885497
	>gi|54326 PBDEX-Y1-039t_D05	0.0860595	0.91394
	>gi|54330 PBDEX-Y1-039t_F05	0.163658	0.836342
	>gi|54341 PBDEX-Y1-040t_F11	0.0339431	0.966057
	>gi|54348 PBDEX-Y1-041t_A10	0.145995	0.854005
	>gi|54350 PBDEX-Y1-041t_D05	0.0346947	0.965305
	>gi|54351 PBDEX-Y1-041t_D09	0.104911	0.895089
	>gi|54353 PBDEX-Y1-041t_F04	0.0861691	0.913831
	>gi|54355 PBDEX-Y1-041t_F10	0.094844	0.905156
	>gi|54357 PBDEX-Y1-041t_H05	0.0783255	0.921674
	>gi|54358 PBDEX-Y1-041t_H06	0.129906	0.870094
	>gi|54365 PBDEX-Y1-042t_B10	0.0331099	0.96689
	>gi|54374 PBDEX-Y1-043t_B10	0.136148	0.863852
	>gi|54379 PBDEX-Y1-043t_D12	0.112898	0.887102
	>gi|54384 PBDEX-Y1-043t_G11	0.177852	0.822148
	>gi|54386 PBDEX-Y1-043t_H06	0.119333	0.880667
	>gi|54387 PBDEX-Y1-043t_H08 Conserved hypothetical protein	0.0712844	0.928716
	>gi|54388 PBDEX-Y1-044t_A01	0.0643523	0.935648
	>gi|54389 PBDEX-Y1-044t_A04 conserved hypothetical protein	0.154069	0.845931
	>gi|54396 PBDEX-Y1-044t_D02	0.115748	0.884252
	>gi|54402 PBDEX-Y1-044t_H02	0.137	0.863
	>gi|54435 PBDFM-Y1-206t_G01	0.255978	0.744022
	>gi|54438 PBDHV-M1-051t_D09	0.0382442	0.961756
	>gi|54444 PBDHV-M1-052t_E11	0.079885	0.920115
	>gi|54459 PBDIP-M1-025t_D06	0.213784	0.786216
	>gi|54475 PBDIP-M1-026t_D08 carnitine acetyl transferase	0.339427	0.660573
	>gi|54478 PBDIP-M1-026t_E11	0.0173289	0.982671
	>gi|54483 PBDLP-M1-029t_B08	0.178448	0.821552
	>gi|54486 PBDLP-M1-029t_F01	0.162856	0.837144
	>gi|54509 PBDMF-Y1-007t_A08	0.0812125	0.918788
	>gi|54511 PBDMF-Y1-007t_B05	0.154635	0.845365
	>gi|54523 PBDMF-Y1-008t_C09	0.0547141	0.945286
	>gi|54526 PBDMF-Y1-008t_F10	0.0524497	0.94755
	>gi|54527 PBDMF-Y1-008t_G07	0.197614	0.802386
	>gi|54528 PBDMF-Y1-008t_G12	0.177298	0.822702
	>gi|54536 PBDMO-Y1-009t_E12	0.237912	0.762088
	>gi|54571 PBDMP-M1-033t_B05	0.270748	0.729252
	>gi|54590 PBDMP-M1-034t_F05	0.0451098	0.95489
	>gi|54596 PBDMP-Y1-035t_E04	0.103545	0.896455
	>gi|54634 PBDMP-Y1-040t_G06	0.0743174	0.925683
	>gi|54657 PBDMS-Y1-003t_F09	0.108655	0.891345
	>gi|54671 PBDPA-Y1-013t_D03	0.10039	0.89961
	>gi|54681 PBDRR-Y1-023t_A08	0.226475	0.773525
	>gi|54693 PBDRS-M1-027t_D05	0.194096	0.805904
	>gi|54708 PBDRS-M1-028t_D06 uroporphyrin methyltransferase - fission yeast (Schizosaccharomyces pombe)	0.0460761	0.953924
	>gi|54720 PBDRV-M1-041t_A04	0.0998559	0.900144
	>gi|54737 PBDRV-M1-041t_H05	0.0729775	0.927023
	>gi|54747 PBDRV-M1-042t_D03	0.0625594	0.937441
	>gi|54769 PBDRV-M1-044t_B05	0.0431204	0.95688
	>gi|54791 PBDRV-Y1-041t_B06 putative transcriptional activator	0.204354	0.795646
	>gi|54797 PBDRV-Y1-041t_F02	0.319264	0.680736
	>gi|54803 PBDRV-Y1-041t_H05	0.0874489	0.912551
	>gi|54806 PBDRV-Y1-042t_A12	0.0597623	0.940238
	>gi|54808 PBDRV-Y1-042t_B10	0.272596	0.727404
	>gi|54817 PBDRV-Y1-042t_G11	0.329529	0.670471
	>gi|54819 PBDRV-Y1-042t_H08	0.0873188	0.912681
	>gi|54856 PBDRV-Y1-101t_D09	0.0140152	0.985985
	>gi|54875 PBDSP-M1-046t_E06	0.0381938	0.961806
	>gi|54883 PBDSP-M1-047t_C10 ribosomal protein L4, mitochondrial	0.188345	0.811655
	>gi|54900 PBDSP-M1-048t_H10	0.108819	0.891181
	>gi|54930 PBDSP-Y1-046t_F07	0.113627	0.886373
	>gi|54957 PBDSP-Y1-048t_G07	0.118447	0.881553
	>gi|54978 PBDSP-Y1-049t_G06	0.392273	0.607727
	>gi|54999 PBGAC-M1-016t_E11	0.0612217	0.938778
	>gi|55003 PBGCB-M1-035t_B02	0.163608	0.836392
	>gi|55020 PBGCB-M1-036t_F01	0.130475	0.869525
	>gi|55048 PBGCM-M1-018t_G02	0.220824	0.779176
	>gi|55051 PBGCS-M1-019t_C08	0.118278	0.881722
	>gi|55054 PBGCS-M1-019t_G05	0.0403335	0.959667
	>gi|55130 PBGEV-M1-500t_B05 pop-interacting protein 1	0.121293	0.878707
	>gi|55143 PBGEV-M1-502t_D08	0.173497	0.826503
	>gi|55148 PBGEV-M1-502t_H12	0.0454027	0.954597
	>gi|55157 PBGEV-Y1-503t_D04	0.0523627	0.947637
	>gi|55180 PBGEX-M1-063t_B03	0.257736	0.742264
	>gi|55183 PBGEX-M1-063t_B06 type I transmembrane protein, component of COPII-coated, ER-derived transport vesicles; Emp24p	0.133786	0.866214
	>gi|55188 PBGEX-M1-063t_F04	0.0729115	0.927089
	>gi|55196 PBGEX-M1-064t_C03 Homoserine O-acetyltransferase (Homoserine O-trans-acetylase)	0.260475	0.739525
	>gi|55201 PBGEX-M1-064t_D08	0.0791181	0.920882
	>gi|55205 PBGEX-M1-064t_E06	0.139062	0.860938
	>gi|55211 PBGEX-M1-064t_G11 Ydr399p [Candida glabrata]	0.0205495	0.97945
	>gi|55251 PBGEX-M1-068t_H09	0.0165913	0.983409
	>gi|55256 PBGEX-M1-069t_C04	0.34489	0.65511
	>gi|55265 PBGEX-M1-070t_B07 DigA protein [Aspergillus nidulans]	0.0389031	0.961097
	>gi|55280 PBGEX-M1-071t_C07	0.0654445	0.934555
	>gi|55321 PBGEX-M1-074t_D05	0.0380124	0.961988
	>gi|55331 PBGEX-M1-075t_G07 [NC]	0.116092	0.883908
	>gi|55347 PBGEX-Y1-064t_A03 [NID]	0.127286	0.872714
	>gi|55348 PBGEX-Y1-064t_A11	0.022821	0.977179
	>gi|55349 PBGEX-Y1-064t_B07	0.240765	0.759235
	>gi|55359 PBGEX-Y1-065t_B02	0.221709	0.778291
	>gi|55360 PBGEX-Y1-065t_B08	0.0748746	0.925125
	>gi|55366 PBGEX-Y1-065t_G02	0.039499	0.960501
	>gi|55379 PBGEX-Y1-068t_A12	0.172608	0.827392
	>gi|55381 PBGEX-Y1-068t_C06	0.0992669	0.900733
	>gi|55385 PBGEX-Y1-068t_E06	0.267164	0.732836
	>gi|55388 PBGEX-Y1-068t_G11	0.445854	0.554146
	>gi|55395 PBGEX-Y1-069t_C05 putative retrotransposon	0.191035	0.808965
	>gi|55398 PBGEX-Y1-069t_G06	0.00839092	0.991609
	>gi|55429 PBGEX-Y1-072t_E12	0.0759445	0.924055
	>gi|55438 PBGEX-Y1-073t_A06	0.188616	0.811384
	>gi|55440 PBGEX-Y1-073t_B10 hypothetical zf-C3HC4 zinc finger protein	0.1556	0.8444
	>gi|55442 PBGEX-Y1-073t_D03	0.0447118	0.955288
	>gi|55443 PBGEX-Y1-073t_D08	0.147297	0.852703
	>gi|55457 PBGEX-Y1-074t_F03	0.231997	0.768003
	>gi|55459 PBGEX-Y1-074t_G02	0.016518	0.983482
	>gi|55467 PBGEX-Y1-075t_G03	0.056422	0.943578
	>gi|55473 PBGEX-Y1-076t_C05	0.163833	0.836167
	>gi|55482 PBGEX-Y1-077t_B02	0.0723152	0.927685
	>gi|55491 PBGEX-Y1-078t_A04 hypothetical protein	0.0772782	0.922722
	>gi|55496 PBGEX-Y1-078t_C07	0.094262	0.905738
	>gi|55507 PBGEX-Y1-079t_B07	0.0655852	0.934415
	>gi|55516 PBGEX-Y1-079t_H06	0.0589624	0.941038
	>gi|55523 PBGEX-Y1-080t_D01	0.0431676	0.956832
	>gi|55527 PBGEX-Y1-080t_F08	0.0404728	0.959527
	>gi|55531 PBGEX-Y1-081t_B11	0.243876	0.756124
	>gi|55542 PBGEX-Y1-081t_G01 [Nid]	0.0402193	0.959781
	>gi|55543 PBGEX-Y1-082t_A08	0.175872	0.824128
	>gi|55558 PBGEX-Y1-082t_H10 expressed protein	0.279939	0.720061
	>gi|55563 PBGEX-Y1-083t_D08	0.0207398	0.97926
	>gi|55571 PBGEX-Y1-083t_H08	0.0402362	0.959764
	>gi|55574 PBGEX-Y1-084t_B01	0.121555	0.878445
	>gi|55576 PBGEX-Y1-084t_C08	0.0744366	0.925563
	>gi|55580 PBGEX-Y1-084t_E02 tRNA synthetase	0.289355	0.710645
	>gi|55584 PBGEX-Y1-084t_E10	0.241247	0.758753
	>gi|55588 PBGEX-Y1-084t_H06 atp dependent helicase	0.225486	0.774514
	>gi|55594 PBGEX-Y1-085t_C11 protein kinase C-like protein	0.0649668	0.935033
	>gi|55595 PBGEX-Y1-085t_D02	0.305845	0.694155
	>gi|55604 PBGEX-Y1-086t_A11	0.0915395	0.908461
	>gi|55610 PBGEX-Y1-086t_F02	0.224754	0.775246
	>gi|55611 PBGEX-Y1-086t_F09	0.109762	0.890238
	>gi|55619 PBGEX-Y1-087t_B03	0.221657	0.778343
	>gi|55631 PBGEX-Y1-087t_F02	0.200398	0.799602
	>gi|55633 PBGEX-Y1-087t_F11	0.144128	0.855872
	>gi|55641 PBGEX-Y1-088t_B12	0.263438	0.736562
	>gi|55647 PBGEX-Y1-088t_D09	0.0139848	0.986015
	>gi|55657 PBGEX-Y1-089t_F08	0.0420733	0.957927
	>gi|55659 PBGEX-Y1-089t_G10	0.269592	0.730408
	>gi|55661 PBGEX-Y1-090t_A08	0.0343799	0.96562
	>gi|55662 PBGEX-Y1-090t_B02	0.0990872	0.900913
	>gi|55666 PBGEX-Y1-090t_E11	0.215245	0.784755
	>gi|55669 PBGEX-Y1-090t_G12	0.0617371	0.938263
	>gi|55670 PBGEX-Y1-090t_H01	0.0645813	0.935419
	>gi|55671 PBGEX-Y1-090t_H11	0.133937	0.866063
	>gi|55673 PBGEX-Y1-091t_C04	0.0798679	0.920132
	>gi|55675 PBGEX-Y1-091t_D04	0.0291872	0.970813
	>gi|55677 PBGEX-Y1-091t_E03	0.183585	0.816415
	>gi|55686 PBGEX-Y1-093t_A06	0.0877025	0.912297
	>gi|55687 PBGEX-Y1-093t_A10	0.0371781	0.962822
	>gi|55696 PBGEX-Y1-093t_G04	0.12154	0.87846
	>gi|55697 PBGEX-Y1-093t_H02	0.151355	0.848645
	>gi|55699 PBGEX-Y1-093t_H07	0.0741609	0.925839
	>gi|55700 PBGEX-Y1-094t_A06	0.0462504	0.95375
	>gi|55708 PBGEX-Y1-095t_D03	0.0102956	0.989704
	>gi|55709 PBGEX-Y1-095t_D08	0.0030803	0.99692
	>gi|55710 PBGEX-Y1-095t_D10	0.130082	0.869918
	>gi|55722 PBGEX-Y1-096t_C09	0.0826975	0.917303
	>gi|55724 PBGEX-Y1-096t_E10	0.0720086	0.927991
	>gi|55740 PBGEX-Y1-098t_H08	0.0701021	0.929898
	>gi|55743 PBGEX-Y1-099t_D10	0.0840959	0.915904
	>gi|55746 PBGEX-Y1-099t_F11	0.144226	0.855774
	>gi|55762 PBGEX-Y1-101t_A02 putative cytochrome p450	0.0940926	0.905907
	>gi|55763 PBGEX-Y1-101t_B01	0.489486	0.510514
	>gi|55768 PBGEX-Y1-101t_E06	0.0375778	0.962422
	>gi|55772 PBGEX-Y1-102t_A07	0.0598528	0.940147
	>gi|55775 PBGEX-Y1-102t_C08	0.037923	0.962077
	>gi|55777 PBGEX-Y1-102t_D08	0.0937943	0.906206
	>gi|55778 PBGEX-Y1-102t_E01	0.247465	0.752535
	>gi|55786 PBGEX-Y1-103t_E06	0.065196	0.934804
	>gi|55787 PBGEX-Y1-103t_F03	0.0282626	0.971737
	>gi|55797 PBGEX-Y1-104t_H05	0.313328	0.686672
	>gi|55802 PBGEX-Y1-105t_C11	0.0136063	0.986394
	>gi|55805 PBGEX-Y1-105t_E12	0.11361	0.88639
	>gi|55813 PBGEX-Y1-106t_C08	0.114542	0.885458
	>gi|55814 PBGEX-Y1-106t_D05	0.108593	0.891407
	>gi|55819 PBGEX-Y1-108t_A09	0.0289444	0.971056
	>gi|55822 PBGEX-Y1-108t_E11	0.056818	0.943182
	>gi|55824 PBGEX-Y1-108t_G05	0.0440194	0.955981
	>gi|55825 PBGEX-Y1-108t_H11	0.0997032	0.900297
	>gi|55830 PBGEX-Y1-109t_F06	0.140586	0.859414
	>gi|55847 PBGEX-Y1-112t_B01	0.164992	0.835008
	>gi|55851 PBGEX-Y1-112t_F10	0.0982769	0.901723
	>gi|55853 PBGEX-Y1-112t_G02	0.080771	0.919229
	>gi|55856 PBGEX-Y1-113t_A05	0.0508545	0.949145
	>gi|55858 PBGEX-Y1-113t_C02	0.132363	0.867637
	>gi|55859 PBGEX-Y1-113t_G07	0.0544955	0.945504
	>gi|55860 PBGEX-Y1-113t_H04	0.250904	0.749096
	>gi|55861 PBGEX-Y1-114t_B08	0.115758	0.884242
	>gi|55868 PBGEX-Y1-114t_H09	0.111727	0.888273
	>gi|55869 PBGEX-Y1-115t_A05	0.173354	0.826646
	>gi|55872 PBGEX-Y1-115t_B07 Probable cation-transporting ATPase	0.0691522	0.930848
	>gi|55874 PBGEX-Y1-115t_C08	0.148226	0.851774
	>gi|55880 PBGEX-Y1-115t_G11	0.341407	0.658593
	>gi|55881 PBGEX-Y1-115t_H01	0.0923151	0.907685
	>gi|55882 PBGEX-Y1-115t_H02	0.245101	0.754899
	>gi|55884 PBGEX-Y1-117t_A04	0.0909781	0.909022
	>gi|55886 PBGEX-Y1-117t_C06	0.183087	0.816913
	>gi|55889 PBGEX-Y1-117t_E02	0.120318	0.879682
	>gi|55893 PBGEX-Y1-117t_G12	0.0625546	0.937445
	>gi|55897 PBGEX-Y1-118t_G09	0.11944	0.88056
	>gi|55898 PBGEX-Y1-118t_H05	0.0569349	0.943065
	>gi|55900 PBGEX-Y1-118t_H11	0.381778	0.618222
	>gi|55901 PBGEX-Y1-119t_A11	0.26202	0.73798
	>gi|55903 PBGEX-Y1-119t_B04 meiotic recombination protein	0.0282509	0.971749
	>gi|55904 PBGEX-Y1-119t_G08 NADH-UBIQUINONE OXIDOREDUCTASE 9.5 KD SUBUNIT	0.241706	0.758294
	>gi|55909 PBGEX-Y1-120t_D06	0.307355	0.692645
	>gi|55912 PBGEX-Y1-120t_F12	0.0857524	0.914248
	>gi|55918 PBGEX-Y1-121t_D01	0.166126	0.833874
	>gi|55921 PBGEX-Y1-121t_D08	0.06033	0.93967
	>gi|55926 PBGEX-Y1-121t_H07 Multicopy suppressor of ypt6 null mutation	0.0709238	0.929076
	>gi|55933 PBGEX-Y1-124t_C08 cytochrome-c oxidase chain VIIc-like protein	0.146352	0.853648
	>gi|55944 PBGGO-M1-037t_B06	0.0216147	0.978385
	>gi|55965 PBGJO-M1-039t_F09 Hemolysin	0.337583	0.662417
	>gi|55982 PBGJP-M1-407t_A09 golgi-specific brefeldin A resistance factor 1	0.107932	0.892068
	>gi|56017 PBGMG-M1-420t_C05	0.0110772	0.988923
	>gi|56036 PBGRJ-M1-422t_H05 hypothetical protein	0.356135	0.643865
	>gi|56058 PBGEX-Y1-062t_D12	0.074008	0.925992
	>gi|56059 PBGEX-Y1-062t_E02	0.0831999	0.9168
	>gi|56066 PBGEX-Y1-063t_B09	0.0127557	0.987244
	>gi|56069 PBGEX-Y1-063t_F06	0.087038	0.912962
	>gi|56074 PBGEX-Y1-063t_H08	0.317435	0.682565
	>gi|56078 PBGEX-Y1-067t_B03 Member of family of mitochondrial carrier proteins; Pet8	0.2099	0.7901
	>gi|56088 PBGEX-Y1-070t_A07	0.0799398	0.92006
	>gi|56089 PBGEX-Y1-070t_A11	0.0832939	0.916706
	>gi|56095 PBGEX-Y1-070t_D05	0.0246779	0.975322
	>gi|56098 PBGEX-Y1-070t_F10 hypothetical protein	0.07318	0.92682
	>gi|56101 PBGEX-Y1-070t_H01 RAS-LIKE GTP-BINDING PROTEIN	0.111038	0.888962
	>gi|56105 Contig C1162_3 monooxigenase	0.0740023	0.925998
	>gi|56106 Contig C1162_4 monooxigenase	0.234898	0.765102
	>gi|56108 PBDEX-Y1-045t_B01 Cytochrome b5	0.0767329	0.923267
	>gi|56109 PBDEX-Y1-045t_C07 [NID]	0.0426234	0.957377
	>gi|56115 PBDEX-M1-107t_D12 [nid]	0.111863	0.888137
	>gi|56132 PBDEX-M1-108t_E12 hypothetical protein	0.244337	0.755663
	>gi|56136 PBDEX-M1-108t_G03 [nid]	0.0481623	0.951838
